# Supplementary material for: Rhizospheric microbial consortium of Lilium lancifolium Thunb. causes lily root rot under continuous cropping system
Source: Front Microbiol. 2022 Oct 26;13:981615. doi: 10.3389/fmicb.2022.981615 (PMC9645529; doi:10.3389/fmicb.2022.981615)
Supplement: Supplementary Table 1 — Samples information for microbiota. (A) Sample information, including sample ID, replication, primers, and locations. (B) Primers for the 16S library system. [file Table_1.xlsx]

## Sheet: Content
	Content	description
	A	Sample information (samples ID, replication, primers for 16S library and location)
	B	Primers for 16S library system

## Sheet: A
Sample information (samples ID, replication, primers for 16S library and location)
Sample No.	Sample_type	Sample_ID	replicates	Location	Barcode Primer combination	Barcode (Forward)	Barcode (Reverse)	Index
1	Rhizosphere	Slily.1	1	29.4N 109.4E	FP-1+RP-A	GCGT	GCGT	ACAGGCTT
2	Rhizosphere	Slily.2	2	29.4N 109.4E	FP-2+RP-A	GTAG	GCGT	ACAGGCTT
3	Rhizosphere	Slily.3	3	29.4N 109.4E	FP-3+RP-A	ACGC	GCGT	ACAGGCTT
4	Rhizosphere	Slily.4	4	29.4N 109.4E	FP-4+RP-A	CTCG	GCGT	ACAGGCTT
5	Rhizosphere	Smaize.1	1	29.5N 109.5E	FP-1+RP-B	GCGT	GTAG	ACAGGCTT
6	Rhizosphere	Smaize.2	2	29.5N 109.5E	FP-2+RP-B	GTAG	GTAG	ACAGGCTT
7	Rhizosphere	Smaize.3	3	29.5N 109.5E	FP-3+RP-B	ACGC	GTAG	ACAGGCTT
8	Rhizosphere	Smaize.4	4	29.5N 109.5E	FP-4+RP-B	CTCG	GTAG	ACAGGCTT
9	Rhizosphere	Clily.1	1	29.4N 109.4E	FP-9+RP-B	ATAC	GTAG	ACAGGCTT
10	Rhizosphere	Clily.2	2	29.4N 109.4E	FP-10+RP-B	CACA	GTAG	ACAGGCTT
11	Rhizosphere	Clily.3	3	29.4N 109.4E	FP-11+RP-B	GTGC	GTAG	ACAGGCTT
12	Rhizosphere	Clily.4	4	29.4N 109.4E	FP-12+RP-B	ACTA	GTAG	ACAGGCTT
13	Rhizosphere	Cmaize.1	1	29.5N 109.5E	FP-1+RP-C	GCGT	ACGC	ACAGGCTT
14	Rhizosphere	Cmaize.2	2	29.5N 109.5E	FP-2+RP-C	GTAG	ACGC	ACAGGCTT
15	Rhizosphere	Cmaize.3	3	29.5N 109.5E	FP-3+RP-C	ACGC	ACGC	ACAGGCTT
16	Rhizosphere	Cmaize.4	4	29.5N 109.5E	FP-4+RP-C	CTCG	ACGC	ACAGGCTT
17	Rhizosphere	Olily.1	1	29.4N 109.4E	FP-9+RP-C	ATAC	ACGC	ACAGGCTT
18	Rhizosphere	Olily.2	2	29.4N 109.4E	FP-10+RP-C	CACA	ACGC	ACAGGCTT
19	Rhizosphere	Olily.3	3	29.4N 109.4E	FP-11+RP-C	GTGC	ACGC	ACAGGCTT
20	Rhizosphere	Olily.4	4	29.4N 109.4E	FP-12+RP-C	ACTA	CTCG	ACAGGCTT
21	Rhizosphere	Omaize.1	1	29.5N 109.5E	FP-9+RP-D	ATAC	CTCG	ACAGGCTT
22	Rhizosphere	Omaize.2	2	29.5N 109.5E	FP-10+RP-D	CACA	CTCG	ACAGGCTT
23	Rhizosphere	Omaize.3	3	29.5N 109.5E	FP-11+RP-D	GTGC	CTCG	ACAGGCTT
24	Rhizosphere	Omaize.4	4	29.5N 109.5E	FP-12+RP-D	ACTA	CTCG	ACAGGCTT

## Sheet: B
Primers for 16S library system
Target Amplification Primers V5-V7
F	5'-ggagtgagtacggtgtgcAACMGGATTAGATACCCKG
R	5'-gagttggatgctggatggACGTCATCCCCACCTTCC
Barcode Primers
Forward Primers
FP-1	5'-ACTCTTTCCCTACACGACGCTCTTCCGATCTgcttGCGTtggagtgagtacggtgtgc
FP-2	5'-ACTCTTTCCCTACACGACGCTCTTCCGATCTgcttGTAGtggagtgagtacggtgtgc
FP-3	5'-ACTCTTTCCCTACACGACGCTCTTCCGATCTgcttACGCtggagtgagtacggtgtgc
FP-4	5'-ACTCTTTCCCTACACGACGCTCTTCCGATCTgcttCTCGtggagtgagtacggtgtgc
FP-5	5'-ACTCTTTCCCTACACGACGCTCTTCCGATCTgcttGCTCtggagtgagtacggtgtgc
FP-6	5'-ACTCTTTCCCTACACGACGCTCTTCCGATCTgcttAGTCtggagtgagtacggtgtgc
FP-7	5'-ACTCTTTCCCTACACGACGCTCTTCCGATCTgcttCGACtggagtgagtacggtgtgc
FP-8	5'-ACTCTTTCCCTACACGACGCTCTTCCGATCTgcttGATGtggagtgagtacggtgtgc
FP-9	5'-ACTCTTTCCCTACACGACGCTCTTCCGATCTgcttATACtggagtgagtacggtgtgc
FP-10	5'-ACTCTTTCCCTACACGACGCTCTTCCGATCTgcttCACAtggagtgagtacggtgtgc
FP-11	5'-ACTCTTTCCCTACACGACGCTCTTCCGATCTgcttGTGCtggagtgagtacggtgtgc
FP-12	5'-ACTCTTTCCCTACACGACGCTCTTCCGATCTgcttACTAtggagtgagtacggtgtgc
Reverse Primers
RP-A	5'-GACTGGAGTTCAGACGTGTGCTCTTCCGATCTctgtGCGTtgagttggatgctggatgg
RP-B	5'-GACTGGAGTTCAGACGTGTGCTCTTCCGATCTctgtGTAGtgagttggatgctggatgg
RP-C	5'-GACTGGAGTTCAGACGTGTGCTCTTCCGATCTctgtACGCtgagttggatgctggatgg
RP-D	5'-GACTGGAGTTCAGACGTGTGCTCTTCCGATCTctgtCTCGtgagttggatgctggatgg
Index Primers
2P-F	5'-AATGATACGGCGACCACCGAGATCTACACTCTTTCCCTACACGACGCTCTT
2P-R1	5’-CAAGCAGAAGACGGCATACGAGATAAGCCTGTGTGACTGGAGTTCAGACGTGTGCTCTT
Library structure
	5'-AATGATACGGCGACCACCGAGATCTACACTCTTTCCCTACACGACGCTCTTCCGATCTgctt[barcode]tggagtgagtacggtgtgc-PCR-ccatccagcatccaactca[barcode]acagAGATCGGAAGAGCACACGTCTGAACTCCAGTCAC[Index]ATCTCGTATGCCGTCTTCTGCTTG
