# Supplementary material for: Rhizospheric microbial consortium of Lilium lancifolium Thunb. causes lily root rot under continuous cropping system
Source: Front Microbiol. 2022 Oct 26;13:981615. doi: 10.3389/fmicb.2022.981615 (PMC9645529; doi:10.3389/fmicb.2022.981615)
Supplement: Supplementary Table 2 — Microbiota analysis results. (A) Total amplicon sequence variants (ASVs) that can be detected. (B) ASVs after combining ASVs with the same taxonomic annotation. (C) Relative abundance (RA) of ASVs with specific aligned species. (D) Shannon index and observed ASVs. (E) RA occupation at the phylum and family levels. (F) Significant unique and shared phyla, in tiger lily and maize, in all soil types. (G) Unique KEGG Orthologys (KOs) altered by maize and tiger lily. (H) Three key clusters of KOs (data for Figure 4 and Supplementary Figure 5). (I) ASVs with their related KO functions. (J) ASVs with tiger lily–specific predicted pathogenic function. (K) ASVs with maize-specific predicted “phosphate transport” function. (L) Abundance of restricted ASVs belonging to Flavobacterium. [file Table_2.xlsx]

## Sheet: Content
Content	description
A	Total amplicon sequence variants(ASVs) that can be detected.
B	ASVs after combined ASVs with the same taxonomic annotation.
C	Relative abundance (RA) of ASVs with specific aliganed species.
D	Shannon index and Observed ASVs
E	RA Occupation at phylum and family level
F	Significant unique and shared phyla, in tiger lily and maize, in all soil types.
G	Unique KEGG Orthologys (KOs) altered by maize and tiger lily.
H	Three key clusters of KOs (data for Figure 4 and Supplementary Figure 5).
I	ASVs with their related KO functions.
J	ASVs with lily-specific predicted pathogenic function.
K	ASVs with maize-specific predicted "phosphate transport" function.
L	Abundance of restricted ASVs belonging to Flavobacterium.

## Sheet: A
Total amplicon sequence variants(ASVs) that can be detected.
#ASV ID	Clily.1	Clily.2	Clily.3	Clily.4	Cmaize.1	Cmaize.2	Cmaize.3	Cmaize.4	Olily.1	Olily.2	Olily.3	Olily.4	Omaize.1	Omaize.2	Omaize.3	Omaize.4	Slily.1	Slily.2	Slily.3	Slily.4	Smaize.1	Smaize.2	Smaize.3	Smaize.4	Taxonomy
ASV0	24	22	0	0	6756	2717	3501	5667	332	377	249	587	113	119	104	191	1176	1072	757	782	0	0	0	0	k__Bacteria; p__Proteobacteria; c__Gammaproteobacteria; o__KF-JG30-C25; f__KF-JG30-C25; g__KF-JG30-C25; s__
ASV1	38	83	52	50	4224	1021	1638	2090	430	344	239	589	649	678	630	752	339	512	366	303	0	0	0	5	k__Bacteria; p__Proteobacteria; c__Gammaproteobacteria; o__Xanthomonadales; f__Rhodanobacteraceae; g__Chujaibacter; s__
ASV2	453	209	48	191	189	1181	1427	293	1433	1165	1251	1680	61	158	334	55	486	520	540	677	0	0	7	0	k__Bacteria; p__Acidobacteriota; c__Acidobacteriae; o__Subgroup_2; f__Subgroup_2; g__Subgroup_2
ASV3	1589	817	853	1457	108	143	168	22	64	68	502	181	573	552	457	626	44	39	45	69	1216	733	1232	1155	k__Bacteria; p__Proteobacteria; c__Gammaproteobacteria; o__Burkholderiales; f__Nitrosomonadaceae; g__Ellin6067
ASV4	0	10	9	0	269	409	335	240	1846	1188	700	938	0	13	16	27	1446	1024	1396	1369	0	0	0	0	k__Bacteria; p__Acidobacteriota; c__Acidobacteriae; o__Subgroup_2; f__Subgroup_2; g__Subgroup_2; s__
ASV5	144	93	95	97	0	0	37	0	0	2960	3191	64	50	79	0	79	0	0	0	0	98	122	96	4368	k__Bacteria; p__Proteobacteria; c__Gammaproteobacteria; o__Pseudomonadales; f__Pseudomonadaceae; g__Pseudomonas
ASV6	150	47	0	0	0	0	31	0	79	4422	4616	0	0	0	72	0	0	0	0	0	0	0	58	932	k__Bacteria; p__Firmicutes; c__Bacilli; o__Bacillales; f__Bacillaceae; g__Bacillus
ASV7	95	122	0	32	57	0	26	26	171	3865	2907	1064	40	35	35	31	55	68	27	24	45	32	46	1411	k__Bacteria; p__Proteobacteria; c__Gammaproteobacteria; o__Aeromonadales; f__Aeromonadaceae; g__Aeromonas
ASV8	0	0	0	0	692	585	624	893	1172	1070	882	1119	0	0	0	0	1179	506	641	600	0	0	0	0	k__Bacteria; p__Acidobacteriota; c__Acidobacteriae; o__Acidobacteriales; f__Acidobacteriaceae_(Subgroup_1)
ASV9	0	0	0	13	1118	270	87	118	54	41	22	103	2032	2448	2080	1538	0	0	0	0	0	0	0	0	k__Bacteria; p__Proteobacteria; c__Gammaproteobacteria; o__Xanthomonadales; f__Rhodanobacteraceae; g__Chujaibacter; s__
ASV10	56	50	42	50	608	638	440	679	402	365	324	436	258	152	511	354	874	833	864	872	0	0	0	0	k__Bacteria; p__Acidobacteriota; c__Acidobacteriae; o__Subgroup_2; f__Subgroup_2; g__Subgroup_2; s__
ASV11	157	122	228	159	161	448	160	355	488	311	332	482	522	179	680	658	627	574	654	657	172	161	163	221	k__Bacteria; p__Proteobacteria; c__Alphaproteobacteria; o__Sphingomonadales; f__Sphingomonadaceae; g__Sphingomonas
ASV12	50	2512	0	22	18	26	34	0	276	1144	1291	536	55	0	199	93	331	13	137	9	19	159	0	685	k__Bacteria; p__Proteobacteria; c__Gammaproteobacteria; o__Enterobacterales; f__Enterobacteriaceae; g__Enterobacter
ASV13	18	8	0	0	63	124	160	97	297	152	310	276	0	0	0	0	1575	1406	1301	1494	0	0	0	0	k__Bacteria; p__Acidobacteriota; c__Acidobacteriae; o__Subgroup_2; f__Subgroup_2; g__Subgroup_2; s__
ASV14	0	64	0	0	571	322	454	939	505	304	356	348	0	0	0	0	829	804	824	879	0	0	5	0	k__Bacteria; p__Acidobacteriota; c__Acidobacteriae; o__Acidobacteriales; f__; g__; s__
ASV15	14	0	0	0	137	6	0	14	13	6	0	15	1229	1757	2154	1767	0	14	0	0	0	0	0	0	k__Bacteria; p__Chloroflexi; c__Ktedonobacteria; o__Ktedonobacterales; f__Ktedonobacteraceae; g__; s__
ASV16	0	0	0	0	185	247	161	307	85	51	68	100	0	0	0	0	1558	1356	974	1148	0	0	0	0	k__Bacteria; p__Acidobacteriota; c__Acidobacteriae; o__Subgroup_2; f__Subgroup_2; g__Subgroup_2; s__
ASV17	347	467	410	478	0	0	0	0	0	0	0	0	345	325	307	388	0	0	0	0	714	817	688	840	k__Bacteria; p__Proteobacteria; c__Alphaproteobacteria; o__Sphingomonadales; f__Sphingomonadaceae; g__Sphingomonas
ASV18	131	112	153	136	237	290	257	334	272	241	277	308	148	131	151	144	325	364	355	393	170	121	304	164	k__Bacteria; p__Proteobacteria; c__Alphaproteobacteria; o__Rhizobiales; f__Xanthobacteraceae; g__Bradyrhizobium
ASV19	0	0	0	0	515	605	418	596	124	317	51	106	0	0	0	0	368	475	430	460	0	0	0	0	k__Bacteria; p__Proteobacteria; c__Gammaproteobacteria; o__Burkholderiales; f__SC-I-84; g__SC-I-84
ASV20	0	0	40	29	469	381	437	823	224	148	139	235	0	0	0	0	331	420	335	295	0	0	0	0	k__Bacteria; p__Acidobacteriota; c__Acidobacteriae; o__Acidobacteriales; f__; g__; s__
ASV21	0	0	11	11	443	574	524	402	114	91	83	122	0	0	0	0	532	467	341	406	0	0	0	0	k__Bacteria; p__Acidobacteriota; c__Acidobacteriae; o__Subgroup_2; f__Subgroup_2; g__Subgroup_2; s__
ASV22	0	0	0	0	0	0	0	0	558	712	501	486	0	0	0	0	375	416	364	413	0	0	0	0	k__Bacteria; p__Acidobacteriota; c__Acidobacteriae; o__Subgroup_2; f__Subgroup_2; g__Subgroup_2; s__
ASV23	0	0	0	0	205	158	163	307	226	272	182	388	23	15	15	57	418	478	388	427	0	0	0	0	k__Bacteria; p__Proteobacteria; c__Gammaproteobacteria; o__Xanthomonadales; f__Xanthomonadaceae
ASV24	0	0	0	0	0	0	0	0	725	217	421	369	0	0	0	0	409	373	519	612	0	0	0	0	k__Bacteria; p__Acidobacteriota; c__Acidobacteriae; o__Acidobacteriales
ASV25	512	405	406	341	24	105	191	17	78	53	61	50	187	215	123	198	106	86	99	94	60	56	35	23	k__Bacteria; p__Nitrospirota; c__Nitrospiria; o__Nitrospirales; f__Nitrospiraceae; g__Nitrospira; s__Nitrospira_japonica
ASV26	0	0	0	0	35	50	33	56	257	264	206	234	0	0	0	0	655	494	531	539	0	24	0	0	k__Bacteria; p__Acidobacteriota; c__Acidobacteriae; o__Subgroup_2; f__Subgroup_2; g__Subgroup_2; s__
ASV27	0	39	22	0	30	133	296	88	174	100	0	121	267	57	129	275	92	100	68	63	606	402	177	398	k__Bacteria; p__Acidobacteriota; c__Acidobacteriae; o__Subgroup_2; f__Subgroup_2; g__Subgroup_2; s__bacterium_Ellin7509
ASV28	0	0	0	0	205	188	235	352	128	92	68	102	0	0	34	0	333	484	460	567	0	0	0	0	k__Bacteria; p__Proteobacteria; c__Alphaproteobacteria; o__Elsterales; f__; g__; s__
ASV29	173	159	118	197	0	0	0	0	0	0	0	0	477	456	220	339	0	0	0	0	368	384	320	328	k__Bacteria; p__Nitrospirota; c__Nitrospiria; o__Nitrospirales; f__Nitrospiraceae; g__Nitrospira; s__
ASV30	291	355	303	253	4	0	0	0	0	0	0	0	219	269	143	216	0	0	0	0	310	310	331	264	k__Bacteria; p__Acidobacteriota; c__Subgroup_11; o__Subgroup_11; f__Subgroup_11; g__Subgroup_11; s__
ASV31	85	80	127	116	360	342	278	578	146	108	92	121	11	8	28	12	108	99	129	116	0	0	0	0	k__Bacteria; p__Acidobacteriota; c__Acidobacteriae; o__Acidobacteriales; f__; g__; s__
ASV32	0	0	51	0	229	77	222	209	339	84	106	288	0	0	0	0	384	275	297	354	0	0	0	0	k__Bacteria; p__Proteobacteria; c__Alphaproteobacteria; o__Micropepsales; f__Micropepsaceae; g__; s__
ASV33	199	375	637	255	76	118	69	42	0	0	49	23	143	136	151	110	44	22	68	44	93	89	77	94	k__Bacteria; p__Proteobacteria; c__Alphaproteobacteria; o__Sphingomonadales; f__Sphingomonadaceae; g__Sphingomonas
ASV34	22	0	15	0	47	42	55	51	43	36	26	170	711	496	620	682	22	42	0	0	0	0	0	0	k__Bacteria; p__Proteobacteria; c__Gammaproteobacteria; o__Xanthomonadales; f__Rhodanobacteraceae
ASV35	0	5	0	0	274	296	295	373	171	145	128	77	0	0	0	0	270	270	240	269	0	0	0	0	k__Bacteria; p__Proteobacteria; c__Alphaproteobacteria; o__Caulobacterales; f__Caulobacteraceae; g__Phenylobacterium
ASV36	23	26	222	163	44	59	198	69	255	203	342	286	66	47	55	241	132	122	128	164	0	0	50	0	k__Bacteria; p__Proteobacteria; c__Gammaproteobacteria; o__Burkholderiales; f__SC-I-84; g__SC-I-84; s__beta_proteobacterium
ASV37	0	0	0	0	393	246	295	417	114	107	108	150	0	0	0	0	224	261	183	248	0	0	0	0	k__Bacteria; p__Proteobacteria; c__Gammaproteobacteria; o__Gammaproteobacteria_Incertae_Sedis; f__Unknown_Family; g__Acidibacter; s__
ASV38	0	0	4	7	97	100	105	105	159	196	179	356	0	0	0	0	364	386	286	350	0	0	0	0	k__Bacteria; p__Chloroflexi; c__Ktedonobacteria; o__Ktedonobacterales; f__Ktedonobacteraceae; g__FCPS473; s__
ASV39	315	381	331	316	0	10	0	0	52	24	29	25	115	135	66	218	8	5	0	3	166	196	193	163	k__Bacteria; p__Nitrospirota; c__Nitrospiria; o__Nitrospirales; f__Nitrospiraceae; g__Nitrospira; s__
ASV40	462	149	227	425	0	0	0	0	0	0	0	0	134	432	211	234	95	91	92	0	61	55	48	0	k__Bacteria; p__Proteobacteria; c__Alphaproteobacteria; o__Sphingomonadales; f__Sphingomonadaceae; g__Sphingomonas
ASV41	0	0	0	0	29	75	96	66	384	356	266	520	74	0	0	23	136	230	178	211	0	0	0	0	k__Bacteria; p__Proteobacteria; c__Alphaproteobacteria; o__Elsterales; f__; g__; s__
ASV42	0	0	0	0	593	411	428	684	58	65	49	65	0	4	0	0	39	75	41	81	0	0	0	0	k__Bacteria; p__Acidobacteriota; c__Acidobacteriae; o__Subgroup_2; f__Subgroup_2; g__Subgroup_2; s__
ASV43	35	12	0	11	192	224	81	238	122	316	73	96	0	0	0	0	263	309	286	255	0	0	0	0	k__Bacteria; p__Acidobacteriota; c__Acidobacteriae; o__Subgroup_2; f__Subgroup_2; g__Subgroup_2; s__
ASV44	0	0	0	0	362	198	350	751	0	0	0	0	0	0	0	0	225	261	179	187	0	0	0	0	k__Bacteria; p__Proteobacteria; c__Alphaproteobacteria; o__Sphingomonadales; f__Sphingomonadaceae; g__Sphingomonas
ASV45	0	0	0	0	95	132	99	230	144	129	76	102	0	0	0	0	349	379	380	364	0	0	0	0	k__Bacteria; p__Actinobacteriota; c__Acidimicrobiia; o__IMCC26256; f__IMCC26256; g__IMCC26256; s__Aciditerrimonas_sp.
ASV46	297	199	319	328	0	0	0	0	0	0	0	0	57	54	64	71	0	0	0	0	275	360	241	384	k__Bacteria; p__Proteobacteria; c__Alphaproteobacteria; o__Sphingomonadales; f__Sphingomonadaceae; g__Sphingomonas; s__Sphingomonas_sediminicola
ASV47	384	289	200	248	0	0	0	0	0	0	0	0	282	182	125	184	0	0	0	0	154	193	199	143	k__Bacteria; p__Proteobacteria; c__Gammaproteobacteria; o__Burkholderiales; f__Nitrosomonadaceae; g__MND1; s__
ASV48	276	357	231	366	0	0	0	0	2	0	0	0	44	167	74	158	0	0	0	0	221	172	225	154	k__Bacteria; p__Acidobacteriota; c__Subgroup_22; o__Subgroup_22; f__Subgroup_22; g__Subgroup_22; s__
ASV49	69	24	18	139	72	405	455	130	173	133	161	192	49	60	76	65	0	0	0	0	79	24	37	0	k__Bacteria; p__Acidobacteriota; c__Acidobacteriae; o__Subgroup_2; f__Subgroup_2; g__Subgroup_2; s__
ASV50	224	81	127	163	120	110	160	175	71	74	0	0	63	71	178	105	137	147	142	165	0	0	0	0	k__Bacteria; p__Acidobacteriota; c__Acidobacteriae; o__Acidobacteriales; f__; g__; s__
ASV51	0	0	0	0	75	159	69	36	327	230	179	304	0	0	0	0	122	157	379	265	0	0	0	0	k__Bacteria; p__Proteobacteria; c__Alphaproteobacteria; o__Sphingomonadales; f__Sphingomonadaceae; g__Sphingomonas
ASV52	207	146	217	272	23	10	78	30	0	0	0	0	206	218	268	193	0	0	0	0	122	140	112	119	k__Bacteria; p__Proteobacteria; c__Gammaproteobacteria; o__Burkholderiales; f__Nitrosomonadaceae; g__MND1; s__
ASV53	62	50	65	59	162	212	256	218	100	104	102	142	26	19	43	41	110	146	166	138	6	0	0	0	k__Bacteria; p__Acidobacteriota; c__Acidobacteriae; o__Acidobacteriales
ASV54	0	18	0	0	185	292	156	235	327	141	161	375	32	24	43	38	40	57	56	36	0	0	0	0	k__Bacteria; p__Proteobacteria; c__Gammaproteobacteria; o__Burkholderiales; f__SC-I-84; g__SC-I-84
ASV55	0	0	0	0	499	223	322	432	59	45	41	80	11	0	15	45	69	120	113	93	16	0	0	0	k__Bacteria; p__Acidobacteriota; c__Acidobacteriae; o__Acidobacteriales; f__Acidobacteriaceae_(Subgroup_1); g__Granulicella; s__Edaphobacter_acidisoli
ASV56	0	0	0	0	0	0	0	0	595	201	324	458	0	0	0	0	161	162	146	137	0	0	0	0	k__Bacteria; p__Acidobacteriota; c__Acidobacteriae; o__Acidobacteriales; f__Acidobacteriaceae_(Subgroup_1); g__; s__
ASV57	0	0	0	0	91	202	113	40	289	194	140	248	0	0	0	0	203	173	216	227	0	0	0	0	k__Bacteria; p__Proteobacteria; c__Alphaproteobacteria; o__Micropepsales; f__Micropepsaceae; g__; s__
ASV58	165	185	75	227	0	0	0	0	0	0	0	0	0	0	0	0	0	0	0	0	373	452	417	374	k__Bacteria; p__Proteobacteria; c__Alphaproteobacteria; o__Sphingomonadales; f__Sphingomonadaceae; g__Sphingomonas
ASV59	13	13	30	14	0	10	0	0	0	0	0	0	530	409	685	548	0	0	0	0	0	0	0	0	k__Bacteria; p__Proteobacteria; c__Alphaproteobacteria; o__Sphingomonadales; f__Sphingomonadaceae; g__Sphingomonas
ASV60	0	0	0	0	0	0	0	0	0	0	0	0	0	0	0	0	528	538	370	535	0	0	0	0	k__Bacteria; p__Acidobacteriota; c__Acidobacteriae; o__Subgroup_2; f__Subgroup_2; g__Subgroup_2; s__
ASV61	0	0	0	0	191	185	159	256	98	74	82	128	0	0	26	27	207	208	205	200	0	0	0	0	k__Bacteria; p__Proteobacteria; c__Gammaproteobacteria; o__KF-JG30-C25; f__KF-JG30-C25; g__KF-JG30-C25; s__
ASV62	0	0	0	0	0	9	0	0	16	0	719	0	260	235	403	411	33	21	25	14	0	0	0	0	k__Bacteria; p__Proteobacteria; c__Gammaproteobacteria; o__Burkholderiales; f__Burkholderiaceae
ASV63	11	722	0	0	0	0	0	23	62	280	268	117	15	19	64	37	70	0	29	0	0	45	0	160	k__Bacteria; p__Proteobacteria; c__Gammaproteobacteria; o__Enterobacterales; f__Enterobacteriaceae
ASV64	156	70	145	419	252	138	270	118	0	0	0	0	106	82	110	142	0	14	0	0	0	0	0	0	k__Bacteria; p__Acidobacteriota; c__Acidobacteriae; o__Acidobacteriales
ASV65	6	0	0	0	229	399	31	25	567	266	0	53	26	7	26	8	261	30	26	30	14	0	0	0	k__Bacteria; p__Proteobacteria; c__Gammaproteobacteria; o__Burkholderiales; f__Burkholderiaceae; g__Ralstonia
ASV66	176	216	241	252	0	0	0	0	0	0	0	0	170	132	55	160	0	0	0	0	161	157	158	152	k__Bacteria; p__Proteobacteria; c__Gammaproteobacteria; o__Burkholderiales; f__TRA3-20; g__TRA3-20; s__
ASV67	280	179	174	193	0	0	0	0	0	0	0	0	168	148	100	155	0	0	0	0	194	150	140	107	k__Bacteria; p__Verrucomicrobiota; c__Verrucomicrobiae; o__Pedosphaerales; f__Pedosphaeraceae; g__ADurb.Bin063-1; s__
ASV68	0	60	55	42	0	0	40	0	130	82	71	98	0	0	38	0	266	339	315	295	0	0	0	0	k__Bacteria; p__Acidobacteriota; c__Acidobacteriae; o__Acidobacteriales; f__Acidobacteriaceae_(Subgroup_1); g__; s__
ASV69	326	199	48	183	0	0	0	0	0	0	0	0	331	259	197	279	0	0	0	0	16	27	26	20	k__Bacteria; p__Proteobacteria; c__Gammaproteobacteria; o__Burkholderiales; f__Nitrosomonadaceae; g__MND1; s__
ASV70	0	0	0	0	213	94	139	394	84	43	73	76	0	0	0	0	169	152	135	170	0	0	0	0	k__Bacteria; p__Verrucomicrobiota; c__Verrucomicrobiae; o__Pedosphaerales; f__Pedosphaeraceae; g__ADurb.Bin063-1; s__
ASV71	0	0	0	0	155	206	231	190	39	0	17	35	131	170	162	227	17	122	41	49	0	0	0	0	k__Bacteria; p__Proteobacteria; c__Gammaproteobacteria; o__Xanthomonadales; f__Rhodanobacteraceae
ASV72	0	0	0	0	264	120	161	264	190	132	283	152	0	0	0	0	66	0	59	77	0	0	0	0	k__Bacteria; p__Proteobacteria; c__Alphaproteobacteria; o__Elsterales; f__; g__; s__
ASV73	0	0	0	0	0	0	0	0	0	3	0	14	346	608	492	360	0	0	0	0	0	0	0	0	k__Bacteria; p__Proteobacteria; c__Gammaproteobacteria; o__Burkholderiales; f__Alcaligenaceae; g__Castellaniella
ASV74	0	0	0	0	24	49	41	19	36	38	0	68	195	235	312	402	77	68	165	66	0	0	0	0	k__Bacteria; p__Proteobacteria; c__Alphaproteobacteria; o__Sphingomonadales; f__Sphingomonadaceae; g__Sphingomonas
ASV75	0	0	0	0	304	208	322	440	0	0	0	0	0	0	0	0	145	121	107	50	0	0	0	0	k__Bacteria; p__Proteobacteria; c__Gammaproteobacteria; o__Gammaproteobacteria_Incertae_Sedis; f__Unknown_Family; g__Acidibacter; s__
ASV76	5	10	22	20	124	265	181	68	127	106	94	139	0	0	0	0	149	130	107	141	0	0	0	0	k__Bacteria; p__Acidobacteriota; c__Acidobacteriae; o__Acidobacteriales; f__; g__; s__
ASV77	25	27	18	14	134	139	120	145	128	64	75	100	68	54	65	75	111	113	104	129	0	0	0	0	k__Bacteria; p__Proteobacteria; c__Alphaproteobacteria; o__Elsterales; f__; g__; s__
ASV78	82	58	82	83	120	155	166	221	11	0	0	0	10	23	38	26	145	188	122	136	0	0	0	0	k__Bacteria; p__Chloroflexi; c__Ktedonobacteria; o__Ktedonobacterales; f__JG30-KF-AS9; g__JG30-KF-AS9; s__
ASV79	0	0	0	0	42	0	0	0	0	0	0	0	181	608	435	518	6	0	0	0	0	0	0	0	k__Bacteria; p__Chloroflexi; c__Ktedonobacteria; o__Ktedonobacterales; f__Ktedonobacteraceae; g__; s__
ASV80	0	20	27	31	0	131	0	0	229	151	221	160	41	0	37	131	201	100	54	140	10	0	0	0	k__Bacteria; p__Verrucomicrobiota; c__Verrucomicrobiae; o__Pedosphaerales; f__Pedosphaeraceae; g__Ellin516; s__
ASV81	155	163	118	122	0	0	0	0	0	0	0	0	245	145	82	147	0	0	0	0	146	124	151	104	k__Bacteria; p__Proteobacteria; c__Gammaproteobacteria; o__Burkholderiales; f__Nitrosomonadaceae; g__MND1; s__
ASV82	71	104	120	79	0	0	0	0	0	0	0	0	0	635	0	123	0	0	0	0	169	77	137	137	k__Bacteria; p__Acidobacteriota; c__Vicinamibacteria; o__Vicinamibacterales; f__; g__; s__
ASV83	185	137	190	178	46	89	115	40	0	47	0	33	144	81	36	59	0	12	14	13	88	66	53	0	k__Bacteria; p__Myxococcota; c__Myxococcia; o__Myxococcales; f__Myxococcaceae
ASV84	20	10	26	36	48	177	120	79	53	36	99	105	16	17	102	65	128	121	172	151	0	0	0	0	k__Bacteria; p__Acidobacteriota; c__Acidobacteriae; o__Acidobacteriales; f__Koribacteraceae; g__Candidatus_Koribacter; s__
ASV85	62	31	136	20	0	0	0	0	0	0	0	0	63	120	119	68	0	0	0	0	422	0	0	702	k__Bacteria; p__Acidobacteriota; c__Holophagae; o__Subgroup_7; f__Subgroup_7; g__Subgroup_7; s__
ASV86	0	0	0	0	152	113	117	220	156	130	140	223	0	0	0	0	78	52	127	52	0	0	14	0	k__Bacteria; p__Proteobacteria; c__Gammaproteobacteria; o__KF-JG30-C25; f__KF-JG30-C25; g__KF-JG30-C25; s__
ASV87	0	0	18	19	87	23	0	47	0	27	27	0	419	256	411	251	0	22	10	17	0	14	0	6	k__Bacteria; p__Chloroflexi; c__Ktedonobacteria; o__Ktedonobacterales; f__Ktedonobacteraceae
ASV88	0	0	0	0	0	0	10	0	26	0	0	15	0	0	0	0	311	270	447	420	0	0	0	0	k__Bacteria; p__Acidobacteriota; c__Acidobacteriae; o__Acidobacteriales; f__Acidobacteriaceae_(Subgroup_1); g__; s__
ASV89	0	0	0	0	0	0	0	0	0	456	487	0	0	0	0	0	0	0	0	0	0	0	0	686	k__Bacteria; p__Proteobacteria; c__Gammaproteobacteria; o__Pseudomonadales; f__Pseudomonadaceae; g__Pseudomonas
ASV90	0	0	0	0	17	21	32	27	182	134	149	89	0	0	0	0	255	209	191	197	0	0	0	0	k__Bacteria; p__Chloroflexi; c__AD3; o__AD3; f__AD3; g__AD3; s__
ASV91	0	0	0	0	101	251	90	89	68	68	44	119	0	0	0	0	181	144	170	158	7	4	4	0	k__Bacteria; p__Acidobacteriota; c__Acidobacteriae; o__Acidobacteriales; f__; g__; s__
ASV92	80	74	81	119	0	0	0	0	0	0	0	0	143	110	107	156	0	0	0	0	251	235	118	146	k__Bacteria; p__Proteobacteria; c__Gammaproteobacteria; o__Burkholderiales; f__Comamonadaceae
ASV93	0	0	0	0	0	0	0	0	0	0	17	0	0	0	0	0	335	392	284	409	0	0	0	0	k__Bacteria; p__Acidobacteriota; c__Acidobacteriae; o__Acidobacteriales; f__; g__; s__
ASV94	0	0	0	0	70	27	29	41	74	146	107	155	0	0	0	0	193	146	221	260	0	0	0	0	k__Bacteria; p__Acidobacteriota; c__Acidobacteriae; o__Acidobacteriales; f__Acidobacteriaceae_(Subgroup_1)
ASV95	212	71	153	96	0	0	0	0	0	0	0	0	37	32	105	128	0	0	0	0	174	162	217	181	k__Bacteria; p__Proteobacteria; c__Alphaproteobacteria; o__Dongiales; f__Dongiaceae; g__Dongia; s__
ASV96	0	0	0	0	90	84	127	151	58	50	28	19	0	0	0	0	222	223	186	211	0	0	0	0	k__Bacteria; p__Chloroflexi; c__Ktedonobacteria; o__Ktedonobacterales; f__JG30-KF-AS9; g__JG30-KF-AS9; s__
ASV97	0	0	0	0	65	0	0	0	0	0	0	0	163	377	699	232	0	0	0	3	0	0	0	0	k__Bacteria; p__Chloroflexi; c__Ktedonobacteria; o__Ktedonobacterales; f__Ktedonobacteraceae; g__; s__
ASV98	120	88	218	140	0	0	0	0	0	0	0	0	277	146	266	236	0	0	0	0	0	26	0	0	k__Bacteria; p__Proteobacteria; c__Alphaproteobacteria; o__Sphingomonadales; f__Sphingomonadaceae; g__Sphingomonas
ASV99	0	10	9	0	0	21	0	0	403	322	312	395	0	0	0	6	0	0	0	0	0	0	0	0	k__Bacteria; p__Acidobacteriota; c__Acidobacteriae; o__Acidobacteriales; f__; g__; s__
ASV100	32	0	0	18	30	125	51	31	126	67	106	48	37	0	51	35	208	178	83	83	56	0	33	31	k__Bacteria; p__Actinobacteriota; c__Actinobacteria; o__Frankiales; f__Acidothermaceae; g__Acidothermus; s__
ASV101	46	83	78	0	0	0	0	0	0	0	0	0	0	23	0	0	0	0	0	0	191	861	222	0	k__Bacteria; p__Proteobacteria; c__Gammaproteobacteria; o__Burkholderiales; f__Oxalobacteraceae
ASV102	0	0	0	0	156	148	154	167	82	64	71	74	0	0	0	0	144	119	100	113	0	0	0	0	k__Bacteria; p__Acidobacteriota; c__Acidobacteriae; o__Subgroup_2; f__Subgroup_2; g__Subgroup_2; s__
ASV103	0	0	7	0	47	0	13	8	25	15	0	37	229	552	277	205	0	0	0	0	8	0	15	0	k__Bacteria; p__Proteobacteria; c__Gammaproteobacteria; o__Xanthomonadales; f__Rhodanobacteraceae; g__Chujaibacter; s__
ASV104	0	0	0	0	74	145	116	81	60	96	76	159	20	7	25	14	115	106	124	142	0	0	0	0	k__Bacteria; p__Chloroflexi; c__Ktedonobacteria; o__Ktedonobacterales; f__JG30-KF-AS9; g__JG30-KF-AS9; s__
ASV105	0	0	0	0	100	0	13	0	22	16	8	34	229	436	322	254	0	0	0	0	0	0	0	0	k__Bacteria; p__Proteobacteria; c__Gammaproteobacteria; o__Xanthomonadales; f__Rhodanobacteraceae
ASV106	227	202	217	255	0	0	0	0	0	0	0	0	43	81	39	39	0	0	0	0	101	63	53	65	k__Bacteria; p__Proteobacteria; c__Gammaproteobacteria; o__Burkholderiales; f__Comamonadaceae
ASV107	0	0	0	0	64	127	103	87	93	95	113	141	0	0	11	0	124	112	123	155	0	0	0	0	k__Bacteria; p__Chloroflexi; c__Ktedonobacteria; o__Ktedonobacterales; f__JG30-KF-AS9; g__JG30-KF-AS9; s__
ASV108	0	0	0	0	0	0	10	0	0	0	0	29	308	212	444	373	0	0	0	0	11	21	8	35	k__Bacteria; p__Acidobacteriota; c__Holophagae; o__Holophagales; f__Holophagaceae; g__Holophaga; s__
ASV109	0	0	0	0	32	36	34	55	35	45	50	100	0	0	0	0	239	202	223	234	0	0	0	0	k__Bacteria; p__Chloroflexi; c__Ktedonobacteria; o__Ktedonobacterales; f__JG30-KF-AS9; g__JG30-KF-AS9; s__
ASV110	154	156	190	206	0	0	0	0	0	0	0	0	29	38	23	20	0	0	0	0	125	176	118	108	k__Bacteria; p__Acidobacteriota; c__Subgroup_5; o__Subgroup_5; f__Subgroup_5; g__Subgroup_5; s__
ASV111	16	24	26	40	16	23	31	0	127	526	68	89	0	0	0	0	49	63	98	79	0	0	0	0	k__Bacteria; p__Acidobacteriota; c__Acidobacteriae; o__Acidobacteriales
ASV112	0	14	0	0	355	0	42	0	0	0	0	0	141	237	312	206	28	0	0	0	0	0	0	0	k__Bacteria; p__Chloroflexi; c__Ktedonobacteria; o__Ktedonobacterales; f__Ktedonobacteraceae
ASV113	117	116	111	153	0	0	0	0	0	0	0	0	68	62	47	79	0	0	0	0	158	180	132	129	k__Bacteria; p__Proteobacteria; c__Gammaproteobacteria; o__Burkholderiales; f__A21b; g__A21b; s__
ASV114	195	121	193	160	0	0	0	0	0	0	0	0	79	59	45	54	0	0	0	0	118	117	89	106	k__Bacteria; p__Planctomycetota; c__Pla4_lineage; o__Pla4_lineage; f__Pla4_lineage; g__Pla4_lineage; s__
ASV115	118	101	83	72	0	0	0	0	0	0	0	0	29	31	0	0	0	0	0	0	249	262	189	234	k__Bacteria; p__Proteobacteria; c__Gammaproteobacteria; o__Xanthomonadales; f__Xanthomonadaceae
ASV116	152	25	0	0	0	0	0	0	0	0	0	0	128	114	105	165	0	0	0	0	511	33	91	75	k__Bacteria
ASV117	0	29	38	26	0	0	0	0	0	0	0	0	230	297	370	353	15	0	0	0	0	0	0	0	k__Bacteria; p__Proteobacteria; c__Gammaproteobacteria; o__Xanthomonadales; f__Rhodanobacteraceae
ASV118	9	5	16	13	79	49	38	71	17	0	5	13	264	146	335	208	13	7	39	9	0	0	0	0	k__Bacteria; p__Chloroflexi; c__Ktedonobacteria; o__Ktedonobacterales; f__JG30-KF-AS9; g__JG30-KF-AS9; s__
ASV119	100	29	21	24	0	0	0	0	0	0	0	0	103	60	50	78	0	0	0	0	186	229	283	202	k__Bacteria; p__Proteobacteria; c__Alphaproteobacteria; o__Rhizobiales; f__KF-JG30-B3; g__KF-JG30-B3; s__
ASV120	22	41	13	52	0	22	0	13	0	0	52	794	0	18	0	0	56	30	10	62	92	0	19	0	k__Bacteria; p__Proteobacteria; c__Gammaproteobacteria; o__Burkholderiales; f__Oxalobacteraceae
ASV121	30	31	128	745	0	0	0	0	0	0	0	0	46	0	23	64	0	0	0	0	62	54	74	30	k__Bacteria; p__Bacteroidota; c__Bacteroidia; o__Flavobacteriales; f__Flavobacteriaceae; g__Flavobacterium
ASV122	164	166	98	124	40	23	208	41	14	20	11	0	72	98	76	85	0	0	0	0	0	0	0	0	k__Bacteria; p__Acidobacteriota; c__Acidobacteriae; o__Solibacterales; f__Solibacteraceae; g__Candidatus_Solibacter; s__
ASV123	0	22	0	0	32	90	58	0	125	69	110	76	0	0	0	0	132	156	170	173	0	0	0	0	k__Bacteria; p__Proteobacteria; c__Alphaproteobacteria; o__Micropepsales; f__Micropepsaceae; g__; s__
ASV124	0	0	18	0	100	70	96	117	47	73	45	108	0	21	0	0	69	83	148	217	0	0	0	0	k__Bacteria; p__Actinobacteriota; c__Actinobacteria; o__Frankiales; f__Acidothermaceae; g__Acidothermus; s__
ASV125	14	0	9	11	14	23	15	30	147	63	50	69	0	0	0	0	189	186	167	220	0	0	0	0	k__Bacteria; p__Nitrospirota; c__Nitrospiria; o__Nitrospirales; f__Nitrospiraceae; g__Nitrospira
ASV126	156	197	159	188	0	0	0	0	0	0	0	0	79	66	47	70	0	0	0	0	77	59	61	75	k__Bacteria; p__Verrucomicrobiota; c__Verrucomicrobiae; o__Pedosphaerales; f__Pedosphaeraceae; g__Pedosphaeraceae
ASV127	243	201	254	172	0	0	0	0	15	16	0	0	0	59	72	25	14	10	26	0	24	16	24	20	k__Bacteria; p__Proteobacteria; c__Gammaproteobacteria; o__Burkholderiales; f__Comamonadaceae; g__Ramlibacter; s__Ramlibacter_sp.
ASV128	9	7	8	0	42	50	46	53	234	117	112	105	10	5	20	20	87	78	105	93	0	0	0	0	k__Bacteria; p__Proteobacteria; c__Alphaproteobacteria; o__Elsterales; f__; g__; s__
ASV129	21	41	225	40	54	179	246	35	104	53	71	81	0	0	9	0	0	9	16	0	0	0	0	0	k__Bacteria; p__Acidobacteriota; c__Acidobacteriae; o__Subgroup_2; f__Subgroup_2; g__Subgroup_2; s__
ASV130	121	117	115	98	0	0	0	0	0	0	0	0	89	59	59	63	0	0	0	0	116	129	149	123	k__Bacteria; p__Desulfobacterota; c__; o__; f__; g__; s__
ASV131	0	0	0	9	25	101	91	22	62	62	40	95	9	7	15	9	142	109	251	116	0	0	0	0	k__Bacteria; p__Chloroflexi; c__Ktedonobacteria; o__Ktedonobacterales; f__JG30-KF-AS9; g__JG30-KF-AS9; s__
ASV132	0	5	0	11	85	35	85	66	0	0	0	0	290	119	289	203	19	6	31	8	0	0	0	0	k__Bacteria; p__Chloroflexi; c__Ktedonobacteria; o__Ktedonobacterales
ASV133	51	34	19	9	38	77	288	17	65	58	88	143	39	18	67	16	5	17	40	8	20	43	36	0	k__Bacteria; p__Acidobacteriota; c__Acidobacteriae; o__Acidobacteriales; f__; g__; s__
ASV134	0	0	4	1	65	137	77	113	29	16	11	0	0	5	0	0	133	159	179	199	0	0	0	0	k__Bacteria; p__Chloroflexi; c__Ktedonobacteria; o__Ktedonobacterales; f__JG30-KF-AS9; g__JG30-KF-AS9; s__
ASV135	0	40	0	0	0	0	7	0	0	0	0	0	0	70	0	0	0	0	0	0	428	408	160	142	k__Bacteria; p__Proteobacteria; c__Gammaproteobacteria; o__Burkholderiales; f__Nitrosomonadaceae; g__MND1; s__
ASV136	0	0	0	0	0	0	0	0	178	159	136	144	17	0	0	0	165	153	43	143	0	0	0	0	k__Bacteria; p__Acidobacteriota; c__Acidobacteriae; o__Subgroup_13; f__Subgroup_13; g__Subgroup_13; s__
ASV137	46	23	39	33	0	0	0	0	0	0	0	0	64	69	56	67	0	0	0	0	221	222	213	193	k__Bacteria; p__Proteobacteria; c__Gammaproteobacteria; o__Burkholderiales; f__SC-I-84; g__SC-I-84
ASV138	0	50	0	0	0	0	0	0	0	0	0	0	166	158	0	134	0	0	0	0	169	181	202	181	k__Bacteria; p__Acidobacteriota; c__Subgroup_22; o__Subgroup_22; f__Subgroup_22; g__Subgroup_22; s__
ASV139	27	56	36	43	0	0	0	0	0	0	0	0	66	50	17	37	0	0	0	0	97	93	384	298	k__Bacteria; p__Proteobacteria; c__Gammaproteobacteria; o__Burkholderiales; f__Nitrosomonadaceae; g__MND1; s__
ASV140	0	0	36	0	30	46	0	18	96	84	16	47	0	0	0	0	281	207	149	93	0	0	0	0	k__Bacteria; p__Proteobacteria; c__Alphaproteobacteria; o__Sphingomonadales; f__Sphingomonadaceae; g__Sphingomonas
ASV141	168	264	208	209	0	0	0	0	0	0	0	0	60	48	40	99	0	0	0	0	0	0	13	0	k__Bacteria; p__Proteobacteria; c__Alphaproteobacteria; o__Dongiales; f__Dongiaceae; g__Dongia; s__
ASV142	169	117	191	137	0	0	0	0	0	0	0	0	101	103	122	117	0	0	0	0	0	35	31	24	k__Bacteria; p__Proteobacteria; c__Gammaproteobacteria; o__Burkholderiales; f__SC-I-84; g__SC-I-84
ASV143	44	169	60	201	0	0	0	0	0	0	0	0	0	0	0	0	0	0	0	0	157	185	198	146	k__Bacteria; p__Proteobacteria; c__Gammaproteobacteria; o__Burkholderiales; f__TRA3-20; g__TRA3-20; s__
ASV144	0	0	0	0	0	0	0	0	386	194	63	101	0	0	0	0	81	103	95	103	0	0	0	0	k__Bacteria; p__Acidobacteriota; c__Acidobacteriae; o__Acidobacteriales; f__Acidobacteriaceae_(Subgroup_1); g__; s__
ASV145	52	253	80	224	0	0	0	0	0	0	0	0	72	24	10	20	0	0	0	0	96	101	100	91	k__Bacteria; p__Proteobacteria; c__Gammaproteobacteria; o__Burkholderiales; f__Nitrosomonadaceae; g__MND1; s__
ASV146	0	0	0	0	125	117	123	153	11	0	17	11	0	0	0	0	119	135	121	156	0	0	0	0	k__Bacteria; p__Proteobacteria; c__Gammaproteobacteria; o__Gammaproteobacteria_Incertae_Sedis; f__Unknown_Family; g__Acidibacter
ASV147	0	0	0	0	27	80	54	59	245	25	157	58	0	0	0	13	134	39	191	31	14	0	0	0	k__Bacteria; p__Proteobacteria; c__Gammaproteobacteria; o__Xanthomonadales; f__Rhodanobacteraceae; g__Dyella
ASV148	0	2	0	0	0	4	0	0	114	66	91	125	0	0	12	0	172	139	171	192	0	0	0	0	k__Bacteria; p__Acidobacteriota; c__Acidobacteriae; o__Subgroup_2; f__Subgroup_2; g__Subgroup_2; s__
ASV149	0	0	0	0	160	202	150	280	40	41	29	57	0	0	0	0	22	30	35	44	0	0	0	0	k__Bacteria; p__Chloroflexi; c__Ktedonobacteria; o__Ktedonobacterales; f__JG30-KF-AS9; g__JG30-KF-AS9; s__
ASV150	9	6	0	0	70	140	118	145	37	107	93	111	0	0	0	0	24	21	37	12	0	172	0	0	k__Bacteria; p__Chloroflexi; c__AD3; o__AD3; f__AD3; g__AD3; s__
ASV151	0	0	0	0	0	0	0	0	142	579	67	141	0	0	0	0	32	26	38	32	0	0	0	0	k__Bacteria; p__Acidobacteriota; c__Acidobacteriae; o__Acidobacteriales; f__Acidobacteriaceae_(Subgroup_1); g__; s__
ASV152	74	200	52	248	0	0	0	0	0	0	0	0	0	95	76	32	0	0	0	0	51	72	77	80	k__Bacteria; p__Proteobacteria; c__Alphaproteobacteria; o__Dongiales; f__Dongiaceae; g__Dongia; s__
ASV153	176	161	137	201	0	0	0	0	0	0	0	0	37	40	20	38	0	0	0	0	30	28	114	81	k__Bacteria; p__Verrucomicrobiota; c__Verrucomicrobiae; o__Pedosphaerales; f__Pedosphaeraceae; g__Pedosphaeraceae; s__
ASV154	0	0	0	0	0	0	0	0	0	0	0	0	265	204	388	275	0	0	0	0	0	0	0	0	k__Bacteria; p__Proteobacteria; c__Alphaproteobacteria; o__Caulobacterales; f__Caulobacteraceae; g__Caulobacter
ASV155	167	241	176	197	0	0	0	0	0	0	0	0	0	0	0	0	0	0	0	0	66	55	83	56	k__Bacteria; p__Nitrospirota; c__Nitrospiria; o__Nitrospirales; f__Nitrospiraceae; g__Nitrospira
ASV156	26	19	26	26	48	80	46	45	63	38	28	45	125	92	115	106	27	32	41	38	0	0	0	0	k__Bacteria; p__Proteobacteria; c__Alphaproteobacteria; o__Rhizobiales; f__Xanthobacteraceae; g__Pseudolabrys
ASV157	0	0	0	0	80	83	58	94	88	108	107	181	0	0	0	0	59	55	45	75	0	0	0	0	k__Bacteria; p__Chloroflexi; c__Ktedonobacteria; o__Ktedonobacterales; f__Ktedonobacteraceae; g__FCPS473; s__
ASV158	4	0	5	4	142	123	116	165	50	78	80	82	0	0	0	0	60	43	43	40	0	0	0	0	k__Bacteria; p__Chloroflexi; c__Ktedonobacteria; o__Ktedonobacterales; f__Ktedonobacteraceae; g__FCPS473; s__
ASV159	79	95	58	64	0	0	0	0	0	0	0	0	88	91	76	108	0	0	0	0	70	142	121	88	k__Bacteria; p__Proteobacteria; c__Alphaproteobacteria; o__Sphingomonadales; f__Sphingomonadaceae; g__Sphingomonas
ASV160	0	0	0	0	9	0	0	0	0	0	0	0	0	0	0	0	0	0	0	0	324	257	257	273	k__Bacteria; p__Proteobacteria; c__Gammaproteobacteria; o__Burkholderiales; f__Nitrosomonadaceae; g__MND1; s__
ASV161	175	113	184	164	0	0	0	0	0	0	0	0	0	18	48	14	0	0	0	0	81	67	88	86	k__Bacteria; p__Acidobacteriota; c__Blastocatellia; o__Pyrinomonadales; f__Pyrinomonadaceae; g__RB41
ASV162	0	0	0	0	0	65	45	26	141	99	60	67	0	0	0	0	106	134	127	124	0	0	0	0	k__Bacteria; p__Chloroflexi; c__Ktedonobacteria; o__Ktedonobacterales; f__JG30-KF-AS9; g__JG30-KF-AS9; s__
ASV163	0	0	0	0	21	0	0	26	41	58	49	117	0	0	0	0	208	158	144	171	0	0	0	0	k__Bacteria; p__Chloroflexi; c__Ktedonobacteria; o__Ktedonobacterales; f__Ktedonobacteraceae; g__FCPS473; s__
ASV164	0	8	0	0	0	27	0	0	361	185	192	237	0	0	0	0	0	0	19	0	0	0	0	0	k__Bacteria; p__Proteobacteria; c__Gammaproteobacteria; o__Burkholderiales; f__Burkholderiaceae; g__Burkholderia-Caballeronia-Paraburkholderia
ASV165	0	0	0	0	0	0	0	0	131	161	445	291	0	0	0	0	0	0	0	0	0	0	0	0	k__Bacteria; p__Acidobacteriota; c__Acidobacteriae; o__Subgroup_13; f__Subgroup_13; g__Subgroup_13; s__
ASV166	0	0	0	0	90	107	47	212	0	21	15	12	0	0	0	0	122	129	102	114	0	0	0	0	k__Bacteria; p__Chloroflexi; c__Ktedonobacteria; o__Ktedonobacterales; f__JG30-KF-AS9; g__JG30-KF-AS9; s__
ASV167	52	73	40	60	23	111	138	19	143	87	40	52	14	25	25	30	0	17	0	22	24	0	0	0	k__Bacteria; p__Proteobacteria; c__Alphaproteobacteria; o__Elsterales; f__; g__; s__
ASV168	98	125	86	91	0	0	0	0	0	0	0	0	0	0	0	0	0	0	0	0	223	137	98	177	k__Bacteria; p__Proteobacteria; c__Gammaproteobacteria; o__Burkholderiales; f__Comamonadaceae
ASV169	0	0	0	0	232	114	0	0	128	151	76	235	0	0	58	0	0	0	0	0	0	0	0	0	k__Bacteria; p__Proteobacteria; c__Gammaproteobacteria; o__KF-JG30-C25; f__KF-JG30-C25; g__KF-JG30-C25; s__
ASV170	36	38	28	21	25	51	85	14	123	77	59	40	0	0	0	0	74	104	101	88	0	0	0	0	k__Bacteria; p__Proteobacteria; c__Alphaproteobacteria; o__Elsterales; f__; g__; s__
ASV171	0	0	0	0	65	69	65	54	26	33	30	46	0	0	0	0	139	97	165	172	0	0	0	0	k__Bacteria; p__Proteobacteria; c__Gammaproteobacteria; o__Burkholderiales; f__Burkholderiaceae; g__Burkholderia-Caballeronia-Paraburkholderia; s__Paraburkholderia_sartisoli
ASV172	0	0	0	0	0	12	0	23	81	82	105	99	0	0	0	0	150	100	158	148	0	0	0	0	k__Bacteria; p__Proteobacteria; c__Alphaproteobacteria; o__Rhizobiales; f__KF-JG30-B3; g__KF-JG30-B3; s__
ASV173	98	105	97	96	0	0	0	0	0	0	0	0	50	52	42	48	0	0	0	0	111	0	91	217	k__Bacteria; p__Gemmatimonadota; c__Gemmatimonadetes; o__Gemmatimonadales; f__Gemmatimonadaceae; g__; s__
ASV174	0	0	0	0	0	0	0	0	0	312	238	0	0	0	0	0	0	0	0	0	0	0	0	463	k__Bacteria; p__Actinobacteriota; c__Actinobacteria; o__Streptomycetales; f__Streptomycetaceae; g__Streptomyces
ASV175	114	71	70	83	0	44	41	22	0	0	0	44	23	28	30	34	0	0	0	0	123	100	81	85	k__Bacteria; p__Proteobacteria; c__Gammaproteobacteria; o__Burkholderiales; f__Burkholderiaceae; g__Cupriavidus
ASV176	0	0	0	0	117	115	110	106	0	0	0	0	0	87	42	0	0	41	275	44	0	0	0	0	k__Bacteria; p__Verrucomicrobiota; c__Verrucomicrobiae; o__Pedosphaerales; f__Pedosphaeraceae; g__Ellin516; s__
ASV177	248	214	223	166	0	0	0	0	0	0	0	0	19	24	12	24	0	0	0	0	0	0	0	0	k__Bacteria; p__Proteobacteria; c__Gammaproteobacteria; o__Burkholderiales; f__Nitrosomonadaceae; g__IS-44; s__
ASV178	0	0	0	0	72	64	62	152	84	54	41	50	0	0	0	0	105	70	141	44	0	0	0	0	k__Bacteria; p__Actinobacteriota; c__Thermoleophilia; o__Gaiellales
ASV179	0	0	0	0	51	56	73	99	0	0	0	0	159	161	230	159	0	0	0	0	0	0	0	0	k__Bacteria; p__Proteobacteria; c__Gammaproteobacteria; o__Xanthomonadales; f__Rhodanobacteraceae
ASV180	103	54	56	71	0	0	0	0	0	0	0	0	70	0	52	80	0	0	0	0	145	108	151	98	k__Bacteria; p__Desulfobacterota; c__; o__; f__; g__; s__
ASV181	166	78	48	79	0	0	0	0	0	0	0	0	134	97	61	70	0	0	0	0	57	57	76	46	k__Bacteria; p__Proteobacteria; c__Gammaproteobacteria; o__Burkholderiales; f__Nitrosomonadaceae; g__MND1; s__
ASV182	10	24	0	0	27	90	60	14	199	123	100	129	0	0	0	0	28	34	35	40	0	0	0	0	k__Bacteria; p__Proteobacteria; c__Gammaproteobacteria; o__Gammaproteobacteria_Incertae_Sedis; f__Unknown_Family; g__Acidibacter; s__
ASV183	0	0	0	0	26	125	45	31	68	53	0	41	0	13	25	0	98	99	180	88	0	0	0	0	k__Bacteria; p__Chloroflexi
ASV184	0	0	0	0	0	0	0	0	53	0	29	0	0	0	0	0	202	203	203	184	0	0	0	0	k__Bacteria; p__Chloroflexi; c__AD3; o__AD3; f__AD3; g__AD3; s__
ASV185	186	164	107	125	0	0	0	0	0	0	0	0	88	83	44	78	0	0	0	0	33	0	0	0	k__Bacteria; p__Acidobacteriota; c__Subgroup_5; o__Subgroup_5; f__Subgroup_5; g__Subgroup_5; s__
ASV186	31	37	125	32	0	4	0	0	24	22	29	27	154	105	106	121	0	0	3	0	51	0	23	42	k__Bacteria; p__Proteobacteria; c__Gammaproteobacteria; o__Burkholderiales; f__Comamonadaceae; g__Piscinibacter
ASV187	0	0	0	0	25	83	26	29	92	46	0	64	43	0	23	0	41	56	312	43	0	0	0	0	k__Bacteria; p__Proteobacteria; c__Gammaproteobacteria; o__Burkholderiales; f__Burkholderiaceae; g__Burkholderia-Caballeronia-Paraburkholderia
ASV188	0	0	0	0	65	143	309	60	25	12	63	47	13	25	64	42	0	2	4	0	0	0	0	23	k__Bacteria; p__Proteobacteria; c__Gammaproteobacteria; o__Burkholderiales; f__A21b; g__A21b; s__
ASV189	166	63	191	131	0	17	7	0	0	0	0	0	11	27	19	8	0	0	0	0	63	45	71	83	k__Bacteria; p__Actinobacteriota; c__Actinobacteria; o__Micrococcales; f__Intrasporangiaceae; g__Oryzihumus; s__Oryzihumus_leptocrescens
ASV190	0	0	0	0	0	0	0	0	150	150	0	201	0	0	0	0	149	140	34	43	0	0	0	0	k__Bacteria; p__Acidobacteriota; c__Acidobacteriae; o__Solibacterales; f__Solibacteraceae; g__Candidatus_Solibacter
ASV191	0	0	0	0	36	41	262	38	35	32	0	436	0	0	0	0	0	10	0	0	0	0	0	0	k__Bacteria; p__Proteobacteria; c__Gammaproteobacteria; o__Burkholderiales; f__Burkholderiaceae
ASV192	0	0	0	0	0	44	0	0	228	155	143	181	0	0	0	0	31	35	32	34	0	0	0	0	k__Bacteria; p__Verrucomicrobiota; c__Verrucomicrobiae; o__Pedosphaerales; f__Pedosphaeraceae; g__ADurb.Bin063-1; s__
ASV193	75	17	109	87	92	25	35	16	11	16	19	21	0	0	0	0	30	42	65	194	0	0	0	0	k__Bacteria; p__Acidobacteriota; c__Acidobacteriae; o__Solibacterales; f__Solibacteraceae; g__Candidatus_Solibacter; s__bacterium_Ellin6505
ASV194	118	116	100	71	0	0	0	0	0	0	0	0	64	46	62	62	0	0	0	0	79	59	62	50	k__Bacteria; p__Proteobacteria; c__Alphaproteobacteria; o__Rhizobiales; f__Xanthobacteraceae
ASV195	0	0	0	0	0	40	0	0	252	182	128	197	0	0	0	0	16	27	0	31	0	0	0	0	k__Bacteria; p__Proteobacteria; c__Alphaproteobacteria; o__; f__; g__
ASV196	0	0	0	0	46	36	39	65	60	48	117	68	0	0	0	0	134	98	74	69	0	0	0	0	k__Bacteria; p__Acidobacteriota; c__Acidobacteriae; o__Acidobacteriales; f__Acidobacteriaceae_(Subgroup_1)
ASV197	302	64	230	59	0	0	0	0	0	0	0	0	24	84	25	89	0	0	0	0	0	0	0	0	k__Bacteria; p__Proteobacteria; c__Gammaproteobacteria; o__Burkholderiales; f__Nitrosomonadaceae; g__MND1; s__
ASV198	0	0	0	0	225	103	145	305	0	0	0	0	0	0	0	0	0	36	41	0	0	0	0	0	k__Bacteria; p__Actinobacteriota; c__Acidimicrobiia; o__IMCC26256; f__IMCC26256; g__IMCC26256; s__Aciditerrimonas_sp.
ASV199	27	24	50	84	0	0	0	0	0	0	0	0	101	24	51	31	0	0	0	0	166	68	168	127	k__Bacteria; p__Proteobacteria; c__Gammaproteobacteria; o__CCD24; f__CCD24; g__CCD24; s__
ASV200	0	0	0	0	0	11	0	14	16	0	0	51	0	0	0	0	201	188	163	177	0	0	0	0	k__Bacteria; p__Acidobacteriota; c__Acidobacteriae; o__Acidobacteriales; f__; g__; s__
ASV201	0	0	0	0	11	6	13	0	53	44	0	35	0	0	0	0	46	251	41	296	4	0	0	0	k__Bacteria; p__Proteobacteria; c__Gammaproteobacteria; o__Burkholderiales; f__Burkholderiaceae
ASV202	0	0	0	0	78	45	70	74	76	40	0	122	0	0	0	0	81	71	84	97	0	0	0	0	k__Bacteria; p__Proteobacteria; c__Gammaproteobacteria; o__KF-JG30-C25; f__KF-JG30-C25; g__KF-JG30-C25; s__
ASV203	8	12	0	0	0	0	0	0	0	0	0	0	19	22	10	10	0	0	0	0	233	200	247	142	k__Bacteria; p__Proteobacteria; c__Gammaproteobacteria; o__Burkholderiales; f__Comamonadaceae; g__Aquabacterium
ASV204	86	69	26	356	0	0	0	0	0	0	0	0	17	25	10	25	0	0	0	0	82	64	52	48	k__Bacteria; p__Verrucomicrobiota; c__Verrucomicrobiae; o__Pedosphaerales; f__Pedosphaeraceae; g__; s__
ASV205	181	110	136	41	0	0	0	0	0	0	0	0	33	0	0	74	0	0	0	0	72	59	64	88	k__Bacteria; p__Nitrospirota; c__Nitrospiria; o__Nitrospirales; f__Nitrospiraceae; g__Nitrospira
ASV206	66	29	42	33	43	51	54	0	70	41	44	36	0	20	0	35	61	77	59	57	0	0	0	0	k__Bacteria; p__Acidobacteriota; c__Acidobacteriae; o__Acidobacteriales; f__Acidobacteriaceae_(Subgroup_1); g__; s__
ASV207	11	19	25	15	153	250	54	21	27	22	41	30	31	24	34	30	0	19	0	11	0	0	0	0	k__Bacteria; p__Proteobacteria; c__Gammaproteobacteria; o__Burkholderiales; f__SC-I-84; g__SC-I-84; s__beta_proteobacterium
ASV208	0	393	0	0	0	0	0	0	58	25	20	50	22	0	40	0	22	0	39	0	0	29	39	46	k__Bacteria; p__Proteobacteria; c__Gammaproteobacteria; o__Enterobacterales; f__Enterobacteriaceae
ASV209	0	0	0	0	25	115	29	0	0	61	148	137	0	0	0	0	82	66	97	54	0	0	0	0	k__Bacteria; p__Acidobacteriota; c__Acidobacteriae; o__Acidobacteriales; f__Acidobacteriaceae_(Subgroup_1); g__; s__
ASV210	67	58	55	56	0	0	0	0	0	0	0	0	58	81	48	66	0	0	0	0	80	111	103	87	k__Bacteria; p__Verrucomicrobiota; c__Verrucomicrobiae; o__Pedosphaerales; f__Pedosphaeraceae; g__Pedosphaeraceae; s__
ASV211	0	0	0	0	13	0	0	0	0	0	0	0	216	229	232	169	0	0	0	0	0	0	13	0	k__Bacteria; p__Chloroflexi; c__Ktedonobacteria; o__Ktedonobacterales; f__Ktedonobacteraceae
ASV212	0	0	0	0	0	55	0	39	86	46	67	92	0	0	0	0	97	91	135	98	0	0	0	0	k__Bacteria; p__Proteobacteria; c__Alphaproteobacteria; o__Acetobacterales; f__Acetobacteraceae
ASV213	0	29	0	0	27	70	43	53	0	139	95	116	0	0	0	0	0	57	88	77	0	0	0	0	k__Bacteria; p__Acidobacteriota; c__Acidobacteriae; o__Subgroup_2; f__Subgroup_2; g__Subgroup_2; s__
ASV214	102	139	106	125	0	0	0	0	0	0	0	0	71	67	46	0	0	0	0	0	52	35	42	28	k__Bacteria; p__Myxococcota; c__Polyangia; o__Polyangiales; f__BIrii41; g__BIrii41; s__
ASV215	146	115	188	192	14	0	0	0	0	0	0	0	34	41	41	27	0	0	0	0	0	0	0	0	k__Bacteria; p__Proteobacteria; c__Gammaproteobacteria; o__Burkholderiales; f__SC-I-84; g__SC-I-84
ASV216	41	205	150	56	0	0	0	0	0	0	0	0	0	0	0	0	0	0	0	0	73	87	91	96	k__Bacteria; p__Proteobacteria; c__Gammaproteobacteria; o__Burkholderiales; f__Nitrosomonadaceae; g__MND1; s__
ASV217	67	48	67	77	18	46	43	38	19	0	33	28	27	31	79	37	29	41	37	39	0	0	0	0	k__Bacteria; p__Proteobacteria; c__Alphaproteobacteria; o__Elsterales; f__; g__; s__
ASV218	92	79	38	24	0	0	0	0	0	0	0	0	49	74	34	103	0	0	0	0	70	146	66	66	k__Bacteria; p__Proteobacteria; c__Gammaproteobacteria; o__CCD24; f__CCD24; g__CCD24; s__
ASV219	0	0	0	0	46	0	76	106	21	53	52	178	0	0	0	0	60	67	65	69	0	0	0	0	k__Bacteria; p__Myxococcota; c__Polyangia; o__Polyangiales; f__Polyangiaceae; g__Pajaroellobacter; s__
ASV220	0	0	0	0	0	0	0	0	0	0	0	0	230	167	66	131	0	0	0	0	90	57	67	58	k__Bacteria; p__Bacteroidota; c__Kryptonia; o__Kryptoniales; f__BSV26; g__BSV26; s__
ASV221	70	59	62	61	0	0	0	0	0	0	0	0	0	25	15	24	0	0	0	0	147	139	119	116	k__Bacteria; p__Proteobacteria; c__Gammaproteobacteria; o__Burkholderiales; f__TRA3-20; g__TRA3-20
ASV222	37	25	29	26	0	0	0	0	0	0	0	0	80	72	57	108	0	0	0	0	0	0	382	0	k__Bacteria; p__Acidobacteriota; c__Subgroup_5; o__Subgroup_5; f__Subgroup_5; g__Subgroup_5; s__
ASV223	25	0	0	0	26	78	76	35	70	93	67	99	0	0	0	0	52	48	64	50	0	0	0	0	k__Bacteria; p__Verrucomicrobiota; c__Verrucomicrobiae; o__Pedosphaerales; f__Pedosphaeraceae; g__Ellin516; s__
ASV224	0	0	0	3	7	8	0	22	38	39	39	59	0	0	0	0	132	134	145	140	0	0	0	0	k__Bacteria; p__Chloroflexi; c__Ktedonobacteria; o__Ktedonobacterales; f__JG30-KF-AS9; g__JG30-KF-AS9; s__
ASV225	0	0	0	0	51	78	34	43	36	126	163	42	0	0	0	0	45	46	49	59	0	0	0	0	k__Bacteria; p__Proteobacteria; c__Alphaproteobacteria; o__Micropepsales; f__Micropepsaceae; g__; s__
ASV226	0	0	0	0	304	80	99	305	0	0	0	0	0	0	0	0	0	0	0	0	0	0	0	0	k__Bacteria; p__Proteobacteria; c__Gammaproteobacteria; o__KF-JG30-C25; f__KF-JG30-C25; g__KF-JG30-C25; s__
ASV227	54	47	63	86	0	0	0	0	0	0	0	0	26	24	18	11	0	0	0	0	136	46	154	162	k__Bacteria; p__Nitrospirota; c__Nitrospiria; o__Nitrospirales; f__Nitrospiraceae; g__Nitrospira
ASV228	256	0	206	129	15	0	12	8	0	0	0	0	39	26	33	34	0	0	0	0	15	0	33	0	k__Bacteria; p__Proteobacteria; c__Gammaproteobacteria; o__Burkholderiales; f__TRA3-20; g__TRA3-20; s__
ASV229	126	85	90	56	13	35	150	22	0	19	18	0	0	23	25	28	0	0	0	0	43	26	14	0	k__Bacteria; p__Acidobacteriota; c__Acidobacteriae; o__Subgroup_2; f__Subgroup_2; g__Subgroup_2; s__
ASV230	0	0	0	0	25	0	0	0	103	51	19	16	0	0	0	0	134	126	121	134	28	0	0	0	k__Bacteria; p__Acidobacteriota; c__Acidobacteriae; o__Acidobacteriales; f__Koribacteraceae; g__Candidatus_Koribacter; s__
ASV231	0	29	113	85	0	0	44	0	78	0	0	0	63	46	246	46	0	0	20	0	17	0	0	0	k__Bacteria; p__Proteobacteria; c__Alphaproteobacteria; o__Micropepsales; f__Micropepsaceae; g__
ASV232	0	5	0	8	106	0	0	0	0	0	0	0	178	156	161	162	0	0	39	0	0	0	0	0	k__Bacteria; p__Actinobacteriota; c__Actinobacteria; o__Frankiales; f__Acidothermaceae; g__Acidothermus; s__bacterium_Ellin5129
ASV233	0	0	0	0	76	82	58	120	20	0	0	0	0	0	0	0	48	136	136	58	0	0	0	0	k__Bacteria; p__Actinobacteriota; c__Acidimicrobiia; o__IMCC26256; f__IMCC26256; g__IMCC26256; s__Aciditerrimonas_sp.
ASV234	166	58	104	0	0	0	0	0	0	0	0	0	84	64	192	71	0	0	0	0	0	24	17	0	k__Bacteria; p__NB1-j; c__NB1-j; o__NB1-j; f__NB1-j; g__NB1-j; s__
ASV235	133	22	27	44	0	0	0	0	0	0	0	0	31	54	40	48	0	0	0	0	142	114	93	52	k__Bacteria; p__Bacteroidota; c__Bacteroidia; o__Flavobacteriales; f__Flavobacteriaceae; g__Flavobacterium; s__Flavobacterium_cauense
ASV236	0	0	0	0	94	78	134	305	0	0	0	35	0	0	0	0	0	31	43	31	0	0	0	0	k__Bacteria; p__Verrucomicrobiota; c__Verrucomicrobiae; o__Pedosphaerales; f__Pedosphaeraceae; g__ADurb.Bin063-1; s__
ASV237	0	0	150	0	0	0	0	0	0	0	578	34	0	0	0	0	0	0	0	0	0	0	0	0	k__Bacteria; p__Bacteroidota; c__Bacteroidia; o__Flavobacteriales; f__Flavobacteriaceae; g__Flavobacterium
ASV238	0	42	0	26	0	0	0	0	0	0	0	0	116	120	81	166	0	0	0	0	77	76	50	46	k__Bacteria; p__Proteobacteria; c__Gammaproteobacteria; o__Burkholderiales; f__TRA3-20; g__TRA3-20; s__
ASV239	0	0	0	0	42	47	51	96	62	29	19	75	0	0	0	0	82	76	91	67	0	0	0	0	k__Bacteria; p__Acidobacteriota; c__Acidobacteriae; o__Acidobacteriales; f__; g__; s__
ASV240	0	30	129	114	0	0	0	0	35	99	18	17	0	0	0	0	47	50	55	48	0	92	0	0	k__Bacteria; p__Proteobacteria; c__Alphaproteobacteria; o__Sphingomonadales; f__Sphingomonadaceae; g__Sphingomonas
ASV241	12	12	0	0	16	19	0	19	0	0	0	610	0	0	0	0	20	14	10	7	13	0	12	0	k__Bacteria; p__Proteobacteria; c__Gammaproteobacteria; o__Pseudomonadales; f__Pseudomonadaceae; g__Pseudomonas
ASV242	10	0	10	0	0	14	25	0	59	33	35	33	0	0	0	0	110	111	152	128	0	0	0	0	k__Bacteria; p__Verrucomicrobiota; c__Verrucomicrobiae; o__Pedosphaerales; f__Pedosphaeraceae; g__ADurb.Bin063-1; s__
ASV243	0	0	0	0	24	56	73	0	140	69	60	165	0	0	0	0	37	40	35	47	0	0	0	0	k__Bacteria; p__Proteobacteria; c__Gammaproteobacteria; o__Burkholderiales; f__SC-I-84; g__SC-I-84
ASV244	31	33	33	40	20	40	53	42	29	38	35	47	0	12	0	0	30	44	31	54	48	14	36	36	k__Bacteria; p__Myxococcota; c__Polyangia; o__Haliangiales; f__Haliangiaceae; g__Haliangium; s__
ASV245	44	37	36	32	0	0	0	0	0	0	0	0	9	0	0	25	0	0	0	0	177	151	144	141	k__Bacteria; p__Proteobacteria; c__Gammaproteobacteria; o__Xanthomonadales; f__Xanthomonadaceae; g__Lysobacter
ASV246	23	42	41	54	0	0	0	0	0	0	0	0	114	79	55	68	0	0	0	0	74	61	91	79	k__Bacteria; p__Verrucomicrobiota; c__Verrucomicrobiae; o__Pedosphaerales; f__Pedosphaeraceae; g__ADurb.Bin063-1; s__
ASV247	21	4	0	0	0	0	0	0	0	0	0	0	97	62	236	76	0	0	0	0	80	63	67	79	k__Bacteria; p__Proteobacteria; c__Gammaproteobacteria; o__Burkholderiales; f__Nitrosomonadaceae; g__mle1-7; s__
ASV248	16	11	14	16	21	22	26	10	30	18	26	16	134	70	164	126	25	13	8	0	0	0	0	0	k__Bacteria; p__Chloroflexi; c__Ktedonobacteria; o__Ktedonobacterales; f__JG30-KF-AS9; g__JG30-KF-AS9; s__
ASV249	40	57	65	59	0	0	0	0	0	0	0	0	134	43	47	90	0	0	0	0	50	65	64	54	k__Bacteria; p__Proteobacteria; c__Gammaproteobacteria; o__Burkholderiales; f__Nitrosomonadaceae; g__IS-44; s__
ASV250	0	0	0	0	0	0	0	0	209	150	155	228	0	0	0	0	0	0	0	0	0	0	0	0	k__Bacteria; p__Proteobacteria; c__Gammaproteobacteria; o__Gammaproteobacteria_Incertae_Sedis; f__Unknown_Family; g__Acidibacter; s__
ASV251	52	58	70	59	0	0	0	0	0	0	0	0	26	62	47	0	0	0	0	0	130	82	89	75	k__Bacteria; p__Verrucomicrobiota; c__Verrucomicrobiae; o__Pedosphaerales; f__Pedosphaeraceae; g__; s__
ASV252	21	0	0	0	0	0	0	0	0	60	41	56	22	0	55	0	145	106	98	106	0	0	0	0	k__Bacteria; p__Proteobacteria; c__Alphaproteobacteria; o__Rhizobiales; f__Xanthobacteraceae; g__Bradyrhizobium
ASV253	0	0	0	0	0	0	0	473	0	0	0	0	0	0	0	0	265	0	0	0	0	0	0	0	k__Bacteria; p__Acidobacteriota; c__Acidobacteriae; o__Acidobacteriales; f__Acidobacteriaceae_(Subgroup_1)
ASV254	89	43	68	75	14	0	8	6	0	0	0	0	47	61	27	51	0	0	0	0	64	91	54	57	k__Bacteria; p__Nitrospirota; c__Nitrospiria; o__Nitrospirales; f__Nitrospiraceae; g__Nitrospira
ASV255	0	4	0	0	0	0	0	0	0	0	0	0	160	221	201	166	0	0	0	0	0	11	0	0	k__Bacteria; p__Acidobacteriota; c__Acidobacteriae; o__Acidobacteriales; f__Acidobacteriaceae_(Subgroup_1); g__Granulicella
ASV256	0	0	0	0	99	78	113	148	33	21	17	29	0	0	0	0	48	49	40	37	0	0	0	0	k__Bacteria; p__Proteobacteria; c__Gammaproteobacteria; o__Gammaproteobacteria_Incertae_Sedis; f__Unknown_Family; g__Acidibacter; s__
ASV257	16	18	29	15	86	93	109	53	70	44	13	38	0	0	0	0	34	25	38	34	0	0	0	0	k__Bacteria; p__Acidobacteriota; c__Acidobacteriae; o__Acidobacteriales
ASV258	66	70	93	99	0	0	0	0	0	0	0	0	31	30	31	46	0	0	0	0	80	84	48	56	k__Bacteria; p__Bacteroidota; c__Bacteroidia; o__Cytophagales; f__Microscillaceae; g__; s__
ASV259	17	115	51	57	14	117	147	55	19	16	18	40	0	12	15	0	0	0	0	0	0	0	0	0	k__Bacteria; p__Acidobacteriota; c__Acidobacteriae; o__Subgroup_2; f__Subgroup_2; g__Subgroup_2; s__
ASV260	0	0	0	0	0	0	0	0	0	0	0	0	57	72	51	61	0	0	0	0	159	138	148	79	k__Bacteria; p__Proteobacteria; c__Gammaproteobacteria; o__Burkholderiales; f__SC-I-84; g__SC-I-84; s__
ASV261	0	0	0	0	148	62	120	300	0	0	0	0	0	0	0	0	0	19	29	24	0	0	0	0	k__Bacteria; p__Myxococcota; c__Myxococcia; o__Myxococcales; f__Anaeromyxobacteraceae; g__Anaeromyxobacter; s__
ASV262	0	0	0	38	41	106	73	205	68	34	0	31	0	0	0	0	36	37	0	33	0	0	0	0	k__Bacteria; p__Proteobacteria; c__Gammaproteobacteria; o__Burkholderiales; f__Burkholderiaceae; g__Burkholderia-Caballeronia-Paraburkholderia
ASV263	0	10	22	0	0	30	0	0	0	192	143	250	0	0	0	0	0	0	0	0	0	0	0	53	k__Bacteria; p__Proteobacteria; c__Gammaproteobacteria; o__Aeromonadales; f__Aeromonadaceae; g__Aeromonas
ASV264	38	52	65	50	0	0	0	0	0	0	0	0	70	63	38	84	0	0	0	0	88	32	112	33	k__Bacteria; p__Proteobacteria; c__Gammaproteobacteria; o__Burkholderiales; f__TRA3-20; g__TRA3-20; s__
ASV265	0	0	0	18	11	65	15	31	6	5	0	10	100	108	102	105	15	16	47	9	0	27	0	28	k__Bacteria; p__Proteobacteria; c__Gammaproteobacteria; o__Xanthomonadales; f__Rhodanobacteraceae
ASV266	0	0	0	0	0	0	14	0	212	120	139	140	0	0	0	0	25	0	20	27	0	0	0	0	k__Bacteria; p__Verrucomicrobiota; c__Verrucomicrobiae; o__Pedosphaerales; f__Pedosphaeraceae; g__ADurb.Bin063-1; s__
ASV267	0	0	0	0	110	66	91	147	0	0	0	0	0	0	0	0	0	100	70	74	0	0	0	0	k__Bacteria; p__Acidobacteriota; c__Acidobacteriae; o__Acidobacteriales; f__Acidobacteriaceae_(Subgroup_1); g__Occallatibacter
ASV268	108	77	103	137	0	0	0	0	0	0	0	0	120	0	71	49	0	0	0	0	15	16	0	0	k__Bacteria; p__Acidobacteriota; c__Vicinamibacteria; o__Vicinamibacterales; f__Vicinamibacteraceae; g__Vicinamibacteraceae; s__
ASV269	66	25	23	17	0	0	0	0	0	0	0	0	33	0	83	29	0	0	0	0	72	149	176	33	k__Bacteria; p__Proteobacteria; c__Gammaproteobacteria; o__Gammaproteobacteria_Incertae_Sedis; f__Unknown_Family; g__Acidibacter; s__
ASV270	13	0	0	0	11	18	24	34	43	20	40	25	0	0	0	0	121	71	135	103	0	0	0	0	k__Bacteria; p__Verrucomicrobiota; c__Verrucomicrobiae; o__Pedosphaerales; f__Pedosphaeraceae; g__ADurb.Bin063-1; s__
ASV271	0	0	0	0	21	34	15	41	82	42	51	76	0	0	0	0	62	74	88	70	0	0	0	0	k__Bacteria; p__Proteobacteria; c__Alphaproteobacteria; o__Rhizobiales; f__Beijerinckiaceae
ASV272	0	0	0	0	0	0	0	0	31	52	232	372	0	0	0	0	0	0	0	0	0	0	0	0	k__Bacteria; p__Acidobacteriota; c__Acidobacteriae; o__Acidobacteriales; f__Acidobacteriaceae_(Subgroup_1); g__; s__
ASV273	27	112	95	106	0	0	0	0	0	0	0	0	0	0	0	0	0	0	0	0	143	127	30	31	k__Bacteria; p__Proteobacteria; c__Gammaproteobacteria; o__Burkholderiales; f__SC-I-84; g__SC-I-84; s__
ASV274	0	0	0	0	0	0	0	0	0	0	0	0	15	16	3	0	0	0	0	0	157	166	203	150	k__Bacteria; p__Proteobacteria; c__Gammaproteobacteria; o__Burkholderiales; f__Nitrosomonadaceae; g__IS-44; s__
ASV275	42	83	85	69	0	0	0	0	0	0	0	0	42	43	39	63	0	0	0	0	32	78	67	23	k__Bacteria; p__Verrucomicrobiota; c__Verrucomicrobiae; o__Pedosphaerales; f__Pedosphaeraceae; g__Pedosphaeraceae; s__
ASV276	0	0	0	0	57	69	90	107	0	0	0	0	0	0	0	0	62	58	38	159	0	0	0	0	k__Bacteria; p__Proteobacteria; c__Gammaproteobacteria; o__Gammaproteobacteria_Incertae_Sedis; f__Unknown_Family; g__Acidibacter; s__
ASV277	100	102	37	36	0	71	106	22	28	0	0	0	33	41	31	38	0	0	0	0	0	0	0	0	k__Bacteria; p__Acidobacteriota; c__Acidobacteriae; o__Subgroup_13; f__Subgroup_13; g__Subgroup_13; s__
ASV278	33	34	37	23	10	22	8	0	0	0	0	0	211	27	233	31	0	0	0	0	0	0	0	8	k__Bacteria; p__Proteobacteria; c__Gammaproteobacteria; o__Burkholderiales; f__SC-I-84; g__SC-I-84
ASV279	0	0	0	0	28	44	24	33	58	22	17	0	77	70	58	143	25	20	29	25	0	0	0	0	k__Bacteria; p__Proteobacteria; c__Alphaproteobacteria; o__Rhizobiales; f__Devosiaceae; g__Devosia; s__
ASV280	0	0	0	0	0	0	0	0	211	0	0	0	0	0	0	0	0	0	0	0	0	0	439	0	k__Bacteria; p__Proteobacteria; c__Gammaproteobacteria; o__Burkholderiales; f__Oxalobacteraceae; g__Duganella
ASV281	0	0	0	0	163	98	109	100	0	0	0	79	0	0	0	0	0	53	0	29	0	0	0	0	k__Bacteria; p__Proteobacteria; c__Gammaproteobacteria; o__Burkholderiales; f__Comamonadaceae
ASV282	0	0	0	0	126	45	72	61	21	16	0	32	0	0	0	0	62	80	50	59	0	0	0	0	k__Bacteria; p__Proteobacteria; c__Alphaproteobacteria; o__Elsterales; f__; g__; s__
ASV283	0	0	0	0	136	118	104	172	8	0	0	27	0	0	0	0	13	13	10	29	0	0	0	0	k__Bacteria; p__Chloroflexi; c__Ktedonobacteria; o__Ktedonobacterales; f__JG30-KF-AS9; g__JG30-KF-AS9; s__
ASV284	0	86	28	33	0	0	0	0	0	0	0	0	56	83	57	79	0	0	0	0	143	0	91	0	k__Bacteria; p__Proteobacteria; c__Alphaproteobacteria; o__Caulobacterales; f__Hyphomonadaceae; g__Hirschia; s__
ASV285	0	0	0	0	27	50	43	48	105	81	78	91	0	0	0	0	0	72	0	37	0	0	0	0	k__Bacteria; p__Proteobacteria; c__Alphaproteobacteria; o__Caulobacterales; f__Caulobacteraceae; g__
ASV286	0	0	0	0	153	171	126	154	0	0	0	0	0	0	0	0	0	12	12	0	0	0	0	0	k__Bacteria; p__Acidobacteriota; c__Acidobacteriae; o__Acidobacteriales; f__Acidobacteriaceae_(Subgroup_1)
ASV287	0	39	70	0	27	81	54	0	70	0	32	69	0	0	75	91	0	0	0	0	0	0	0	33	k__Bacteria; p__Proteobacteria; c__Alphaproteobacteria; o__; f__; g__
ASV288	0	0	9	0	59	18	28	53	10	6	8	6	0	0	18	20	80	81	147	75	0	0	0	0	k__Bacteria; p__Gemmatimonadota; c__Gemmatimonadetes; o__Gemmatimonadales; f__Gemmatimonadaceae; g__
ASV289	138	91	236	149	0	0	0	0	0	0	0	0	0	0	0	0	0	0	0	0	0	0	0	0	k__Bacteria; p__Verrucomicrobiota; c__Verrucomicrobiae; o__Pedosphaerales; f__Pedosphaeraceae; g__Ellin517; s__
ASV290	63	38	0	261	0	16	151	0	0	0	0	0	0	45	24	0	0	0	0	0	37	0	0	0	k__Bacteria; p__Acidobacteriota; c__Acidobacteriae; o__Acidobacteriales
ASV291	0	0	9	0	93	82	51	0	13	0	10	0	95	44	106	73	19	23	12	17	0	0	0	0	k__Bacteria; p__Chloroflexi; c__Ktedonobacteria; o__Ktedonobacterales; f__JG30-KF-AS9; g__JG30-KF-AS9; s__
ASV292	0	0	0	0	0	0	0	0	0	0	0	0	167	171	159	179	0	0	0	0	0	0	0	0	k__Bacteria; p__Acidobacteriota; c__Acidobacteriae; o__Acidobacteriales; f__Acidobacteriaceae_(Subgroup_1); g__Acidipila; s__
ASV293	5	12	13	13	72	29	39	7	94	90	47	89	0	0	0	0	18	43	21	24	0	0	0	0	k__Bacteria; p__Acidobacteriota; c__Acidobacteriae; o__Acidobacteriales; f__; g__; s__
ASV294	0	0	0	0	0	0	0	0	0	0	0	0	288	0	0	0	0	0	0	0	0	412	0	0	k__Bacteria; p__Acidobacteriota
ASV295	0	0	0	0	0	0	0	0	0	0	0	0	259	212	100	92	0	0	0	0	0	0	0	0	k__Bacteria; p__Proteobacteria; c__Alphaproteobacteria; o__Micropepsales; f__Micropepsaceae; g__; s__
ASV296	0	0	0	0	10	8	2	10	56	33	40	45	0	0	0	0	115	91	99	100	0	0	0	0	k__Bacteria
ASV297	144	56	52	61	26	56	85	0	0	0	0	0	11	47	23	61	0	0	0	0	0	0	0	0	k__Bacteria; p__Acidobacteriota; c__Acidobacteriae; o__Acidobacteriales; f__; g__; s__
ASV298	13	8	5	8	5	10	0	8	0	0	0	505	5	0	0	0	18	11	28	0	0	0	12	0	k__Bacteria; p__Proteobacteria; c__Alphaproteobacteria; o__Sphingomonadales; f__Sphingomonadaceae; g__Sphingomonas; s__Sphingomonas_echinoides
ASV299	0	0	0	0	26	0	0	0	0	0	0	0	82	194	178	171	0	0	0	0	0	0	0	0	k__Bacteria; p__Chloroflexi; c__Ktedonobacteria; o__Ktedonobacterales; f__Ktedonobacteraceae
ASV300	0	0	0	0	59	111	78	72	0	0	0	0	0	0	0	0	43	104	62	68	0	0	0	0	k__Bacteria; p__Gemmatimonadota; c__Gemmatimonadetes; o__Gemmatimonadales; f__Gemmatimonadaceae
ASV301	18	0	0	0	0	0	0	0	0	0	0	0	78	90	17	77	0	0	0	0	68	60	186	64	k__Bacteria; p__Proteobacteria; c__Gammaproteobacteria; o__Burkholderiales; f__Comamonadaceae
ASV302	161	47	37	102	0	0	0	0	0	0	0	0	17	75	39	19	0	0	0	0	20	45	54	14	k__Bacteria; p__Proteobacteria; c__Gammaproteobacteria; o__Burkholderiales; f__Nitrosomonadaceae; g__mle1-7; s__
ASV303	0	0	0	19	68	23	98	0	0	3	19	0	0	0	0	0	273	43	0	56	0	0	2	0	k__Bacteria; p__Chloroflexi; c__Ktedonobacteria; o__Ktedonobacterales; f__Ktedonobacteraceae
ASV304	0	0	0	0	12	36	39	38	33	34	50	84	0	0	0	0	78	62	48	87	0	0	0	0	k__Bacteria; p__Acidobacteriota; c__Acidobacteriae; o__Acidobacteriales; f__; g__; s__
ASV305	22	116	87	70	0	0	0	0	0	0	0	0	0	0	0	0	0	0	0	0	89	73	89	66	k__Bacteria; p__Proteobacteria; c__Gammaproteobacteria; o__Burkholderiales; f__Nitrosomonadaceae; g__MND1; s__
ASV306	61	36	73	18	13	33	0	8	30	21	9	38	72	52	80	68	0	0	0	0	0	0	9	0	k__Bacteria; p__Proteobacteria; c__Alphaproteobacteria; o__Reyranellales; f__Reyranellaceae; g__Reyranella
ASV307	0	0	0	0	0	0	0	0	56	0	159	413	0	0	0	0	0	0	0	0	0	0	0	0	k__Bacteria; p__Proteobacteria; c__Gammaproteobacteria; o__Burkholderiales; f__Burkholderiaceae; g__Burkholderia-Caballeronia-Paraburkholderia
ASV308	38	35	40	37	0	0	0	0	0	0	0	0	63	59	56	46	0	0	0	0	64	70	70	58	k__Bacteria; p__Proteobacteria; c__Gammaproteobacteria; o__Burkholderiales; f__SC-I-84; g__SC-I-84; s__
ASV309	0	0	0	0	0	0	44	89	0	0	0	0	146	118	120	125	0	0	0	0	0	0	0	0	k__Bacteria; p__Proteobacteria; c__Alphaproteobacteria; o__Micropepsales; f__Micropepsaceae; g__; s__
ASV310	0	0	0	0	0	0	0	0	0	0	0	0	85	0	76	110	0	0	0	0	47	262	43	45	k__Bacteria; p__Proteobacteria; c__Gammaproteobacteria; o__Burkholderiales; f__Oxalobacteraceae
ASV311	0	0	0	0	0	0	0	0	123	96	183	70	0	0	0	0	72	31	30	0	0	0	0	0	k__Bacteria; p__Acidobacteriota; c__Acidobacteriae; o__Subgroup_2; f__Subgroup_2; g__Subgroup_2; s__
ASV312	25	42	68	102	0	0	0	0	0	0	0	0	72	0	37	0	0	0	0	0	67	49	58	114	k__Bacteria; p__Proteobacteria; c__Gammaproteobacteria; o__Gammaproteobacteria_Incertae_Sedis; f__Unknown_Family; g__Acidibacter; s__
ASV313	0	0	0	0	0	0	0	0	0	0	0	0	0	0	0	0	0	0	0	0	128	225	169	129	k__Bacteria; p__Bacteroidota; c__Bacteroidia; o__Flavobacteriales; f__Flavobacteriaceae; g__Flavobacterium
ASV314	23	16	22	29	42	141	42	42	0	0	0	0	0	5	0	13	0	86	64	47	0	0	0	0	k__Bacteria; p__Acidobacteriota; c__Acidobacteriae; o__Acidobacteriales; f__Acidobacteriaceae_(Subgroup_1); g__Occallatibacter; s__
ASV315	28	18	10	0	0	0	0	0	0	0	0	0	94	115	127	131	0	0	0	0	32	37	0	44	k__Bacteria; p__Proteobacteria; c__Alphaproteobacteria; o__Rhizobiales; f__Xanthobacteraceae; g__Pseudolabrys; s__
ASV316	86	20	32	32	0	0	0	0	0	0	0	0	0	0	0	0	0	0	0	0	45	42	203	163	k__Bacteria; p__Proteobacteria; c__Gammaproteobacteria; o__Burkholderiales; f__SC-I-84; g__SC-I-84; s__
ASV317	0	0	0	0	0	0	0	0	0	0	0	0	182	216	132	97	0	0	0	0	0	0	0	0	k__Bacteria; p__Patescibacteria
ASV318	0	0	0	0	0	0	0	0	0	0	0	0	79	39	0	0	0	0	0	0	70	157	175	121	k__Bacteria; p__Acidobacteriota; c__Vicinamibacteria; o__Vicinamibacterales; f__Vicinamibacteraceae; g__Vicinamibacteraceae; s__
ASV319	68	79	86	86	0	0	0	0	0	0	0	0	99	70	38	80	0	0	0	0	0	0	0	0	k__Bacteria; p__Acidobacteriota; c__Subgroup_5; o__Subgroup_5; f__Subgroup_5; g__Subgroup_5; s__
ASV320	37	81	76	80	0	0	0	0	0	0	0	0	0	0	0	0	0	0	0	0	89	94	78	69	k__Bacteria; p__Acidobacteriota; c__Vicinamibacteria; o__Vicinamibacterales; f__Vicinamibacteraceae; g__Vicinamibacteraceae; s__
ASV321	0	0	0	0	137	42	39	204	0	16	12	0	0	0	0	0	36	54	11	30	0	0	0	0	k__Bacteria; p__Nitrospirota; c__Nitrospiria; o__Nitrospirales; f__Nitrospiraceae; g__Nitrospira
ASV322	0	0	0	0	69	80	70	124	37	0	36	161	0	0	0	0	22	0	0	0	0	0	0	0	k__Bacteria; p__Proteobacteria; c__Alphaproteobacteria; o__Caulobacterales; f__Caulobacteraceae; g__Phenylobacterium
ASV323	26	18	15	12	27	28	117	0	92	64	0	26	34	24	42	52	0	0	0	0	0	0	26	0	k__Bacteria; p__Proteobacteria; c__Gammaproteobacteria; o__Burkholderiales; f__Nitrosomonadaceae; g__MND1; s__
ASV324	89	37	70	116	30	25	48	0	23	12	26	16	0	8	3	27	0	11	7	0	0	17	21	0	k__Bacteria; p__Proteobacteria; c__Gammaproteobacteria; o__Burkholderiales; f__Nitrosomonadaceae; g__MND1; s__
ASV325	0	0	0	0	19	426	56	67	0	0	0	0	0	0	0	0	0	0	0	0	0	0	0	0	k__Bacteria; p__Desulfobacterota; c__Desulfuromonadia; o__Geobacterales; f__Geobacteraceae; g__Citrifermentans; s__
ASV326	0	13	25	10	0	19	0	0	107	0	0	0	48	30	48	40	0	0	0	0	34	64	144	32	k__Bacteria; p__Proteobacteria; c__Gammaproteobacteria; o__Burkholderiales; f__Comamonadaceae
ASV327	44	31	48	88	0	0	0	0	0	0	0	0	6	0	0	0	0	0	0	0	112	95	94	96	k__Bacteria; p__Armatimonadota; c__Fimbriimonadia; o__Fimbriimonadales; f__Fimbriimonadaceae; g__Fimbriimonadaceae; s__
ASV328	99	97	0	60	0	0	0	0	86	0	0	0	0	0	0	0	0	0	0	0	75	69	71	45	k__Bacteria; p__Proteobacteria; c__Alphaproteobacteria; o__Micropepsales; f__Micropepsaceae; g__; s__
ASV329	77	55	223	31	0	12	13	0	0	0	0	0	33	11	31	30	0	0	0	0	31	0	0	34	k__Bacteria; p__Proteobacteria; c__Gammaproteobacteria; o__Burkholderiales; f__Nitrosomonadaceae; g__MND1; s__
ASV330	8	0	0	8	47	78	185	41	0	0	0	0	31	35	0	24	0	0	0	0	79	46	18	0	k__Bacteria; p__Acidobacteriota; c__Acidobacteriae; o__Subgroup_2; f__Subgroup_2; g__Subgroup_2
ASV331	0	12	16	0	5	0	35	0	0	0	0	0	135	80	64	72	0	0	0	0	33	126	23	24	k__Bacteria; p__Bacteroidota; c__Bacteroidia; o__Flavobacteriales; f__Flavobacteriaceae; g__Flavobacterium
ASV332	0	0	0	0	33	17	21	23	70	69	16	29	0	0	18	9	27	44	57	129	0	0	0	0	k__Bacteria; p__Proteobacteria; c__Gammaproteobacteria; o__Xanthomonadales; f__Rhodanobacteraceae; g__Dyella
ASV333	0	113	110	98	0	0	0	0	0	0	0	0	0	0	0	0	0	0	0	0	54	65	70	64	k__Bacteria; p__Proteobacteria; c__Alphaproteobacteria; o__Rhizobiales; f__KF-JG30-B3; g__KF-JG30-B3; s__
ASV334	0	0	0	0	82	67	71	115	0	0	12	0	0	15	26	0	20	44	74	35	0	0	0	0	k__Bacteria; p__Actinobacteriota; c__Actinobacteria; o__Catenulisporales; f__Actinospicaceae; g__Actinospica; s__
ASV335	0	0	0	0	75	211	93	69	0	0	0	0	0	0	0	0	0	44	60	0	0	0	0	0	k__Bacteria; p__Proteobacteria; c__Alphaproteobacteria; o__Micropepsales; f__Micropepsaceae; g__; s__
ASV336	0	0	0	0	206	50	195	89	0	0	20	11	0	0	0	0	0	0	0	0	0	0	0	0	k__Bacteria; p__Actinobacteriota; c__Actinobacteria; o__Catenulisporales; f__Actinospicaceae; g__Actinospica
ASV337	0	0	0	4	29	78	32	21	89	39	63	47	0	0	0	0	33	42	37	49	0	0	0	0	k__Bacteria; p__Actinobacteriota; c__Actinobacteria; o__Streptomycetales; f__Streptomycetaceae; g__Streptacidiphilus
ASV338	0	0	0	0	0	0	0	0	0	0	0	0	0	0	0	0	120	101	140	184	0	0	0	0	k__Bacteria; p__Acidobacteriota; c__Acidobacteriae; o__Acidobacteriales; f__; g__; s__
ASV339	122	0	30	39	0	0	0	0	0	0	0	0	0	0	0	32	0	0	0	0	216	0	52	132	k__Bacteria; p__Bacteroidota; c__Bacteroidia; o__Flavobacteriales; f__Flavobacteriaceae; g__Flavobacterium
ASV340	0	0	0	0	30	0	34	60	17	35	11	19	0	0	0	0	96	113	102	32	0	0	0	0	k__Bacteria; p__Acidobacteriota; c__Acidobacteriae; o__Acidobacteriales; f__Acidobacteriaceae_(Subgroup_1)
ASV341	0	0	0	0	205	41	134	56	0	0	0	0	0	0	0	0	34	23	18	44	0	0	0	0	k__Bacteria; p__Chloroflexi; c__Ktedonobacteria; o__Ktedonobacterales; f__JG30-KF-AS9; g__JG30-KF-AS9; s__
ASV342	0	0	0	0	0	0	0	0	33	46	44	42	0	0	0	0	139	71	37	138	0	0	0	0	k__Bacteria; p__Actinobacteriota; c__Acidimicrobiia; o__IMCC26256; f__IMCC26256; g__IMCC26256; s__Aciditerrimonas_sp.
ASV343	96	75	0	75	24	0	147	0	0	0	0	0	37	90	0	0	0	0	0	0	0	0	19	0	k__Bacteria; p__Proteobacteria; c__Alphaproteobacteria; o__; f__; g__
ASV344	0	0	0	0	25	14	20	34	0	38	43	0	0	0	0	0	58	110	75	122	0	0	0	0	k__Bacteria; p__Acidobacteriota; c__Acidobacteriae; o__Acidobacteriales; f__Acidobacteriaceae_(Subgroup_1); g__Occallatibacter; s__
ASV345	7	0	0	0	0	80	16	6	82	20	54	99	0	0	0	0	20	25	21	128	0	0	0	0	k__Bacteria; p__Acidobacteriota; c__Acidobacteriae; o__Acidobacteriales; f__Acidobacteriaceae_(Subgroup_1)
ASV346	51	91	38	15	0	26	44	15	0	0	0	0	84	54	69	78	0	0	0	0	0	0	0	0	k__Bacteria; p__Gemmatimonadota; c__Gemmatimonadetes; o__Gemmatimonadales; f__Gemmatimonadaceae; g__; s__
ASV347	0	0	0	0	104	107	120	164	0	0	0	0	0	0	0	0	0	20	40	0	0	0	0	0	k__Bacteria; p__Acidobacteriota; c__Acidobacteriae; o__Acidobacteriales; f__Acidobacteriaceae_(Subgroup_1); g__Occallatibacter
ASV348	108	101	54	111	0	0	0	0	0	0	0	0	19	0	11	0	0	0	0	0	41	42	43	32	k__Bacteria; p__Proteobacteria; c__Gammaproteobacteria; o__Burkholderiales; f__Comamonadaceae
ASV349	0	53	11	19	16	193	143	15	10	11	0	37	0	0	0	0	7	4	2	18	0	0	0	0	k__Bacteria; p__Acidobacteriota; c__Acidobacteriae; o__Solibacterales; f__Solibacteraceae; g__Candidatus_Solibacter; s__
ASV350	23	27	157	57	0	0	0	0	0	0	0	0	33	0	41	74	0	0	0	0	59	49	0	62	k__Bacteria; p__Proteobacteria; c__Alphaproteobacteria; o__Sphingomonadales; f__Sphingomonadaceae; g__Sphingomonas
ASV351	11	0	0	0	86	84	104	254	0	0	0	0	0	0	0	0	0	0	0	14	0	0	0	0	k__Bacteria; p__Chloroflexi; c__AD3; o__AD3; f__AD3; g__AD3; s__
ASV352	130	24	15	28	0	0	0	0	0	0	0	0	155	78	20	143	0	0	0	0	0	0	0	0	k__Bacteria; p__Acidobacteriota; c__Acidobacteriae; o__Acidobacteriales
ASV353	0	39	0	0	45	92	94	201	29	22	19	0	0	0	0	0	0	0	0	0	0	0	0	0	k__Bacteria; p__Proteobacteria; c__Gammaproteobacteria; o__KF-JG30-C25; f__KF-JG30-C25; g__KF-JG30-C25; s__
ASV354	0	0	0	0	20	17	20	33	53	54	83	100	0	0	0	0	41	53	22	41	0	0	0	0	k__Bacteria; p__Acidobacteriota; c__Acidobacteriae; o__Subgroup_2; f__Subgroup_2; g__Subgroup_2; s__
ASV355	31	21	21	32	0	0	0	12	77	88	82	76	41	30	16	27	0	0	0	0	0	0	0	0	k__Bacteria; p__Proteobacteria; c__Alphaproteobacteria; o__Rhizobiales; f__Xanthobacteraceae; g__; s__
ASV356	0	0	0	0	80	90	114	260	0	0	0	0	0	0	0	0	0	0	0	0	0	0	0	0	k__Bacteria; p__Acidobacteriota; c__Acidobacteriae; o__Acidobacteriales; f__Acidobacteriaceae_(Subgroup_1); g__Occallatibacter
ASV357	13	28	43	32	0	0	0	0	0	0	0	0	0	0	0	0	0	0	0	0	36	170	126	125	k__Bacteria; p__Proteobacteria; c__Gammaproteobacteria; o__Burkholderiales; f__Comamonadaceae; g__Ramlibacter
ASV358	0	0	13	0	18	42	0	38	25	29	39	31	0	0	0	0	68	58	78	87	0	0	0	0	k__Bacteria; p__Proteobacteria; c__Alphaproteobacteria; o__Acetobacterales; f__Acetobacteraceae
ASV359	0	0	0	3	53	92	64	66	0	20	0	0	48	54	51	47	0	0	51	0	0	0	0	0	k__Bacteria; p__Proteobacteria; c__Gammaproteobacteria; o__Burkholderiales; f__Burkholderiaceae; g__Burkholderia-Caballeronia-Paraburkholderia; s__Trinickia_soli
ASV360	91	60	49	24	0	0	0	0	0	0	0	0	39	45	35	40	0	0	0	0	32	45	41	56	k__Bacteria; p__Bacteroidota; c__Bacteroidia; o__Sphingobacteriales; f__AKYH767; g__AKYH767; s__
ASV361	5	0	5	0	20	23	22	22	23	18	10	19	0	0	0	0	73	89	92	100	0	0	0	0	k__Bacteria; p__Chloroflexi; c__Ktedonobacteria; o__Ktedonobacterales; f__JG30-KF-AS9; g__JG30-KF-AS9
ASV362	88	79	84	102	0	0	0	0	0	0	0	0	0	13	13	21	0	0	0	0	52	46	0	44	k__Bacteria; p__Verrucomicrobiota; c__Verrucomicrobiae; o__Pedosphaerales; f__Pedosphaeraceae; g__ADurb.Bin063-1; s__
ASV363	0	0	0	0	0	34	28	0	0	0	0	0	0	16	31	41	81	110	116	59	0	0	0	0	k__Bacteria; p__Acidobacteriota; c__Acidobacteriae; o__Subgroup_13; f__Subgroup_13; g__Subgroup_13; s__
ASV364	0	0	0	0	26	18	27	32	134	58	99	123	0	0	0	0	29	0	0	0	0	0	0	0	k__Bacteria; p__Actinobacteriota; c__Thermoleophilia; o__Solirubrobacterales; f__Solirubrobacteraceae; g__; s__
ASV365	0	0	0	0	37	46	31	56	35	28	43	55	0	0	14	0	42	53	28	54	0	0	0	0	k__Bacteria; p__Proteobacteria; c__Gammaproteobacteria
ASV366	41	59	44	52	0	0	0	0	0	0	0	0	63	32	30	40	0	0	0	0	52	45	46	45	k__Bacteria; p__Proteobacteria; c__Gammaproteobacteria; o__Burkholderiales; f__Nitrosomonadaceae; g__MND1; s__
ASV367	56	35	62	58	0	0	0	0	9	0	0	0	47	55	53	59	0	0	0	0	24	36	25	27	k__Bacteria; p__Proteobacteria; c__Alphaproteobacteria; o__Rhizobiales; f__Methyloligellaceae
ASV368	0	0	0	0	30	18	0	12	101	50	52	65	0	0	0	0	53	69	32	40	0	0	0	0	k__Bacteria; p__Proteobacteria; c__Gammaproteobacteria; o__Burkholderiales; f__Burkholderiaceae; g__Burkholderia-Caballeronia-Paraburkholderia
ASV369	78	155	100	163	0	0	3	0	0	0	0	0	0	0	0	0	0	0	0	0	0	4	0	0	k__Bacteria; p__Proteobacteria; c__Gammaproteobacteria; o__Burkholderiales; f__Nitrosomonadaceae; g__oc32; s__
ASV370	13	29	38	0	0	0	0	0	0	0	0	0	27	32	20	46	0	0	0	0	86	64	124	71	k__Bacteria; p__Proteobacteria; c__Gammaproteobacteria; o__Burkholderiales; f__Comamonadaceae
ASV371	0	42	23	12	27	93	71	11	39	49	27	50	0	0	0	0	17	14	0	33	0	0	0	0	k__Bacteria; p__Acidobacteriota; c__Acidobacteriae; o__Subgroup_2; f__Subgroup_2; g__Subgroup_2; s__
ASV372	38	99	93	108	0	0	0	0	0	0	0	0	0	0	0	0	0	0	0	0	52	54	36	42	k__Bacteria; p__Proteobacteria; c__Gammaproteobacteria; o__Burkholderiales; f__Nitrosomonadaceae; g__MND1; s__
ASV373	0	0	0	0	114	93	137	100	4	6	13	0	0	0	0	0	16	14	11	12	0	0	0	0	k__Bacteria; p__Proteobacteria; c__Alphaproteobacteria; o__Acetobacterales; f__Acetobacteraceae; g__; s__
ASV374	0	0	0	0	0	16	106	0	94	113	84	43	0	0	0	0	0	0	42	24	0	0	0	0	k__Bacteria; p__Verrucomicrobiota; c__Verrucomicrobiae; o__Pedosphaerales; f__Pedosphaeraceae; g__Pedosphaera; s__
ASV375	0	0	0	0	139	118	119	140	0	0	0	0	0	0	0	0	0	0	0	0	0	0	0	0	k__Bacteria; p__Proteobacteria; c__Alphaproteobacteria; o__Sphingomonadales; f__Sphingomonadaceae; g__Sphingomonas
ASV376	0	0	0	0	13	21	11	16	59	70	80	48	0	0	0	0	70	47	28	48	0	0	0	0	k__Bacteria; p__Acidobacteriota; c__Acidobacteriae; o__Acidobacteriales; f__; g__; s__
ASV377	51	58	49	48	0	4	0	0	0	0	0	0	51	25	45	37	0	0	0	0	52	38	40	42	k__Bacteria; p__Proteobacteria; c__Alphaproteobacteria; o__Rhizobiales; f__Rhizobiales_Incertae_Sedis; g__Nordella
ASV378	0	51	0	0	0	0	0	0	0	0	0	0	0	31	0	0	0	0	0	0	109	106	122	129	k__Bacteria; p__Proteobacteria; c__Gammaproteobacteria; o__Salinisphaerales; f__Solimonadaceae; g__Polycyclovorans; s__
ASV379	0	0	0	0	23	21	19	31	23	40	12	22	0	0	0	0	19	98	102	84	0	0	0	0	k__Bacteria; p__Actinobacteriota; c__Actinobacteria; o__Corynebacteriales; f__Mycobacteriaceae; g__Mycobacterium
ASV380	50	0	19	20	33	136	104	35	0	0	20	0	0	0	0	0	25	19	23	27	0	0	0	0	k__Bacteria; p__Chloroflexi; c__Ktedonobacteria; o__Ktedonobacterales; f__JG30-KF-AS9; g__JG30-KF-AS9; s__
ASV381	0	0	0	0	0	0	23	0	111	79	79	109	0	0	0	0	44	37	0	33	0	0	0	0	k__Bacteria; p__Proteobacteria; c__Alphaproteobacteria; o__Micropepsales; f__Micropepsaceae
ASV382	25	30	32	37	0	56	0	0	36	0	33	48	0	0	0	0	0	42	42	37	45	0	0	50	k__Bacteria; p__Proteobacteria; c__Gammaproteobacteria; o__Burkholderiales; f__SC-I-84; g__SC-I-84
ASV383	17	29	86	78	41	64	42	19	39	20	38	39	0	0	0	0	0	0	0	0	0	0	0	0	k__Bacteria; p__Proteobacteria; c__Gammaproteobacteria; o__Burkholderiales; f__SC-I-84; g__SC-I-84; s__
ASV384	0	0	0	0	0	0	15	0	0	0	35	160	0	0	0	0	140	54	0	100	0	0	0	0	k__Bacteria; p__Firmicutes; c__Bacilli; o__Bacillales; f__Bacillaceae; g__Bacillus
ASV385	47	19	43	52	13	0	0	0	0	0	0	0	0	0	31	0	0	0	0	0	93	88	81	66	k__Bacteria; p__Acidobacteriota; c__Vicinamibacteria; o__Vicinamibacterales; f__Vicinamibacteraceae; g__Vicinamibacteraceae; s__
ASV386	0	0	0	0	0	0	0	0	70	37	48	35	0	0	0	0	60	60	97	71	20	0	0	0	k__Bacteria; p__Acidobacteriota; c__Acidobacteriae; o__Subgroup_2; f__Subgroup_2; g__Subgroup_2; s__
ASV387	0	0	0	0	92	18	45	96	11	16	3	32	0	0	0	0	25	45	63	49	0	0	0	0	k__Bacteria; p__Chloroflexi; c__Ktedonobacteria; o__Ktedonobacterales; f__JG30-KF-AS9; g__JG30-KF-AS9; s__
ASV388	53	29	53	56	0	0	5	0	0	0	0	0	10	26	7	20	0	0	0	0	21	64	105	80	k__Bacteria; p__Proteobacteria; c__Alphaproteobacteria; o__Rhizobiales; f__Xanthobacteraceae; g__; s__
ASV389	103	78	138	60	16	0	6	3	0	0	0	0	20	25	22	30	0	0	0	0	0	0	0	0	k__Bacteria; p__Gemmatimonadota; c__Gemmatimonadetes; o__Gemmatimonadales; f__Gemmatimonadaceae; g__; s__
ASV390	96	76	66	85	0	0	0	0	0	0	0	0	0	0	0	0	0	0	0	0	0	0	0	202	k__Bacteria; p__Proteobacteria; c__Gammaproteobacteria; o__Steroidobacterales; f__Steroidobacteraceae; g__Steroidobacter; s__
ASV391	0	0	0	0	0	0	0	0	6	5	0	0	0	0	0	0	140	102	111	116	0	0	0	0	k__Bacteria; p__Chloroflexi; c__Ktedonobacteria; o__Ktedonobacterales; f__Ktedonobacteraceae
ASV392	109	98	93	66	0	0	0	0	0	0	0	0	34	42	21	32	0	0	0	0	0	0	0	0	k__Bacteria; p__Latescibacterota; c__Latescibacteria; o__Latescibacterales; f__Latescibacteraceae; g__Latescibacteraceae; s__
ASV393	224	0	0	0	0	0	0	0	0	0	0	0	43	0	0	0	0	0	0	0	55	52	79	92	k__Bacteria; p__Actinobacteriota; c__Thermoleophilia; o__Gaiellales; f__Gaiellaceae; g__Gaiella; s__
ASV394	0	0	0	0	25	0	0	0	83	0	0	0	0	0	0	0	92	105	84	97	0	0	0	0	k__Bacteria; p__RCP2-54; c__RCP2-54; o__RCP2-54; f__RCP2-54; g__RCP2-54; s__
ASV395	0	0	0	0	87	33	35	35	29	32	8	21	0	0	0	0	70	38	27	79	0	0	0	0	k__Bacteria; p__Proteobacteria; c__Alphaproteobacteria; o__Micropepsales; f__Micropepsaceae; g__; s__
ASV396	99	91	209	86	0	0	0	0	0	0	0	0	0	0	0	0	0	0	0	0	0	0	0	0	k__Bacteria; p__Bacteroidota; c__Kryptonia; o__Kryptoniales; f__BSV26; g__BSV26; s__
ASV397	0	0	0	0	40	17	30	22	10	12	41	10	26	14	48	23	26	18	132	33	0	0	0	0	k__Bacteria; p__Chloroflexi; c__Ktedonobacteria; o__Ktedonobacterales; f__Ktedonobacteraceae
ASV398	55	42	51	47	0	0	0	0	0	0	0	0	34	32	0	53	0	0	0	0	51	51	65	39	k__Bacteria; p__Chloroflexi; c__KD4-96; o__KD4-96; f__KD4-96; g__KD4-96; s__
ASV399	0	0	0	0	41	24	52	38	0	36	0	0	0	0	0	0	15	64	119	93	0	0	0	0	k__Bacteria; p__Acidobacteriota; c__Acidobacteriae; o__Acidobacteriales; f__Acidobacteriaceae_(Subgroup_1); g__Occallatibacter
ASV400	49	71	77	92	12	74	60	7	0	0	0	0	14	10	14	8	0	0	0	0	0	0	0	0	k__Bacteria; p__Acidobacteriota; c__Acidobacteriae; o__Acidobacteriales; f__Acidobacteriaceae_(Subgroup_1); g__; s__
ASV401	86	80	59	49	0	0	0	0	0	0	0	0	40	41	26	73	0	0	0	0	0	20	12	16	k__Bacteria; p__Proteobacteria; c__Alphaproteobacteria; o__Dongiales; f__Dongiaceae; g__Dongia; s__
ASV402	60	28	0	36	0	0	0	0	0	0	0	0	32	45	42	42	0	0	0	0	73	46	48	75	k__Bacteria; p__Proteobacteria; c__Alphaproteobacteria; o__Reyranellales; f__Reyranellaceae; g__Reyranella
ASV403	0	0	0	0	0	0	0	0	0	0	0	0	127	161	139	94	0	0	0	0	0	0	0	0	k__Bacteria; p__Proteobacteria; c__Gammaproteobacteria; o__Xanthomonadales; f__Rhodanobacteraceae
ASV404	33	0	0	0	15	39	33	39	30	15	21	33	33	16	48	22	31	22	35	32	0	0	0	0	k__Bacteria; p__Proteobacteria; c__Alphaproteobacteria; o__Rhizobiales; f__Rhizobiaceae; g__Mesorhizobium
ASV405	23	36	37	0	0	0	0	0	0	0	0	0	21	0	0	0	0	0	0	0	140	113	53	102	k__Bacteria; p__Proteobacteria; c__Alphaproteobacteria; o__Caulobacterales; f__Hyphomonadaceae; g__SWB02; s__
ASV406	0	0	0	0	0	14	0	0	63	27	30	55	0	0	0	0	55	67	106	68	0	0	0	0	k__Bacteria; p__Proteobacteria; c__Gammaproteobacteria; o__Burkholderiales; f__Burkholderiaceae; g__Burkholderia-Caballeronia-Paraburkholderia
ASV407	0	0	0	0	279	129	25	44	0	0	0	0	0	0	0	0	0	0	0	0	0	0	0	0	k__Bacteria; p__Desulfobacterota; c__Desulfuromonadia; o__Geobacterales; f__Geobacteraceae
ASV408	78	32	51	77	0	0	0	0	0	0	0	0	0	34	27	0	0	0	0	0	47	66	41	47	k__Bacteria; p__Myxococcota; c__Polyangia; o__Polyangiales; f__Polyangiaceae; g__Pajaroellobacter; s__
ASV409	0	0	0	0	0	9	12	11	29	31	25	72	15	9	25	22	45	28	80	71	0	0	0	0	k__Bacteria; p__Chloroflexi
ASV410	0	0	0	0	271	61	75	72	0	0	0	0	0	0	0	0	0	0	0	0	0	0	0	0	k__Bacteria; p__Proteobacteria; c__Alphaproteobacteria; o__Acetobacterales; f__Acetobacteraceae; g__
ASV411	0	44	23	34	0	0	0	0	0	0	0	0	34	38	27	51	0	0	0	0	74	82	69	34	k__Bacteria; p__Verrucomicrobiota; c__Verrucomicrobiae; o__Pedosphaerales; f__Pedosphaeraceae; g__; s__
ASV412	0	0	0	0	0	0	0	0	25	32	10	37	0	0	0	0	99	97	90	76	0	0	0	0	k__Bacteria; p__RCP2-54; c__RCP2-54; o__RCP2-54; f__RCP2-54; g__RCP2-54; s__
ASV413	231	143	41	25	0	0	0	0	0	0	0	0	0	19	0	14	0	0	0	0	0	0	0	0	k__Bacteria; p__Proteobacteria; c__Gammaproteobacteria; o__Burkholderiales; f__SC-I-84; g__SC-I-84
ASV414	59	42	58	87	0	0	0	0	0	0	0	0	0	0	0	0	0	0	0	0	0	122	42	87	k__Bacteria; p__Proteobacteria; c__Alphaproteobacteria; o__Caulobacterales; f__Hyphomonadaceae; g__Hirschia; s__
ASV415	0	0	0	0	0	0	0	0	130	74	37	36	0	0	0	0	35	43	75	44	0	0	0	0	k__Bacteria; p__Acidobacteriota; c__Acidobacteriae; o__Acidobacteriales; f__Acidobacteriaceae_(Subgroup_1); g__; s__
ASV416	0	0	26	0	0	13	0	0	30	39	0	32	0	13	0	0	143	56	69	47	0	0	0	0	k__Bacteria; p__Actinobacteriota; c__Actinobacteria; o__Frankiales; f__Frankiaceae; g__Jatrophihabitans; s__
ASV417	0	0	0	0	0	0	0	0	0	0	0	0	0	0	0	0	0	0	0	0	172	140	196	0	k__Bacteria; p__Entotheonellaeota; c__Entotheonellia; o__Entotheonellales; f__Entotheonellaceae; g__Entotheonellaceae; s__
ASV418	165	12	9	0	0	0	0	0	0	0	0	0	0	0	0	0	0	0	0	0	51	110	94	66	k__Bacteria; p__Verrucomicrobiota; c__Verrucomicrobiae; o__Pedosphaerales; f__Pedosphaeraceae
ASV419	7	0	0	6	19	24	15	18	57	28	39	61	4	9	5	7	37	45	49	44	0	0	0	0	k__Bacteria; p__Chloroflexi; c__Ktedonobacteria; o__Ktedonobacterales; f__JG30-KF-AS9; g__JG30-KF-AS9; s__
ASV420	0	0	0	29	12	0	23	0	74	38	42	77	0	0	0	0	61	38	25	52	0	0	0	0	k__Bacteria; p__Proteobacteria; c__Gammaproteobacteria; o__KF-JG30-C25; f__KF-JG30-C25; g__KF-JG30-C25; s__
ASV421	0	0	0	0	21	14	26	42	8	25	12	27	0	0	0	0	99	65	58	62	0	0	0	0	k__Bacteria; p__Chloroflexi; c__Ktedonobacteria; o__Ktedonobacterales; f__Ktedonobacteraceae
ASV422	0	0	0	0	0	65	40	0	54	45	91	65	0	0	0	0	0	45	26	35	0	0	0	0	k__Bacteria; p__Acidobacteriota; c__Acidobacteriae; o__Subgroup_2; f__Subgroup_2; g__Subgroup_2; s__bacterium_Ellin7509
ASV423	0	0	0	0	49	26	39	74	0	7	0	16	56	27	35	54	0	45	32	15	0	0	0	0	k__Bacteria; p__Proteobacteria; c__Alphaproteobacteria; o__Micropepsales; f__Micropepsaceae; g__
ASV424	63	0	0	30	7	0	0	0	0	0	0	0	52	41	0	47	0	0	0	0	0	95	110	60	k__Bacteria; p__Proteobacteria; c__Gammaproteobacteria; o__Burkholderiales; f__Nitrosomonadaceae; g__mle1-7; s__
ASV425	0	0	0	0	0	0	33	196	0	0	0	0	0	0	0	0	65	45	64	57	0	0	0	0	k__Bacteria; p__Actinobacteriota; c__Thermoleophilia; o__Solirubrobacterales; f__Solirubrobacteraceae; g__Conexibacter
ASV426	19	0	0	26	0	14	0	9	43	34	60	44	12	0	0	0	53	68	49	0	16	0	0	18	k__Bacteria; p__Firmicutes; c__Bacilli; o__Bacillales; f__Planococcaceae; g__Sporosarcina
ASV427	0	23	0	26	0	36	20	0	42	36	49	57	0	0	0	0	38	43	49	37	0	0	0	0	k__Bacteria; p__Acidobacteriota; c__Acidobacteriae; o__Bryobacterales; f__Bryobacteraceae; g__Bryobacter; s__
ASV428	0	0	0	0	45	18	15	69	18	0	0	0	71	30	41	48	30	39	19	32	0	0	0	0	k__Bacteria; p__Proteobacteria; c__Gammaproteobacteria; o__Burkholderiales; f__Alcaligenaceae; g__Bordetella
ASV429	34	0	37	37	50	88	129	41	0	0	0	0	18	16	0	0	0	0	0	0	0	14	0	0	k__Bacteria; p__Verrucomicrobiota; c__Verrucomicrobiae; o__Pedosphaerales; f__Pedosphaeraceae; g__ADurb.Bin063-1; s__
ASV430	0	41	37	34	0	0	0	0	0	0	0	0	31	43	0	10	0	0	0	0	75	95	72	53	k__Bacteria; p__Proteobacteria; c__Gammaproteobacteria; o__Steroidobacterales; f__Steroidobacteraceae; g__; s__
ASV431	22	24	20	0	0	0	0	0	0	0	0	0	0	0	15	27	0	0	0	0	86	97	93	108	k__Bacteria; p__Proteobacteria; c__Gammaproteobacteria; o__Xanthomonadales; f__Xanthomonadaceae
ASV432	0	0	0	0	64	14	0	36	41	39	0	49	0	0	0	0	24	75	37	69	0	0	0	0	k__Bacteria; p__Actinobacteriota; c__Acidimicrobiia; o__IMCC26256; f__IMCC26256; g__IMCC26256
ASV433	0	0	0	0	0	0	0	0	0	0	0	0	21	79	0	83	0	0	0	0	200	39	45	34	k__Bacteria; p__Proteobacteria; c__Gammaproteobacteria; o__Gammaproteobacteria_Incertae_Sedis; f__Unknown_Family; g__Acidibacter; s__
ASV434	125	104	111	104	0	0	0	0	0	0	0	0	0	0	0	0	0	0	0	0	0	0	0	0	k__Bacteria; p__Acidobacteriota; c__Vicinamibacteria; o__Vicinamibacterales; f__Vicinamibacteraceae; g__Vicinamibacteraceae; s__
ASV435	78	85	82	85	0	0	0	0	0	0	0	0	0	19	0	22	0	0	0	0	14	0	30	32	k__Bacteria; p__Bacteroidota; c__Kryptonia; o__Kryptoniales; f__BSV26; g__BSV26; s__
ASV436	0	0	0	0	0	0	0	0	0	217	228	0	0	0	0	0	0	0	0	0	0	0	0	0	k__Bacteria; p__Firmicutes; c__Bacilli; o__Bacillales; f__Bacillaceae; g__Bacillus
ASV437	0	0	0	0	25	32	35	85	22	40	36	25	0	0	0	0	35	40	27	48	0	0	0	0	k__Bacteria; p__Proteobacteria; c__Gammaproteobacteria; o__Xanthomonadales
ASV438	0	0	0	0	62	44	52	118	42	22	0	0	8	4	7	0	51	17	0	24	0	0	0	0	k__Bacteria; p__Acidobacteriota; c__Acidobacteriae; o__Acidobacteriales; f__Acidobacteriaceae_(Subgroup_1)
ASV439	0	0	0	1	23	32	32	26	23	33	0	32	0	0	0	0	59	50	66	62	0	0	0	0	k__Bacteria; p__Chloroflexi; c__Ktedonobacteria; o__Ktedonobacterales; f__Ktedonobacteraceae; g__1921-3; s__
ASV440	0	0	0	0	107	71	101	151	0	0	18	0	0	0	0	0	0	0	0	0	0	0	0	0	k__Bacteria; p__Proteobacteria; c__Alphaproteobacteria; o__Acetobacterales; f__Acetobacteraceae
ASV441	0	0	0	0	0	0	0	0	0	0	0	0	35	0	71	74	0	0	0	0	157	37	55	66	k__Bacteria; p__Acidobacteriota; c__Vicinamibacteria; o__Vicinamibacterales; f__Vicinamibacteraceae; g__Vicinamibacteraceae; s__
ASV442	0	0	0	0	10	24	36	34	23	0	35	27	0	0	0	0	57	63	50	80	0	0	0	0	k__Bacteria; p__Proteobacteria; c__Alphaproteobacteria; o__Rhizobiales; f__Xanthobacteraceae
ASV443	0	0	0	0	0	75	49	0	104	83	53	60	0	0	0	0	25	0	0	0	0	0	0	0	k__Bacteria; p__Acidobacteriota; c__Acidobacteriae; o__Subgroup_2; f__Subgroup_2; g__Subgroup_2
ASV444	49	17	0	0	17	51	45	17	20	22	0	31	21	32	34	33	17	14	12	20	0	0	0	0	k__Bacteria; p__Verrucomicrobiota; c__Verrucomicrobiae; o__Pedosphaerales; f__Pedosphaeraceae; g__ADurb.Bin063-1; s__
ASV445	0	0	0	0	0	0	0	0	0	0	0	0	0	0	0	0	109	111	104	99	0	0	0	0	k__Bacteria; p__Chloroflexi; c__Ktedonobacteria; o__Ktedonobacterales; f__JG30-KF-AS9; g__JG30-KF-AS9; s__
ASV446	0	0	0	0	0	31	31	0	48	49	62	87	0	0	0	0	36	29	40	32	0	0	0	0	k__Bacteria; p__Acidobacteriota; c__Acidobacteriae; o__Acidobacteriales; f__; g__; s__
ASV447	60	45	33	52	0	0	0	0	0	0	0	0	31	32	22	44	0	0	0	0	39	35	38	33	k__Bacteria; p__Proteobacteria; c__Gammaproteobacteria; o__Steroidobacterales; f__Steroidobacteraceae
ASV448	31	69	41	41	0	0	0	0	0	0	0	0	0	0	0	0	0	0	0	0	99	0	97	75	k__Bacteria; p__Proteobacteria; c__Alphaproteobacteria; o__Sphingomonadales; f__Sphingomonadaceae; g__Sphingomonas
ASV449	0	0	0	0	0	0	0	0	0	0	0	0	140	99	148	90	0	0	0	0	0	0	0	0	k__Bacteria; p__Patescibacteria; c__Saccharimonadia; o__Saccharimonadales; f__LWQ8; g__LWQ8; s__
ASV450	44	28	46	41	5	4	5	2	0	0	0	0	6	12	13	16	49	48	39	49	0	10	0	15	k__Bacteria; p__Nitrospirota; c__Nitrospiria; o__Nitrospirales; f__Nitrospiraceae; g__Nitrospira
ASV451	0	0	0	0	0	0	0	0	0	0	0	0	111	104	89	169	0	0	7	0	0	0	0	0	k__Bacteria; p__Proteobacteria; c__Alphaproteobacteria; o__Micropepsales; f__Micropepsaceae; g__; s__
ASV452	82	71	91	147	0	0	0	0	0	0	0	0	9	17	0	19	0	0	0	0	0	0	0	0	k__Bacteria; p__Proteobacteria; c__Gammaproteobacteria; o__Burkholderiales; f__Nitrosomonadaceae; g__IS-44; s__
ASV453	0	0	0	0	0	0	0	0	0	0	0	0	107	106	148	110	5	0	0	0	0	0	0	0	k__Bacteria; p__Chloroflexi; c__Ktedonobacteria; o__Ktedonobacterales; f__Ktedonobacteraceae; g__; s__
ASV454	0	0	0	0	0	0	0	0	0	43	36	122	0	0	0	0	65	68	37	63	0	0	0	0	k__Bacteria; p__Acidobacteriota; c__Acidobacteriae; o__Acidobacteriales; f__; g__; s__
ASV455	0	0	0	0	0	0	0	0	0	0	0	0	77	119	186	81	0	0	0	0	0	0	0	0	k__Bacteria; p__Acidobacteriota; c__Acidobacteriae; o__Bryobacterales; f__Bryobacteraceae; g__Bryobacter
ASV456	64	49	27	19	0	0	0	0	0	0	0	0	34	24	0	42	0	0	0	0	62	34	63	47	k__Bacteria; p__Acidobacteriota; c__Subgroup_22; o__Subgroup_22; f__Subgroup_22; g__Subgroup_22; s__
ASV457	0	0	24	0	16	51	30	13	50	52	84	56	0	0	0	0	15	17	10	19	0	0	0	0	k__Bacteria; p__Acidobacteriota; c__Subgroup_5; o__Subgroup_5; f__Subgroup_5; g__Subgroup_5; s__
ASV458	0	0	0	0	33	75	22	24	111	27	0	50	0	0	0	0	43	20	17	16	0	0	0	0	k__Bacteria; p__Actinobacteriota; c__Actinobacteria; o__Streptomycetales; f__Streptomycetaceae; g__Streptacidiphilus
ASV459	109	79	38	62	0	0	13	0	32	35	19	42	0	0	7	0	0	0	0	0	0	0	0	0	k__Bacteria; p__Acidobacteriota; c__Acidobacteriae; o__Subgroup_13; f__Subgroup_13; g__Subgroup_13; s__
ASV460	41	31	21	36	0	0	0	0	0	0	0	0	21	45	16	61	0	0	0	0	54	54	43	42	k__Bacteria; p__Proteobacteria; c__Gammaproteobacteria; o__Burkholderiales; f__Comamonadaceae; g__Polaromonas
ASV461	26	37	17	0	38	67	0	0	30	18	0	32	0	16	0	0	36	37	35	30	0	0	0	0	k__Bacteria; p__Proteobacteria; c__Gammaproteobacteria; o__Burkholderiales; f__Burkholderiaceae; g__Burkholderia-Caballeronia-Paraburkholderia
ASV462	0	0	0	0	59	37	80	147	14	16	0	0	0	0	0	0	20	10	28	21	0	0	0	0	k__Bacteria; p__Actinobacteriota; c__Actinobacteria; o__Catenulisporales; f__Actinospicaceae; g__Actinospica
ASV463	0	65	36	219	0	0	0	0	0	0	0	0	0	0	0	0	0	0	0	0	0	53	53	0	k__Bacteria; p__Proteobacteria; c__Gammaproteobacteria; o__Burkholderiales; f__Nitrosomonadaceae; g__MND1; s__
ASV464	0	0	0	0	8	18	13	8	33	33	9	18	0	0	0	0	58	82	61	74	0	0	0	0	k__Bacteria; p__Chloroflexi; c__Ktedonobacteria; o__Ktedonobacterales; f__JG30-KF-AS9; g__JG30-KF-AS9; s__
ASV465	0	49	16	0	0	0	0	0	0	0	0	0	0	10	0	27	0	0	0	0	74	109	85	82	k__Bacteria; p__Proteobacteria; c__Gammaproteobacteria; o__PLTA13; f__PLTA13; g__PLTA13; s__
ASV466	32	0	47	50	0	0	0	0	0	0	0	0	90	64	82	87	0	0	0	0	0	0	0	0	k__Bacteria; p__Proteobacteria; c__Alphaproteobacteria; o__Sphingomonadales; f__Sphingomonadaceae; g__Sphingomonas
ASV467	0	0	0	0	0	0	0	0	0	0	0	0	0	0	0	0	0	0	0	0	479	0	0	0	k__Bacteria; p__Proteobacteria; c__Alphaproteobacteria; o__Sphingomonadales; f__Sphingomonadaceae
ASV468	0	0	0	0	25	27	0	22	53	45	39	58	0	0	0	0	53	39	42	19	0	0	0	0	k__Bacteria; p__Verrucomicrobiota; c__Verrucomicrobiae; o__Pedosphaerales; f__Pedosphaeraceae; g__; s__bacterium_enrichment
ASV469	0	0	0	0	0	10	0	14	0	0	0	0	0	0	0	0	99	88	106	91	0	0	0	0	k__Bacteria; p__Proteobacteria; c__Gammaproteobacteria; o__Xanthomonadales
ASV470	78	56	94	101	0	0	0	0	0	0	0	0	0	0	0	0	0	0	0	0	32	23	23	22	k__Bacteria; p__Verrucomicrobiota; c__Verrucomicrobiae; o__Pedosphaerales; f__Pedosphaeraceae; g__Pedosphaeraceae; s__Verrucomicrobia_bacterium
ASV471	35	51	35	45	0	0	0	0	0	0	0	0	120	30	0	32	0	0	0	0	23	32	41	0	k__Bacteria; p__Proteobacteria; c__Alphaproteobacteria; o__Dongiales; f__Dongiaceae; g__Dongia; s__
ASV472	0	0	0	0	68	47	58	81	22	18	0	0	0	0	0	0	17	36	35	32	0	0	0	0	k__Bacteria; p__Proteobacteria; c__Alphaproteobacteria; o__Rhizobiales; f__Xanthobacteraceae
ASV473	0	0	0	30	0	0	0	0	0	0	0	0	0	0	0	22	0	0	0	0	94	116	92	108	k__Bacteria; p__Proteobacteria; c__Alphaproteobacteria; o__Dongiales; f__Dongiaceae; g__Dongia; s__
ASV474	0	0	95	84	0	0	0	0	0	0	0	0	0	0	0	0	0	0	0	0	151	121	0	0	k__Bacteria; p__Proteobacteria; c__Alphaproteobacteria; o__Caulobacterales; f__Caulobacteraceae; g__Phenylobacterium
ASV475	0	0	0	0	21	12	24	48	20	0	13	12	0	0	0	0	0	88	69	101	0	0	0	0	k__Bacteria; p__Chloroflexi; c__Ktedonobacteria; o__Ktedonobacterales; f__JG30-KF-AS9; g__JG30-KF-AS9; s__
ASV476	56	19	20	19	0	0	0	0	0	0	0	0	70	58	35	53	0	0	0	0	19	35	39	25	k__Bacteria; p__Proteobacteria; c__Gammaproteobacteria; o__Burkholderiales; f__Nitrosomonadaceae; g__MND1; s__
ASV477	0	0	0	0	14	301	43	12	0	7	10	0	0	0	0	0	0	3	8	7	0	0	0	0	k__Bacteria; p__Proteobacteria; c__Gammaproteobacteria; o__Burkholderiales; f__Chromobacteriaceae; g__Crenobacter
ASV478	0	0	0	0	0	0	0	0	60	22	0	0	0	0	0	0	62	82	103	74	0	0	0	0	k__Bacteria; p__Myxococcota; c__Polyangia; o__Haliangiales; f__Haliangiaceae; g__Haliangium; s__
ASV479	0	0	0	0	19	42	23	10	50	37	46	71	0	0	0	0	13	31	29	43	0	0	0	0	k__Bacteria; p__Proteobacteria; c__Alphaproteobacteria; o__Elsterales; f__; g__; s__
ASV480	0	0	0	0	32	25	27	26	46	18	5	36	28	16	26	22	22	29	29	37	0	0	0	0	k__Bacteria; p__Proteobacteria; c__Alphaproteobacteria; o__Caulobacterales; f__Caulobacteraceae
ASV481	0	0	0	0	0	0	0	0	16	44	63	23	0	0	0	0	64	65	61	70	0	0	0	0	k__Bacteria; p__Proteobacteria; c__Gammaproteobacteria; o__Gammaproteobacteria_Incertae_Sedis; f__Unknown_Family; g__Acidibacter
ASV482	265	40	31	46	0	0	0	0	0	0	0	0	0	45	0	0	0	0	0	0	0	0	0	0	k__Bacteria; p__Acidobacteriota; c__Acidobacteriae; o__Subgroup_2; f__Subgroup_2; g__Subgroup_2; s__bacterium_Ellin7509
ASV483	0	0	0	0	42	0	0	59	0	21	0	25	0	0	0	0	76	65	51	67	0	0	0	0	k__Bacteria; p__Acidobacteriota; c__Acidobacteriae; o__Acidobacteriales; f__Acidobacteriaceae_(Subgroup_1); g__Edaphobacter; s__
ASV484	0	19	14	17	0	0	0	0	0	0	0	0	15	11	0	10	0	0	0	0	79	100	99	83	k__Bacteria; p__Proteobacteria; c__Alphaproteobacteria
ASV485	9	10	13	17	0	0	0	0	0	0	0	0	7	0	0	0	0	0	0	0	111	116	78	89	k__Bacteria; p__Acidobacteriota; c__Acidobacteriae; o__Subgroup_2; f__Subgroup_2; g__Subgroup_2; s__
ASV486	52	57	62	84	0	0	0	0	0	0	0	0	0	0	0	0	0	0	0	0	31	37	47	50	k__Bacteria; p__Proteobacteria; c__Alphaproteobacteria; o__Rhizobiales; f__Xanthobacteraceae
ASV487	0	0	0	50	26	32	28	57	0	45	0	11	0	0	0	0	72	43	21	20	0	0	0	0	k__Bacteria; p__Armatimonadota; c__Armatimonadia; o__Armatimonadales; f__Armatimonadales; g__Armatimonadales; s__
ASV488	0	0	0	0	99	0	0	19	0	0	0	0	0	0	0	0	73	70	56	81	0	0	0	0	k__Bacteria; p__Acidobacteriota; c__Acidobacteriae; o__Acidobacteriales; f__Acidobacteriaceae_(Subgroup_1); g__; s__Acidobacteriaceae_bacterium
ASV489	0	0	0	7	0	15	11	0	49	62	30	39	0	0	0	0	46	38	50	59	0	0	0	0	k__Bacteria; p__Verrucomicrobiota; c__Verrucomicrobiae; o__Pedosphaerales; f__Pedosphaeraceae
ASV490	0	0	11	17	89	93	100	33	0	0	0	0	0	0	0	0	0	17	28	20	0	0	0	0	k__Bacteria; p__Acidobacteriota; c__Acidobacteriae; o__Acidobacteriales
ASV491	0	0	0	0	0	0	0	0	0	0	0	0	84	167	88	95	0	0	0	0	0	0	0	0	k__Bacteria; p__Proteobacteria; c__Gammaproteobacteria; o__Xanthomonadales; f__Rhodanobacteraceae
ASV492	96	27	26	48	0	36	52	0	14	5	0	0	31	20	34	26	0	0	0	0	0	0	0	0	k__Bacteria; p__Acidobacteriota; c__Acidobacteriae; o__Subgroup_2; f__Subgroup_2; g__Subgroup_2; s__
ASV493	0	0	0	0	50	44	38	82	0	0	35	0	0	0	0	0	23	40	15	73	0	0	0	0	k__Bacteria; p__Actinobacteriota; c__Actinobacteria; o__Frankiales; f__Acidothermaceae; g__Acidothermus; s__
ASV494	43	14	35	60	7	14	37	0	0	20	0	34	0	0	0	0	46	20	25	48	0	0	0	0	k__Bacteria; p__Acidobacteriota; c__Acidobacteriae; o__Acidobacteriales; f__; g__; s__
ASV495	72	54	39	48	0	0	0	0	0	0	0	0	20	34	17	22	0	0	0	0	32	29	24	30	k__Bacteria; p__Planctomycetota; c__Pla4_lineage; o__Pla4_lineage; f__Pla4_lineage; g__Pla4_lineage; s__
ASV496	0	0	46	0	0	0	0	0	0	0	0	0	0	0	0	0	0	0	0	0	153	84	0	173	k__Bacteria; p__Proteobacteria; c__Gammaproteobacteria; o__Burkholderiales; f__Comamonadaceae
ASV497	0	0	0	0	0	0	0	0	108	109	81	116	0	0	0	0	0	0	0	0	0	0	0	0	k__Bacteria; p__Armatimonadota; c__Fimbriimonadia; o__Fimbriimonadales; f__Fimbriimonadaceae; g__Fimbriimonadaceae; s__
ASV498	35	25	29	71	0	0	0	0	0	0	0	0	53	10	78	31	0	0	0	0	46	0	0	50	k__Bacteria; p__Actinobacteriota; c__Actinobacteria; o__Micromonosporales; f__Micromonosporaceae
ASV499	0	0	0	0	0	19	12	19	18	22	0	28	0	0	0	0	35	43	151	47	0	0	0	0	k__Bacteria; p__Acidobacteriota; c__Acidobacteriae; o__Solibacterales; f__Solibacteraceae; g__Candidatus_Solibacter; s__
ASV500	50	41	72	56	0	0	0	0	0	0	0	0	0	0	0	38	0	0	0	0	42	16	57	49	k__Bacteria; p__Bacteroidota; c__Bacteroidia; o__Chitinophagales; f__Chitinophagaceae; g__Terrimonas; s__
ASV501	32	28	37	32	0	0	0	0	0	0	0	0	0	0	0	0	0	0	0	0	78	79	81	63	k__Bacteria; p__Proteobacteria; c__Alphaproteobacteria; o__Sphingomonadales; f__Sphingomonadaceae; g__Sphingomonas
ASV502	67	41	79	30	0	0	0	0	0	0	0	0	0	0	0	0	0	0	0	0	29	90	70	0	k__Bacteria; p__Proteobacteria; c__Alphaproteobacteria; o__Sphingomonadales; f__Sphingomonadaceae; g__Sphingomonas
ASV503	0	0	0	0	37	0	20	28	123	50	53	65	0	0	0	0	0	14	0	15	0	0	0	0	k__Bacteria; p__Acidobacteriota; c__Acidobacteriae; o__Subgroup_13; f__Subgroup_13; g__Subgroup_13; s__
ASV504	31	41	38	32	0	0	0	0	0	0	0	0	57	34	0	45	0	0	0	0	49	44	0	52	k__Bacteria; p__Gemmatimonadota; c__Gemmatimonadetes; o__Gemmatimonadales; f__Gemmatimonadaceae; g__
ASV505	0	0	0	0	0	0	0	0	84	88	121	111	0	0	0	0	0	0	0	0	0	0	0	0	k__Bacteria; p__Acidobacteriota; c__Subgroup_5; o__Subgroup_5; f__Subgroup_5; g__Subgroup_5; s__
ASV506	0	0	0	0	102	60	68	86	0	0	0	0	0	0	0	0	6	22	33	13	0	0	0	0	k__Bacteria; p__Acidobacteriota; c__Acidobacteriae; o__Acidobacteriales; f__Acidobacteriaceae_(Subgroup_1); g__Granulicella
ASV507	0	0	0	0	38	22	16	61	43	25	0	48	0	0	0	0	33	11	41	56	0	0	0	0	k__Bacteria; p__Proteobacteria; c__Alphaproteobacteria; o__Rhizobiales; f__KF-JG30-B3; g__KF-JG30-B3; s__
ASV508	0	0	0	0	30	39	34	0	0	0	47	55	0	0	0	0	60	49	38	36	0	0	0	0	k__Bacteria; p__Proteobacteria; c__Alphaproteobacteria; o__Rhizobiales; f__Xanthobacteraceae
ASV509	44	39	40	39	0	7	0	0	0	0	0	0	0	0	0	16	0	0	0	0	60	53	47	65	k__Bacteria; p__Acidobacteriota; c__Acidobacteriae; o__Solibacterales; f__Solibacteraceae; g__Candidatus_Solibacter; s__
ASV510	0	0	0	0	21	148	144	0	0	0	0	0	0	0	11	0	32	29	0	0	0	0	0	0	k__Bacteria; p__Chloroflexi; c__Ktedonobacteria; o__Ktedonobacterales; f__JG30-KF-AS9; g__JG30-KF-AS9; s__
ASV511	0	152	72	139	0	0	0	0	0	0	0	0	0	0	0	0	0	0	0	0	0	0	0	0	k__Bacteria; p__NB1-j; c__NB1-j; o__NB1-j; f__NB1-j; g__NB1-j; s__
ASV512	14	8	18	10	20	32	32	0	83	0	67	39	0	0	0	0	15	30	26	0	0	0	0	0	k__Bacteria; p__Acidobacteriota; c__Acidobacteriae; o__Acidobacteriales; f__; g__; s__
ASV513	76	44	74	53	12	18	0	0	0	0	0	32	14	13	19	30	0	7	0	0	0	0	0	0	k__Bacteria; p__Acidobacteriota; c__Acidobacteriae; o__Acidobacteriales
ASV514	0	0	0	0	0	0	0	0	82	38	13	28	0	0	0	0	0	0	0	0	104	110	16	30	k__Bacteria; p__Nitrospirota; c__Nitrospiria; o__Nitrospirales; f__Nitrospiraceae; g__Nitrospira
ASV515	0	0	0	0	84	36	56	89	0	0	0	0	0	0	0	0	42	22	25	32	0	0	0	0	k__Bacteria; p__Actinobacteriota; c__Acidimicrobiia; o__; f__; g__; s__
ASV516	0	0	0	0	0	24	18	33	35	22	31	35	0	0	0	0	25	48	55	58	0	0	0	0	k__Bacteria; p__Proteobacteria; c__Alphaproteobacteria; o__Rhizobiales; f__Xanthobacteraceae; g__; s__
ASV517	98	58	51	25	0	0	0	0	0	0	0	0	42	54	19	50	0	0	0	0	0	0	0	0	k__Bacteria; p__Desulfobacterota; c__; o__; f__; g__; s__
ASV518	0	0	0	0	0	51	52	0	0	0	47	0	0	0	0	0	39	55	59	73	0	0	0	0	k__Bacteria; p__Proteobacteria; c__Gammaproteobacteria; o__KF-JG30-C25; f__KF-JG30-C25; g__KF-JG30-C25; s__
ASV519	0	0	0	0	47	36	43	43	49	12	7	0	0	0	0	50	29	30	22	20	0	0	0	0	k__Bacteria; p__Actinobacteriota; c__Actinobacteria; o__Corynebacteriales; f__Mycobacteriaceae; g__Mycobacterium
ASV520	0	31	21	15	0	0	0	0	0	0	0	0	0	0	0	0	0	0	0	0	124	69	84	70	k__Bacteria; p__Acidobacteriota; c__Subgroup_5; o__Subgroup_5; f__Subgroup_5; g__Subgroup_5; s__
ASV521	0	0	0	0	56	29	80	51	0	26	0	0	0	0	0	0	46	26	30	39	0	0	0	0	k__Bacteria; p__Proteobacteria; c__Alphaproteobacteria; o__Acetobacterales; f__Acetobacteraceae
ASV522	0	0	0	0	0	0	0	0	0	0	0	0	118	90	108	98	0	0	0	0	0	0	0	0	k__Bacteria; p__Actinobacteriota; c__Actinobacteria; o__Micrococcales; f__Microbacteriaceae
ASV523	0	0	32	20	0	0	0	0	0	13	0	43	0	0	0	0	44	55	100	64	0	0	0	0	k__Bacteria; p__Proteobacteria; c__Alphaproteobacteria; o__Caulobacterales; f__Caulobacteraceae; g__Phenylobacterium
ASV524	9	10	15	41	0	23	0	0	0	0	152	13	11	0	64	41	0	0	0	0	0	11	12	0	k__Bacteria; p__Acidobacteriota; c__Acidobacteriae; o__Solibacterales; f__Solibacteraceae; g__Candidatus_Solibacter; s__
ASV525	0	0	0	0	0	58	46	29	0	0	0	0	0	0	0	0	71	40	66	66	0	0	0	0	k__Bacteria; p__Acidobacteriota; c__Acidobacteriae; o__Acidobacteriales; f__Acidobacteriaceae_(Subgroup_1); g__; s__
ASV526	0	0	0	0	0	0	0	0	83	37	40	25	0	0	0	0	56	36	40	62	0	0	0	0	k__Bacteria; p__Proteobacteria; c__Alphaproteobacteria; o__Elsterales; f__; g__; s__
ASV527	0	29	47	48	0	0	0	0	0	0	0	0	0	0	0	0	0	0	0	0	74	60	88	53	k__Bacteria; p__Actinobacteriota; c__Acidimicrobiia
ASV528	0	16	6	0	0	0	0	0	0	0	0	0	26	23	26	36	0	0	0	0	69	74	71	70	k__Bacteria; p__Proteobacteria; c__Gammaproteobacteria; o__Xanthomonadales; f__Xanthomonadaceae; g__Arenimonas; s__
ASV529	0	0	0	0	0	0	0	0	0	0	0	0	70	140	111	83	0	0	0	0	0	0	0	0	k__Bacteria; p__Proteobacteria; c__Gammaproteobacteria; o__Burkholderiales; f__Alcaligenaceae; g__Castellaniella; s__Castellaniella_defragrans
ASV530	52	31	57	21	0	0	0	0	0	0	0	0	73	51	40	74	0	0	0	0	0	0	0	0	k__Bacteria; p__Methylomirabilota; c__Methylomirabilia; o__Rokubacteriales; f__Rokubacteriales; g__Rokubacteriales; s__
ASV531	0	16	113	78	0	0	0	0	0	0	0	0	84	50	30	14	0	0	0	0	0	0	0	0	k__Bacteria; p__Zixibacteria; c__Zixibacteria; o__Zixibacteria; f__Zixibacteria; g__Zixibacteria; s__
ASV532	58	111	80	54	0	0	0	0	0	0	0	0	0	0	53	0	0	7	0	0	0	0	0	0	k__Bacteria; p__Proteobacteria; c__Gammaproteobacteria; o__Burkholderiales; f__Nitrosomonadaceae; g__MND1; s__
ASV533	22	0	0	0	18	63	57	10	57	39	28	50	0	11	13	0	0	0	10	8	0	0	0	0	k__Bacteria; p__Proteobacteria; c__Gammaproteobacteria; o__Gammaproteobacteria_Incertae_Sedis; f__Unknown_Family; g__Acidibacter; s__
ASV534	0	0	0	0	115	53	68	97	0	0	0	0	0	0	0	0	0	0	46	0	0	0	0	0	k__Bacteria; p__Acidobacteriota; c__Acidobacteriae; o__Acidobacteriales; f__Acidobacteriaceae_(Subgroup_1)
ASV535	0	0	0	0	22	46	38	39	3	0	0	0	0	0	0	0	39	71	35	74	0	0	0	0	k__Bacteria; p__Proteobacteria; c__Alphaproteobacteria; o__Elsterales; f__; g__; s__
ASV536	0	0	0	0	0	0	0	0	0	0	44	149	0	0	0	0	0	0	0	0	0	0	195	0	k__Bacteria; p__Bacteroidota; c__Bacteroidia; o__Flavobacteriales; f__Flavobacteriaceae; g__Flavobacterium
ASV537	24	82	60	81	0	0	0	0	0	0	0	0	0	0	0	0	0	0	0	0	25	39	35	34	k__Bacteria; p__Gemmatimonadota; c__Gemmatimonadetes; o__Gemmatimonadales; f__Gemmatimonadaceae; g__; s__
ASV538	0	0	0	0	0	0	0	0	0	0	0	0	0	0	0	0	118	39	105	110	0	0	0	0	k__Bacteria; p__Proteobacteria; c__Alphaproteobacteria; o__Caulobacterales; f__Caulobacteraceae; g__
ASV539	0	0	0	0	159	47	62	66	3	9	0	0	0	0	0	0	0	20	10	0	0	0	0	0	k__Bacteria; p__Acidobacteriota; c__Acidobacteriae; o__Acidobacteriales; f__Acidobacteriaceae_(Subgroup_1); g__; s__Acidobacteriaceae_bacterium
ASV540	26	88	141	51	0	0	0	0	0	0	0	0	26	23	0	10	0	0	0	0	0	0	0	0	k__Bacteria; p__Proteobacteria; c__Gammaproteobacteria; o__Burkholderiales; f__Nitrosomonadaceae; g__MND1; s__
ASV541	31	14	32	44	16	57	46	14	26	8	0	21	0	7	26	11	0	5	11	7	0	0	0	0	k__Bacteria
ASV542	0	0	0	0	66	20	34	67	0	12	14	22	0	0	0	0	39	23	39	34	0	0	0	0	k__Bacteria; p__Proteobacteria; c__Alphaproteobacteria; o__Acetobacterales; f__Acetobacteraceae
ASV543	22	63	32	39	0	0	0	0	0	0	0	0	0	0	0	0	0	0	0	0	0	124	96	0	k__Bacteria; p__Proteobacteria; c__Gammaproteobacteria; o__Burkholderiales; f__Nitrosomonadaceae; g__MND1; s__
ASV544	0	0	0	0	0	0	0	0	0	0	0	0	106	100	115	77	0	0	0	0	0	0	0	0	k__Bacteria; p__Proteobacteria; c__Alphaproteobacteria; o__Sphingomonadales; f__Sphingomonadaceae; g__Sphingomonas
ASV545	0	0	0	0	38	54	78	59	0	0	0	0	0	0	0	0	72	0	70	0	0	0	0	0	k__Bacteria; p__Actinobacteriota; c__Acidimicrobiia; o__IMCC26256; f__IMCC26256; g__IMCC26256; s__actinobacterium_BGR
ASV546	112	39	120	75	0	0	0	0	0	0	0	0	0	0	0	0	0	0	0	0	0	22	0	0	k__Bacteria; p__Gemmatimonadota; c__Gemmatimonadetes; o__Gemmatimonadales; f__Gemmatimonadaceae; g__Gemmatimonas
ASV547	0	0	0	0	0	0	0	0	0	0	0	0	77	82	42	76	0	0	0	0	40	38	44	0	k__Bacteria; p__Nitrospirota; c__Nitrospiria; o__Nitrospirales; f__Nitrospiraceae; g__Nitrospira; s__
ASV548	134	64	51	43	0	0	0	0	0	0	0	0	19	23	38	0	0	0	0	0	0	0	0	0	k__Bacteria; p__Acidobacteriota; c__Acidobacteriae; o__Subgroup_12; f__Subgroup_12; g__Subgroup_12; s__
ASV549	14	16	38	38	0	20	19	26	0	0	0	5	61	20	39	33	9	17	13	9	0	0	0	0	k__Bacteria; p__Acidobacteriota; c__Acidobacteriae; o__Acidobacteriales; f__; g__; s__
ASV550	0	0	0	0	80	51	72	169	0	0	0	0	0	0	0	0	0	0	0	0	0	0	0	0	k__Bacteria; p__Chloroflexi; c__Ktedonobacteria; o__Ktedonobacterales; f__JG30-KF-AS9; g__JG30-KF-AS9; s__
ASV551	0	0	0	0	0	0	0	0	82	29	192	75	0	0	0	0	0	0	0	0	0	0	0	0	k__Bacteria; p__Proteobacteria; c__Gammaproteobacteria; o__Burkholderiales; f__Burkholderiaceae; g__Burkholderia-Caballeronia-Paraburkholderia
ASV552	42	30	47	68	0	0	0	0	0	0	0	0	31	24	68	62	0	0	0	0	0	0	0	0	k__Bacteria; p__Acidobacteriota; c__Acidobacteriae; o__Acidobacteriales; f__Acidobacteriaceae_(Subgroup_1); g__; s__
ASV553	0	27	16	0	25	54	55	36	15	33	33	15	0	0	0	0	20	0	32	0	0	0	0	0	k__Bacteria; p__Proteobacteria; c__Alphaproteobacteria; o__; f__; g__; s__
ASV554	0	7	0	0	54	10	81	74	0	0	0	0	23	26	31	58	0	10	0	0	0	0	0	0	k__Bacteria; p__Acidobacteriota; c__Acidobacteriae; o__Acidobacteriales; f__Acidobacteriaceae_(Subgroup_1); g__Acidipila; s__
ASV555	171	72	45	52	0	0	0	0	0	0	0	0	0	0	0	26	0	0	0	0	0	0	0	0	k__Bacteria; p__Proteobacteria; c__Gammaproteobacteria; o__Burkholderiales; f__Nitrosomonadaceae; g__MND1; s__
ASV556	62	45	50	29	7	0	28	0	11	8	0	12	19	25	14	22	0	0	0	0	19	17	0	0	k__Bacteria; p__Bacteroidota; c__Kryptonia; o__Kryptoniales; f__BSV26; g__BSV26; s__
ASV557	0	0	0	0	0	30	39	17	0	0	0	0	101	64	104	0	0	0	20	0	0	0	0	0	k__Bacteria; p__Verrucomicrobiota; c__Verrucomicrobiae; o__Pedosphaerales; f__Pedosphaeraceae; g__Ellin516; s__
ASV558	0	0	0	0	28	69	60	73	0	0	0	0	12	0	30	0	0	26	28	31	0	0	0	0	k__Bacteria; p__Acidobacteriota; c__Acidobacteriae; o__Acidobacteriales; f__Acidobacteriaceae_(Subgroup_1)
ASV559	52	124	38	29	0	0	0	0	0	0	0	0	0	18	0	0	0	0	0	0	21	36	30	0	k__Bacteria; p__Proteobacteria; c__Gammaproteobacteria; o__PLTA13; f__PLTA13; g__PLTA13; s__
ASV560	0	0	0	0	0	0	0	0	0	0	0	0	74	94	89	129	0	0	0	0	0	0	0	0	k__Bacteria; p__Proteobacteria; c__Alphaproteobacteria; o__Rhizobiales; f__Xanthobacteraceae
ASV561	128	71	74	79	0	0	0	0	0	0	0	0	0	0	0	0	0	0	0	0	0	0	0	0	k__Bacteria; p__Acidobacteriota; c__Subgroup_22; o__Subgroup_22; f__Subgroup_22; g__Subgroup_22; s__
ASV562	0	0	0	0	54	9	17	21	74	14	0	56	0	0	0	0	87	10	8	12	0	0	0	0	k__Bacteria; p__Proteobacteria; c__Gammaproteobacteria; o__Xanthomonadales; f__Rhodanobacteraceae; g__Rudaea
ASV563	43	64	37	50	0	0	0	0	0	0	0	0	31	16	33	40	0	0	0	0	0	39	0	11	k__Bacteria; p__Acidobacteriota; c__Acidobacteriae; o__Acidobacteriales; f__Acidobacteriaceae_(Subgroup_1); g__; s__
ASV564	0	0	6	12	0	0	0	0	0	0	0	0	0	0	0	0	0	0	0	0	109	68	108	85	k__Bacteria; p__Proteobacteria; c__Gammaproteobacteria; o__Acidiferrobacterales; f__Acidiferrobacteraceae; g__Sulfurifustis; s__
ASV565	60	43	50	44	0	0	0	0	0	0	0	0	19	0	0	0	0	0	0	0	34	25	51	40	k__Bacteria; p__Proteobacteria; c__Alphaproteobacteria; o__Sphingomonadales; f__Sphingomonadaceae; g__Ellin6055; s__
ASV566	21	0	0	0	0	0	0	0	0	0	0	0	0	0	0	0	0	0	0	0	77	94	83	116	k__Bacteria; p__NB1-j; c__NB1-j; o__NB1-j; f__NB1-j; g__NB1-j; s__
ASV567	37	31	19	0	0	0	0	0	0	0	0	0	49	39	22	35	0	0	0	0	57	60	0	31	k__Bacteria; p__Verrucomicrobiota; c__Verrucomicrobiae; o__Pedosphaerales; f__Pedosphaeraceae; g__; s__
ASV568	0	0	0	0	22	30	48	19	12	12	28	34	0	0	0	11	18	24	33	59	0	0	0	0	k__Bacteria; p__Chloroflexi; c__Ktedonobacteria; o__Ktedonobacterales; f__Ktedonobacteraceae; g__; s__
ASV569	62	0	0	0	0	0	0	0	0	0	0	0	55	39	25	42	0	0	0	0	61	42	32	27	k__Bacteria; p__Methylomirabilota; c__Methylomirabilia; o__Rokubacteriales; f__Rokubacteriales; g__Rokubacteriales; s__
ASV570	0	7	0	8	0	0	0	0	0	0	39	41	17	0	0	0	55	39	87	59	0	0	0	0	k__Bacteria; p__Chloroflexi
ASV571	0	0	0	0	71	33	35	77	0	0	4	0	0	0	68	0	21	20	0	22	0	0	0	0	k__Bacteria; p__Actinobacteriota; c__Actinobacteria; o__Frankiales
ASV572	0	0	9	0	36	143	55	13	0	0	0	0	7	0	0	5	16	11	38	11	0	0	0	0	k__Bacteria; p__Proteobacteria; c__Alphaproteobacteria; o__Elsterales; f__; g__; s__
ASV573	0	0	57	0	33	62	71	0	0	0	56	0	45	0	33	0	0	0	0	0	0	0	0	0	k__Bacteria; p__Actinobacteriota; c__Thermoleophilia; o__Gaiellales
ASV574	0	0	0	0	0	0	0	0	23	0	0	8	0	0	0	0	0	0	0	0	140	120	47	50	k__Bacteria; p__Acidobacteriota; c__Acidobacteriae; o__Subgroup_2; f__Subgroup_2; g__Subgroup_2
ASV575	0	0	0	0	75	69	28	55	13	22	13	0	0	14	19	23	0	20	0	0	0	0	0	0	k__Bacteria; p__Proteobacteria; c__Alphaproteobacteria; o__Elsterales; f__; g__; s__
ASV576	0	0	0	0	0	0	0	0	0	0	0	0	0	0	0	0	0	0	0	0	53	170	79	83	k__Bacteria; p__Proteobacteria; c__Gammaproteobacteria; o__Xanthomonadales; f__Xanthomonadaceae; g__Lysobacter
ASV577	37	51	54	48	0	0	0	0	0	0	0	0	0	0	0	0	0	0	0	0	59	44	32	35	k__Bacteria; p__Acidobacteriota; c__Subgroup_22; o__Subgroup_22; f__Subgroup_22; g__Subgroup_22; s__
ASV578	0	0	0	0	25	69	44	27	0	29	47	0	0	0	0	0	34	22	0	44	0	0	0	0	k__Bacteria; p__Proteobacteria; c__Gammaproteobacteria; o__KF-JG30-C25; f__KF-JG30-C25; g__KF-JG30-C25; s__
ASV579	10	8	18	24	25	27	16	51	14	10	0	44	14	0	19	12	13	22	14	11	0	0	0	0	k__Bacteria; p__Chloroflexi; c__Ktedonobacteria; o__Ktedonobacterales; f__JG30-KF-AS9; g__JG30-KF-AS9; s__
ASV580	22	0	0	0	19	0	21	0	38	52	147	8	0	0	0	0	0	9	23	0	16	0	0	0	k__Bacteria; p__Proteobacteria; c__Gammaproteobacteria; o__Burkholderiales; f__Comamonadaceae
ASV581	40	0	0	32	0	0	37	0	0	0	0	0	26	24	33	27	0	0	0	0	52	59	42	0	k__Bacteria; p__Acidobacteriota; c__Acidobacteriae; o__Subgroup_2; f__Subgroup_2; g__Subgroup_2; s__
ASV582	0	0	0	0	0	0	0	0	0	0	0	0	91	124	71	85	0	0	0	0	0	0	0	0	k__Bacteria; p__Acidobacteriota; c__Acidobacteriae; o__Acidobacteriales
ASV583	0	0	0	0	0	0	0	0	69	58	65	111	0	0	0	0	0	19	29	0	0	0	0	0	k__Bacteria; p__Acidobacteriota; c__Acidobacteriae; o__Acidobacteriales; f__; g__; s__
ASV584	0	0	0	0	0	0	0	0	0	0	0	0	0	0	0	0	94	112	89	33	0	0	0	0	k__Bacteria; p__Acidobacteriota; c__Acidobacteriae; o__Subgroup_2; f__Subgroup_2; g__Subgroup_2; s__
ASV585	46	67	45	38	0	0	0	0	0	0	0	0	25	22	0	19	0	0	0	0	20	32	19	16	k__Bacteria; p__Proteobacteria; c__Alphaproteobacteria
ASV586	38	0	0	0	0	0	0	0	0	0	0	0	229	43	36	37	0	0	0	0	0	0	0	0	k__Bacteria; p__Myxococcota; c__Polyangia; o__Haliangiales; f__Haliangiaceae; g__Haliangium; s__myxobacterium_AT3-03
ASV587	127	38	83	71	0	0	0	0	0	0	0	0	0	13	0	12	0	0	0	0	0	0	0	0	k__Bacteria; p__Proteobacteria; c__Gammaproteobacteria; o__PLTA13; f__PLTA13; g__PLTA13; s__
ASV588	10	0	0	0	0	0	0	0	0	0	0	0	20	41	14	23	0	0	0	0	64	72	82	44	k__Bacteria; p__Acidobacteriota; c__Subgroup_11; o__Subgroup_11; f__Subgroup_11; g__Subgroup_11; s__
ASV589	0	4	18	20	10	11	26	0	49	33	0	48	9	6	7	17	15	20	29	18	0	0	0	0	k__Bacteria; p__Gemmatimonadota; c__Gemmatimonadetes; o__Gemmatimonadales; f__Gemmatimonadaceae
ASV590	0	0	6	0	0	0	0	0	0	0	0	0	9	0	0	0	0	0	0	0	33	51	211	47	k__Bacteria; p__Bacteroidota; c__Bacteroidia; o__Flavobacteriales; f__Flavobacteriaceae; g__Flavobacterium; s__Flavobacterium_terrae
ASV591	0	0	0	0	0	0	0	0	0	0	0	0	0	0	0	0	42	131	45	100	0	0	0	0	k__Bacteria; p__Actinobacteriota; c__Thermoleophilia; o__Gaiellales
ASV592	34	37	0	0	0	0	0	0	0	0	0	0	80	51	0	35	0	0	0	0	39	58	0	34	k__Bacteria; p__Verrucomicrobiota; c__Verrucomicrobiae; o__Pedosphaerales; f__Pedosphaeraceae; g__Pedosphaeraceae; s__
ASV593	71	78	0	64	0	0	0	0	0	0	0	0	15	6	0	0	0	0	0	0	35	30	42	0	k__Bacteria; p__Gemmatimonadota; c__Gemmatimonadetes; o__Gemmatimonadales; f__Gemmatimonadaceae
ASV594	0	0	0	0	16	20	18	51	65	0	26	28	0	0	0	0	27	31	30	31	0	0	0	0	k__Bacteria; p__Chloroflexi; c__AD3; o__AD3; f__AD3; g__AD3; s__
ASV595	0	0	0	0	10	11	5	9	10	23	15	34	0	0	0	0	57	61	42	54	0	0	0	0	k__Bacteria; p__Chloroflexi; c__Ktedonobacteria; o__Ktedonobacterales; f__Ktedonobacteraceae; g__JG30a-KF-32; s__
ASV596	0	0	0	0	0	27	10	32	0	0	0	0	0	0	0	15	147	9	77	24	0	0	0	0	k__Bacteria; p__Chloroflexi; c__Ktedonobacteria; o__Ktedonobacterales; f__Ktedonobacteraceae
ASV597	0	0	0	0	0	0	0	0	240	16	0	45	27	9	24	0	0	0	0	0	0	0	0	0	k__Bacteria; p__Proteobacteria; c__Gammaproteobacteria; o__Burkholderiales; f__Comamonadaceae
ASV598	0	0	0	0	0	0	0	0	0	0	0	0	0	0	0	0	85	82	87	73	0	0	0	0	k__Bacteria; p__Acidobacteriota; c__Acidobacteriae; o__Acidobacteriales; f__; g__; s__
ASV599	28	19	13	0	0	0	0	0	0	0	0	0	70	58	0	51	0	0	0	0	23	40	23	42	k__Bacteria; p__Acidobacteriota; c__Acidobacteriae; o__Subgroup_12; f__Subgroup_12; g__Subgroup_12; s__
ASV600	47	40	52	46	0	0	0	0	0	0	0	0	0	10	0	9	0	0	0	0	43	31	32	35	k__Bacteria; p__Acidobacteriota; c__Acidobacteriae; o__Acidobacteriae; f__Acidobacteriae; g__Paludibaculum; s__
ASV601	14	0	0	7	0	15	12	0	36	21	17	26	14	18	15	11	10	18	16	27	0	16	24	23	k__Bacteria; p__Actinobacteriota
ASV602	0	0	0	0	78	41	59	164	0	0	0	0	0	0	0	0	0	0	0	0	0	0	0	0	k__Bacteria; p__Chloroflexi; c__Ktedonobacteria; o__Ktedonobacterales; f__JG30-KF-AS9; g__JG30-KF-AS9; s__
ASV603	0	0	0	0	0	0	0	0	0	32	222	0	56	0	0	26	0	0	0	0	0	0	15	0	k__Bacteria; p__Proteobacteria; c__Alphaproteobacteria; o__Caulobacterales; f__Caulobacteraceae; g__Phenylobacterium
ASV604	52	0	0	181	0	0	0	0	0	0	0	0	0	0	0	27	0	0	0	0	50	46	0	0	k__Bacteria; p__Bacteroidota; c__Bacteroidia; o__Flavobacteriales; f__Flavobacteriaceae; g__Flavobacterium
ASV605	23	34	28	20	0	0	0	0	0	0	0	0	13	15	16	0	0	0	0	0	55	64	53	30	k__Bacteria; p__Proteobacteria; c__Gammaproteobacteria; o__Xanthomonadales; f__Xanthomonadaceae; g__Lysobacter
ASV606	0	0	5	19	0	0	0	0	0	0	0	0	30	19	27	20	0	0	0	0	51	66	70	58	k__Bacteria; p__Desulfobacterota; c__; o__; f__; g__; s__
ASV607	0	0	0	0	37	20	17	41	16	17	15	21	0	0	0	0	48	40	25	31	0	0	0	0	k__Bacteria; p__Proteobacteria; c__Alphaproteobacteria; o__Acetobacterales; f__Acetobacteraceae
ASV608	0	0	0	0	0	21	23	0	39	38	23	20	0	0	0	0	36	41	48	38	0	0	0	0	k__Bacteria; p__Acidobacteriota; c__Acidobacteriae; o__Subgroup_2; f__Subgroup_2; g__Subgroup_2
ASV609	44	51	36	57	0	0	0	0	0	0	0	0	54	32	24	40	0	0	0	0	0	0	0	0	k__Bacteria; p__Proteobacteria; c__Gammaproteobacteria; o__Burkholderiales; f__TRA3-20; g__TRA3-20; s__
ASV610	0	17	0	19	0	0	0	0	0	0	0	0	68	38	41	40	0	0	0	0	48	35	44	0	k__Bacteria; p__Proteobacteria; c__Gammaproteobacteria
ASV611	32	46	41	58	0	0	0	0	0	0	0	0	0	0	9	0	0	0	0	0	43	39	47	20	k__Bacteria; p__Proteobacteria; c__Alphaproteobacteria; o__Rhizobiales; f__Xanthobacteraceae; g__Pseudorhodoplanes
ASV612	75	51	0	0	0	0	0	0	0	0	0	0	40	36	27	0	0	0	0	0	61	0	0	58	k__Bacteria; p__Proteobacteria; c__Alphaproteobacteria; o__Rhizobiales; f__Hyphomicrobiaceae; g__Pedomicrobium
ASV613	0	0	0	0	0	0	19	0	38	15	58	52	0	0	0	0	34	32	42	39	0	0	0	0	k__Bacteria; p__Myxococcota; c__Myxococcia; o__Myxococcales; f__Myxococcaceae; g__; s__
ASV614	0	0	0	0	61	30	50	39	0	0	0	0	0	30	34	0	0	20	42	21	0	0	0	0	k__Bacteria; p__Proteobacteria; c__Gammaproteobacteria; o__Gammaproteobacteria_Incertae_Sedis; f__Unknown_Family; g__Acidibacter; s__
ASV615	36	48	38	30	0	0	0	0	0	0	0	0	16	23	14	13	0	0	0	0	33	30	30	26	k__Bacteria; p__Gemmatimonadota; c__Gemmatimonadetes; o__Gemmatimonadales; f__Gemmatimonadaceae; g__; s__
ASV616	20	30	25	27	0	0	0	0	0	0	0	0	28	29	11	47	0	0	0	0	42	31	33	26	k__Bacteria; p__Verrucomicrobiota; c__Verrucomicrobiae; o__Pedosphaerales; f__Pedosphaeraceae; g__Pedosphaeraceae; s__
ASV617	44	25	26	32	0	0	0	0	0	0	0	0	37	34	28	25	0	0	0	0	19	31	23	18	k__Bacteria; p__Proteobacteria; c__Alphaproteobacteria; o__Azospirillales; f__; g__; s__
ASV618	0	0	0	0	0	0	0	0	33	31	18	32	0	0	0	0	53	41	50	63	0	0	0	0	k__Bacteria; p__Verrucomicrobiota; c__Verrucomicrobiae; o__Pedosphaerales; f__Pedosphaeraceae; g__ADurb.Bin063-1; s__
ASV619	0	0	0	0	0	85	53	41	0	0	42	47	0	0	0	0	62	0	0	0	0	0	0	0	k__Bacteria; p__Actinobacteriota; c__Actinobacteria; o__Frankiales; f__Acidothermaceae; g__Acidothermus; s__bacterium_Ellin5129
ASV620	0	0	0	0	58	27	20	228	0	0	0	0	0	0	0	0	0	0	0	0	0	0	0	0	k__Bacteria; p__Gemmatimonadota; c__Gemmatimonadetes; o__Gemmatimonadales; f__Gemmatimonadaceae
ASV621	0	0	0	0	34	243	18	23	0	0	0	0	0	0	0	0	0	0	0	0	0	0	0	0	k__Bacteria; p__Myxococcota; c__Myxococcia; o__Myxococcales; f__Anaeromyxobacteraceae; g__Anaeromyxobacter; s__
ASV622	31	12	16	0	0	0	0	0	0	0	0	0	28	27	42	34	0	0	0	0	44	90	15	10	k__Bacteria; p__Proteobacteria; c__Gammaproteobacteria; o__Burkholderiales; f__SC-I-84; g__SC-I-84; s__
ASV623	12	14	0	20	0	0	0	0	0	0	0	0	66	72	81	80	0	0	0	0	0	0	0	0	k__Bacteria; p__Acidobacteriota; c__Acidobacteriae; o__Acidobacteriales; f__; g__; s__
ASV624	0	0	0	0	0	0	0	0	0	0	0	0	0	0	0	0	111	25	102	81	0	0	0	0	k__Bacteria; p__Verrucomicrobiota; c__Verrucomicrobiae; o__Pedosphaerales; f__Pedosphaeraceae; g__ADurb.Bin063-1; s__
ASV625	60	23	17	19	0	0	0	0	0	0	0	0	42	0	0	46	0	0	0	0	25	40	25	58	k__Bacteria; p__Verrucomicrobiota; c__Verrucomicrobiae; o__Pedosphaerales; f__Pedosphaeraceae; g__ADurb.Bin063-1; s__
ASV626	53	69	112	64	0	0	16	0	0	0	0	0	0	0	0	0	0	0	0	0	0	0	0	0	k__Bacteria; p__Acidobacteriota; c__Acidobacteriae; o__Acidobacteriales; f__; g__; s__
ASV627	0	0	0	0	0	0	0	0	0	0	0	0	0	0	0	0	62	89	56	103	0	0	0	0	k__Bacteria; p__Actinobacteriota; c__Actinobacteria; o__Catenulisporales; f__Actinospicaceae; g__Actinospica; s__bacterium_Ellin5012
ASV628	0	45	74	0	0	0	0	0	0	0	0	0	0	0	0	0	0	0	0	0	51	47	57	57	k__Bacteria; p__Latescibacterota; c__Latescibacterota; o__Latescibacterota; f__Latescibacterota; g__Latescibacterota; s__
ASV629	21	18	19	31	0	0	0	0	0	0	0	0	33	30	90	99	0	0	0	0	0	0	0	0	k__Bacteria; p__Proteobacteria; c__Gammaproteobacteria; o__Burkholderiales; f__Nitrosomonadaceae; g__mle1-7; s__
ASV630	38	37	30	35	0	0	0	0	0	0	0	0	87	0	76	31	0	0	0	0	0	0	0	0	k__Bacteria; p__Acidobacteriota; c__Subgroup_5; o__Subgroup_5; f__Subgroup_5; g__Subgroup_5; s__
ASV631	0	0	20	289	0	0	0	0	0	0	0	0	0	0	0	0	0	0	0	0	0	21	0	0	k__Bacteria; p__Bacteroidota; c__Bacteroidia; o__Flavobacteriales; f__Flavobacteriaceae; g__Flavobacterium
ASV632	0	0	0	0	101	56	62	72	0	0	0	0	0	0	0	0	0	0	32	0	0	0	0	0	k__Bacteria; p__Proteobacteria; c__Alphaproteobacteria; o__Rickettsiales; f__SM2D12; g__SM2D12; s__
ASV633	0	0	0	0	17	47	48	34	22	31	25	77	0	0	0	0	8	8	0	7	0	0	0	0	k__Bacteria; p__Proteobacteria; c__Alphaproteobacteria; o__Micropepsales; f__Micropepsaceae; g__; s__
ASV634	0	0	0	0	23	53	0	43	75	0	63	74	0	0	0	0	0	0	0	0	0	0	0	0	k__Bacteria; p__Proteobacteria; c__Alphaproteobacteria; o__Rhizobiales; f__Xanthobacteraceae
ASV635	23	48	32	30	0	0	0	0	0	0	0	0	0	0	0	0	0	0	0	0	47	38	63	50	k__Bacteria; p__Proteobacteria; c__Gammaproteobacteria; o__PLTA13; f__PLTA13; g__PLTA13; s__
ASV636	8	16	15	7	0	19	13	5	38	19	26	24	0	0	0	0	34	28	44	21	0	0	0	0	k__Bacteria; p__Acidobacteriota; c__Acidobacteriae; o__Bryobacterales; f__Bryobacteraceae; g__Bryobacter; s__
ASV637	0	0	0	0	15	15	20	50	8	29	6	19	0	0	0	0	52	38	41	24	0	0	0	0	k__Bacteria; p__Chloroflexi; c__Ktedonobacteria; o__Ktedonobacterales; f__Ktedonobacteraceae; g__; s__
ASV638	22	0	0	86	0	0	16	0	8	16	0	0	29	14	23	0	0	0	0	0	61	63	0	0	k__Bacteria; p__Gemmatimonadota; c__Gemmatimonadetes; o__Gemmatimonadales; f__Gemmatimonadaceae; g__; s__
ASV639	0	0	0	0	0	0	0	0	32	0	0	9	0	0	0	0	66	94	28	79	0	0	0	0	k__Bacteria; p__Actinobacteriota; c__Actinobacteria; o__Catenulisporales; f__Actinospicaceae; g__Actinospica; s__
ASV640	25	25	19	17	0	0	0	0	0	0	0	0	31	30	34	44	0	0	0	0	30	33	46	0	k__Bacteria; p__Proteobacteria; c__Gammaproteobacteria; o__Burkholderiales; f__Comamonadaceae; g__Rhizobacter
ASV641	0	0	0	0	66	20	48	93	0	0	0	98	0	0	0	0	0	0	0	0	0	0	0	0	k__Bacteria; p__RCP2-54; c__RCP2-54; o__RCP2-54; f__RCP2-54; g__RCP2-54; s__
ASV642	42	39	46	35	0	0	0	0	0	0	0	0	0	0	0	46	0	0	0	0	38	43	21	21	k__Bacteria; p__Latescibacterota; c__Latescibacterota; o__Latescibacterota; f__Latescibacterota; g__Latescibacterota; s__
ASV643	0	0	0	0	42	26	36	23	0	0	0	0	10	0	0	0	40	37	40	56	0	0	0	0	k__Bacteria; p__Proteobacteria; c__Alphaproteobacteria; o__Elsterales; f__; g__; s__
ASV644	23	29	42	49	0	0	0	0	0	0	0	0	0	0	0	0	0	0	0	0	40	43	56	43	k__Bacteria; p__Proteobacteria; c__Alphaproteobacteria; o__Sphingomonadales; f__Sphingomonadaceae; g__Sphingomonas
ASV645	59	70	79	81	0	0	6	0	0	0	0	0	0	0	9	0	0	0	0	0	0	0	0	0	k__Bacteria; p__Acidobacteriota; c__Acidobacteriae; o__Acidobacteriales; f__; g__; s__
ASV646	0	0	0	22	0	0	0	0	70	0	0	0	0	0	0	0	48	58	50	62	0	0	0	0	k__Bacteria; p__Actinobacteriota; c__Thermoleophilia; o__Gaiellales
ASV647	0	0	0	0	0	0	0	0	278	36	17	0	0	0	0	0	0	0	0	0	0	0	0	0	k__Bacteria; p__Chloroflexi; c__AD3; o__AD3; f__AD3; g__AD3; s__
ASV648	0	32	23	22	0	0	0	0	0	0	0	0	0	0	0	0	0	0	0	0	74	65	54	58	k__Bacteria; p__NB1-j; c__NB1-j; o__NB1-j; f__NB1-j; g__NB1-j; s__
ASV649	0	20	0	0	0	0	0	0	0	0	0	0	32	38	27	45	0	0	0	0	0	25	78	66	k__Bacteria; p__Proteobacteria; c__Alphaproteobacteria; o__Rhizobiales; f__Rhizobiaceae; g__Mesorhizobium
ASV650	0	0	0	0	21	9	23	17	8	5	0	10	0	0	0	0	63	23	71	58	0	0	0	0	k__Bacteria; p__Proteobacteria; c__Alphaproteobacteria; o__Elsterales; f__; g__; s__
ASV651	0	5	9	11	34	40	51	44	0	0	0	0	0	0	0	0	24	11	49	28	0	0	0	0	k__Bacteria; p__Chloroflexi; c__Ktedonobacteria; o__Ktedonobacterales
ASV652	48	39	43	48	0	0	0	0	0	0	0	0	0	0	0	0	0	0	0	0	36	46	30	28	k__Bacteria; p__Gemmatimonadota; c__Gemmatimonadetes; o__Gemmatimonadales; f__Gemmatimonadaceae; g__; s__
ASV653	24	35	16	18	0	0	0	0	0	0	0	0	0	24	11	16	0	0	0	0	39	48	47	45	k__Bacteria; p__Proteobacteria; c__Gammaproteobacteria; o__Burkholderiales; f__Methylophilaceae; g__Methylotenera
ASV654	37	73	29	49	0	0	0	0	0	0	0	0	0	25	35	57	0	0	0	0	0	0	0	0	k__Bacteria
ASV655	0	12	19	10	0	0	0	0	0	0	0	0	0	0	0	0	0	0	0	0	61	71	75	87	k__Bacteria; p__Zixibacteria; c__Zixibacteria; o__Zixibacteria; f__Zixibacteria; g__Zixibacteria; s__
ASV656	0	0	0	0	0	0	0	0	0	0	0	0	0	0	0	0	0	124	61	103	0	0	0	0	k__Bacteria; p__Acidobacteriota; c__Acidobacteriae; o__Acidobacteriales; f__Acidobacteriaceae_(Subgroup_1); g__Occallatibacter
ASV657	0	0	0	0	3	7	0	11	0	0	0	0	0	0	0	0	76	58	70	69	0	0	0	0	k__Bacteria; p__Chloroflexi; c__Ktedonobacteria; o__Ktedonobacterales; f__JG30-KF-AS9; g__JG30-KF-AS9; s__
ASV658	0	0	0	0	0	65	0	0	0	0	0	0	0	0	0	0	23	40	43	123	0	0	0	0	k__Bacteria; p__Chloroflexi; c__Ktedonobacteria; o__Ktedonobacterales; f__Ktedonobacteraceae
ASV659	0	0	0	0	23	28	15	0	41	33	38	64	0	0	0	0	0	18	19	20	0	7	0	0	k__Bacteria; p__Chloroflexi; c__Ktedonobacteria; o__Ktedonobacterales; f__Ktedonobacteraceae; g__FCPS473; s__
ASV660	29	58	36	55	0	0	0	0	0	0	0	0	0	0	0	0	0	0	0	0	32	32	38	25	k__Bacteria; p__Verrucomicrobiota; c__Verrucomicrobiae; o__Pedosphaerales; f__Pedosphaeraceae; g__Pedosphaeraceae; s__
ASV661	24	22	0	53	0	18	0	27	14	0	0	41	0	39	0	0	24	0	0	0	0	0	24	23	k__Bacteria; p__Firmicutes; c__Bacilli; o__Bacillales; f__Bacillaceae; g__Bacillus
ASV662	73	61	69	63	0	0	0	0	0	0	0	0	0	0	31	0	0	0	0	0	0	0	0	0	k__Bacteria; p__Acidobacteriota; c__Acidobacteriae; o__Acidobacteriales; f__; g__; s__
ASV663	0	0	0	0	0	35	30	18	28	19	15	22	0	0	0	0	31	39	29	36	0	0	0	0	k__Bacteria; p__WPS-2; c__WPS-2; o__WPS-2; f__WPS-2; g__WPS-2; s__
ASV664	33	19	29	29	0	0	0	0	0	0	17	0	42	35	28	27	0	0	0	0	0	13	41	0	k__Bacteria; p__Verrucomicrobiota; c__Verrucomicrobiae; o__Pedosphaerales; f__Pedosphaeraceae; g__ADurb.Bin063-1; s__
ASV665	32	0	0	0	0	0	0	0	0	26	64	56	0	0	0	0	35	43	43	0	0	0	0	0	k__Bacteria; p__Firmicutes; c__Bacilli; o__Bacillales; f__Planococcaceae; g__Sporosarcina
ASV666	0	0	0	0	0	0	0	0	0	0	0	0	102	75	61	95	0	0	0	0	0	0	0	0	k__Bacteria; p__Proteobacteria; c__Gammaproteobacteria; o__Burkholderiales; f__Nitrosomonadaceae; g__Nitrosospira
ASV667	57	63	44	88	0	0	0	0	0	0	0	0	26	0	19	0	0	0	0	0	0	0	0	0	k__Bacteria; p__Acidobacteriota; c__Acidobacteriae; o__Acidobacteriales; f__Acidobacteriaceae_(Subgroup_1); g__; s__
ASV668	87	45	66	82	0	0	0	0	0	0	0	0	0	0	0	0	0	0	0	0	0	15	0	10	k__Bacteria; p__Bacteroidota; c__Bacteroidia
ASV669	26	28	28	13	0	0	0	0	0	0	0	0	29	14	16	28	0	0	0	0	0	48	55	31	k__Bacteria
ASV670	47	46	88	54	0	0	0	0	0	0	0	0	0	25	0	37	0	0	0	0	0	0	0	0	k__Bacteria; p__Proteobacteria; c__Alphaproteobacteria; o__Sphingomonadales; f__Sphingomonadaceae; g__Sphingomonas
ASV671	14	14	6	8	0	0	0	0	0	0	0	0	49	57	14	31	0	0	0	0	41	19	44	25	k__Bacteria; p__Acidobacteriota; c__Subgroup_22; o__Subgroup_22; f__Subgroup_22; g__Subgroup_22; s__
ASV672	49	0	0	0	0	0	0	0	0	0	0	0	0	0	0	0	0	0	0	0	86	97	90	0	k__Bacteria; p__Proteobacteria; c__Alphaproteobacteria; o__Sphingomonadales; f__Sphingomonadaceae; g__Sphingomonas
ASV673	74	39	56	21	0	0	0	0	0	0	0	0	38	15	18	19	0	0	0	0	9	18	0	0	k__Bacteria; p__Proteobacteria; c__Gammaproteobacteria; o__Burkholderiales; f__A21b; g__A21b; s__
ASV674	0	0	0	0	0	0	0	0	0	0	0	0	52	41	30	38	0	0	0	0	49	50	61	0	k__Bacteria; p__Nitrospirota; c__Nitrospiria; o__Nitrospirales; f__Nitrospiraceae; g__Nitrospira; s__
ASV675	0	0	0	0	0	0	0	0	59	61	44	74	0	0	0	0	0	0	0	65	0	0	0	0	k__Bacteria; p__Proteobacteria; c__Alphaproteobacteria; o__Rickettsiales; f__SM2D12; g__SM2D12; s__
ASV676	0	91	51	0	0	0	0	0	0	0	0	0	26	49	24	0	0	0	0	0	0	47	0	0	k__Bacteria; p__Proteobacteria; c__Gammaproteobacteria; o__Burkholderiales; f__Nitrosomonadaceae; g__Ellin6067; s__
ASV677	26	20	27	37	0	0	0	0	0	0	0	0	12	14	12	30	0	0	0	0	30	43	33	28	k__Bacteria; p__Actinobacteriota; c__Acidimicrobiia; o__Microtrichales
ASV678	0	0	0	0	15	13	16	14	28	0	0	24	0	0	0	0	29	53	38	61	0	0	0	0	k__Bacteria; p__Proteobacteria; c__Alphaproteobacteria; o__; f__; g__; s__
ASV679	0	5	0	0	0	0	0	0	0	0	0	0	79	51	94	91	0	0	0	0	0	0	0	0	k__Bacteria; p__Acidobacteriota; c__Acidobacteriae; o__Acidobacteriales; f__Acidobacteriaceae_(Subgroup_1); g__Occallatibacter
ASV680	0	0	0	0	0	0	0	0	0	0	0	0	21	39	46	224	0	0	0	0	0	0	0	0	k__Bacteria; p__Proteobacteria; c__Alphaproteobacteria; o__Micropepsales; f__Micropepsaceae; g__; s__
ASV681	0	0	0	0	7	9	7	16	0	20	0	31	0	0	0	0	66	38	48	47	0	0	0	0	k__Bacteria; p__Chloroflexi; c__Ktedonobacteria; o__Ktedonobacterales; f__Ktedonobacteraceae; g__FCPS473; s__
ASV682	52	31	29	44	0	0	0	0	0	0	0	0	22	0	34	0	0	0	0	0	27	42	20	0	k__Bacteria; p__NB1-j; c__NB1-j; o__NB1-j; f__NB1-j; g__NB1-j; s__
ASV683	0	0	0	0	3	0	6	12	6	10	0	0	0	0	0	0	60	68	52	69	0	0	0	0	k__Bacteria; p__Verrucomicrobiota; c__Verrucomicrobiae; o__Pedosphaerales; f__Pedosphaeraceae; g__Ellin516; s__
ASV684	0	0	0	0	33	87	63	28	0	30	53	0	0	0	0	0	0	0	0	0	0	0	0	0	k__Bacteria; p__Proteobacteria; c__Alphaproteobacteria; o__Rhizobiales; f__Xanthobacteraceae
ASV685	0	0	0	0	0	0	0	0	0	0	0	0	26	0	18	0	0	0	0	0	51	82	85	58	k__Bacteria; p__Proteobacteria; c__Gammaproteobacteria; o__PLTA13; f__PLTA13; g__PLTA13; s__
ASV686	0	0	0	0	0	0	0	0	0	0	0	0	0	0	108	0	0	0	0	0	48	92	64	0	k__Bacteria; p__Proteobacteria; c__Gammaproteobacteria; o__Steroidobacterales; f__Steroidobacteraceae
ASV687	75	47	100	65	0	0	0	0	0	0	0	0	0	0	0	0	0	0	0	0	0	0	0	0	k__Bacteria; p__Proteobacteria; c__Alphaproteobacteria; o__Sphingomonadales; f__Sphingomonadaceae; g__Sphingomonas
ASV688	0	0	0	0	20	18	94	26	56	16	11	57	0	0	0	0	0	0	0	0	0	0	0	0	k__Bacteria; p__Proteobacteria; c__Gammaproteobacteria; o__Burkholderiales; f__Nitrosomonadaceae; g__MND1; s__
ASV689	0	0	0	0	0	0	0	0	0	0	19	33	0	0	0	0	73	41	63	58	0	0	0	0	k__Bacteria; p__Actinobacteriota; c__Actinobacteria; o__Frankiales; f__Geodermatophilaceae; g__Geodermatophilus
ASV690	51	37	52	22	0	0	0	0	0	0	0	0	48	36	0	28	0	0	0	0	0	0	0	26	k__Bacteria; p__Bacteroidota; c__Kryptonia; o__Kryptoniales; f__BSV26; g__BSV26; s__
ASV691	42	53	83	64	0	0	0	0	0	0	30	0	0	11	0	0	0	0	0	0	0	0	0	0	k__Bacteria; p__Acidobacteriota; c__Acidobacteriae; o__Acidobacteriales
ASV692	0	0	0	0	0	0	0	0	0	0	0	0	0	0	0	0	0	0	0	0	96	124	94	0	k__Bacteria; p__Proteobacteria; c__Alphaproteobacteria; o__Sphingomonadales; f__Sphingomonadaceae; g__Sphingomonas
ASV693	0	0	0	0	17	0	42	33	26	0	0	25	0	0	0	0	46	37	0	62	0	0	0	0	k__Bacteria; p__Actinobacteriota; c__Actinobacteria; o__Frankiales; f__Frankiaceae; g__Jatrophihabitans
ASV694	25	18	30	22	0	0	0	0	0	0	0	0	20	30	0	15	0	0	0	0	37	37	37	30	k__Bacteria; p__Planctomycetota; c__OM190; o__OM190; f__OM190; g__OM190; s__
ASV695	55	27	0	39	0	0	0	0	0	0	0	0	0	25	0	0	0	0	0	0	44	50	32	31	k__Bacteria; p__Bacteroidota; c__Bacteroidia; o__Chitinophagales; f__Chitinophagaceae; g__Terrimonas
ASV696	0	0	0	0	40	28	27	20	60	29	41	54	0	0	0	0	0	0	0	0	0	0	0	0	k__Bacteria; p__Acidobacteriota; c__Acidobacteriae; o__Acidobacteriales; f__Acidobacteriaceae_(Subgroup_1)
ASV697	0	0	0	0	0	0	0	0	14	25	14	29	7	0	6	0	116	17	41	21	0	0	0	0	k__Bacteria; p__Chloroflexi; c__Ktedonobacteria; o__Ktedonobacterales; f__Ktedonobacteraceae
ASV698	0	0	0	0	0	0	0	0	0	0	0	0	0	0	0	0	72	73	70	60	0	0	0	0	k__Bacteria; p__Acidobacteriota; c__Acidobacteriae; o__Subgroup_2; f__Subgroup_2; g__Subgroup_2; s__
ASV699	28	25	52	32	0	0	0	0	0	0	0	0	36	43	30	30	0	0	0	0	0	0	21	0	k__Bacteria; p__Actinobacteriota; c__Thermoleophilia; o__Gaiellales
ASV700	0	45	74	72	9	13	68	0	0	0	0	0	0	0	0	0	0	0	0	0	0	0	0	0	k__Bacteria; p__Nitrospirota; c__Nitrospiria; o__Nitrospirales; f__Nitrospiraceae; g__Nitrospira
ASV701	24	24	49	17	27	68	51	20	0	0	0	0	0	0	0	0	0	0	0	5	0	0	0	0	k__Bacteria; p__Acidobacteriota; c__Acidobacteriae; o__Acidobacteriales; f__; g__; s__
ASV702	27	74	23	28	0	0	0	0	0	0	0	0	0	0	0	0	0	0	0	0	44	0	48	45	k__Bacteria; p__Gemmatimonadota; c__Gemmatimonadetes; o__Gemmatimonadales; f__Gemmatimonadaceae; g__Gemmatimonas
ASV703	0	45	31	45	0	0	0	0	0	0	0	0	22	21	0	0	0	0	0	0	0	36	41	57	k__Bacteria; p__Proteobacteria; c__Alphaproteobacteria; o__Rhizobiales; f__Xanthobacteraceae; g__Rhodoplanes; s__
ASV704	5	0	6	0	37	0	0	0	0	0	0	0	43	48	59	53	47	0	0	0	0	5	0	0	k__Bacteria; p__Acidobacteriota; c__Acidobacteriae; o__Solibacterales; f__Solibacteraceae; g__Candidatus_Solibacter; s__
ASV705	0	0	0	24	0	0	0	0	0	0	0	0	0	0	0	0	0	0	0	0	67	65	106	45	k__Bacteria; p__Proteobacteria; c__Gammaproteobacteria; o__Pseudomonadales; f__Pseudomonadaceae; g__Pseudomonas
ASV706	0	51	0	67	0	0	0	0	0	0	0	0	0	0	0	0	0	0	0	0	54	46	8	73	k__Bacteria; p__Acidobacteriota; c__Subgroup_5; o__Subgroup_5; f__Subgroup_5; g__Subgroup_5; s__
ASV707	60	50	55	64	0	0	0	0	0	0	0	0	0	0	0	0	0	0	0	0	0	10	30	14	k__Bacteria; p__Myxococcota; c__Myxococcia; o__Myxococcales; f__Myxococcaceae; g__P3OB-42; s__
ASV708	0	0	0	0	0	17	0	0	32	25	0	31	0	0	0	0	34	39	33	65	0	0	0	0	k__Bacteria; p__FCPU426; c__FCPU426; o__FCPU426; f__FCPU426; g__FCPU426; s__
ASV709	25	43	0	0	0	0	0	0	0	0	0	0	33	75	47	68	0	0	0	0	0	0	0	0	k__Bacteria; p__Gemmatimonadota; c__Gemmatimonadetes; o__Gemmatimonadales; f__Gemmatimonadaceae; g__; s__
ASV710	0	0	0	0	0	0	0	0	0	0	0	0	69	60	97	78	0	0	0	0	0	0	0	0	k__Bacteria; p__Proteobacteria; c__Alphaproteobacteria; o__Sphingomonadales; f__Sphingomonadaceae; g__Sphingomonas
ASV711	18	19	16	0	0	0	0	0	0	0	0	0	25	14	15	26	0	0	0	0	0	57	58	53	k__Bacteria; p__Verrucomicrobiota; c__Verrucomicrobiae; o__Pedosphaerales; f__Pedosphaeraceae; g__Pedosphaeraceae; s__
ASV712	11	15	15	16	19	54	62	34	0	0	14	15	0	0	0	0	27	0	0	0	0	0	0	0	k__Bacteria; p__Chloroflexi; c__Ktedonobacteria; o__Ktedonobacterales; f__Ktedonobacteraceae; g__HSB_OF53-F07; s__
ASV713	0	21	0	21	0	0	0	0	0	0	0	0	41	21	17	0	0	0	0	0	0	13	39	133	k__Bacteria
ASV714	0	0	0	0	0	8	0	0	23	0	57	92	0	0	0	0	19	31	14	39	0	0	0	0	k__Bacteria; p__Proteobacteria; c__Alphaproteobacteria; o__Azospirillales; f__Inquilinaceae; g__Inquilinus; s__
ASV715	0	0	14	10	0	5	0	0	0	9	11	10	0	0	0	0	53	51	67	41	0	0	0	0	k__Bacteria; p__Actinobacteriota; c__Actinobacteria; o__Corynebacteriales; f__Nocardiaceae; g__Nocardia; s__Nocardia_elegans
ASV716	0	0	0	0	0	0	0	0	97	71	57	54	0	0	0	0	6	4	0	0	0	0	0	0	k__Bacteria; p__Acidobacteriota; c__Acidobacteriae; o__Solibacterales; f__Solibacteraceae; g__Candidatus_Solibacter; s__
ASV717	0	0	0	29	0	65	31	0	0	0	160	0	0	0	0	0	0	0	0	0	0	0	0	0	k__Bacteria; p__Acidobacteriota; c__Acidobacteriae; o__Solibacterales; f__Solibacteraceae; g__Candidatus_Solibacter
ASV718	0	0	0	0	0	0	0	25	32	26	0	14	0	0	0	0	47	50	45	34	0	0	0	0	k__Bacteria; p__Actinobacteriota; c__Acidimicrobiia
ASV719	39	16	22	21	0	0	0	0	0	0	0	0	0	0	0	0	0	0	0	0	52	49	65	37	k__Bacteria; p__Proteobacteria; c__Gammaproteobacteria; o__Burkholderiales; f__SC-I-84; g__SC-I-84; s__
ASV720	49	46	49	43	0	0	0	0	0	0	0	0	0	16	21	0	0	0	0	0	22	10	15	14	k__Bacteria; p__Proteobacteria; c__Alphaproteobacteria; o__; f__; g__; s__
ASV721	0	0	0	0	0	14	14	8	165	12	21	42	0	0	0	0	0	0	0	0	17	0	0	0	k__Bacteria; p__Proteobacteria; c__Gammaproteobacteria; o__Burkholderiales; f__Burkholderiaceae; g__Burkholderia-Caballeronia-Paraburkholderia
ASV722	0	0	19	20	35	73	97	34	0	0	0	0	0	0	0	0	0	0	0	0	0	0	0	0	k__Bacteria; p__Verrucomicrobiota; c__Verrucomicrobiae; o__Pedosphaerales; f__Pedosphaeraceae; g__Pedosphaeraceae; s__
ASV723	0	0	15	0	0	0	0	0	0	0	0	0	41	63	63	61	0	0	0	0	25	0	29	0	k__Bacteria; p__Proteobacteria; c__Gammaproteobacteria; o__Burkholderiales; f__Comamonadaceae
ASV724	0	0	3	0	0	37	41	0	0	0	0	0	0	0	0	0	61	46	26	54	0	0	0	0	k__Bacteria; p__Chloroflexi; c__Ktedonobacteria; o__Ktedonobacterales; f__Ktedonobacteraceae
ASV725	0	0	0	0	44	32	42	135	0	0	0	9	0	0	0	0	0	0	12	7	0	0	0	0	k__Bacteria; p__Myxococcota; c__Polyangia; o__Haliangiales; f__Haliangiaceae; g__Haliangium; s__
ASV726	57	58	69	89	0	0	0	0	0	0	0	0	0	0	0	0	0	0	0	0	0	0	0	0	k__Bacteria; p__Acidobacteriota; c__Holophagae; o__Subgroup_7; f__Subgroup_7; g__Subgroup_7; s__
ASV727	0	0	0	0	0	0	0	0	0	0	0	0	49	45	40	0	0	0	0	0	0	61	55	48	k__Bacteria; p__Acidobacteriota; c__Subgroup_5; o__Subgroup_5; f__Subgroup_5; g__Subgroup_5; s__
ASV728	0	0	0	0	0	0	0	0	140	51	36	64	0	0	0	0	0	0	0	0	0	0	0	0	k__Bacteria; p__Acidobacteriota; c__Acidobacteriae; o__Acidobacteriales; f__Acidobacteriaceae_(Subgroup_1); g__Acidicapsa; s__Acidicapsa_sp.
ASV729	3	0	0	14	0	27	0	0	27	20	27	32	0	0	0	0	0	40	41	43	0	0	0	0	k__Bacteria; p__Chloroflexi; c__Ktedonobacteria; o__Ktedonobacterales; f__Ktedonobacteraceae; g__1921-2; s__
ASV730	0	16	10	0	0	0	0	0	0	0	0	0	22	89	38	71	0	0	0	0	12	15	9	10	k__Bacteria; p__Verrucomicrobiota; c__Verrucomicrobiae; o__Pedosphaerales; f__Pedosphaeraceae; g__; s__
ASV731	0	8	11	13	0	0	0	0	0	0	0	0	13	0	4	0	0	0	0	0	47	116	60	29	k__Bacteria; p__Acidobacteriota; c__Vicinamibacteria; o__Vicinamibacterales; f__Vicinamibacteraceae; g__Vicinamibacteraceae; s__
ASV732	46	55	42	24	0	0	0	0	0	0	0	0	24	24	18	49	0	0	0	0	0	0	0	0	k__Bacteria; p__Proteobacteria; c__Alphaproteobacteria; o__Rhizobiales; f__A0839; g__A0839; s__
ASV733	19	16	18	22	22	28	69	22	0	0	0	34	0	0	13	17	0	0	0	0	0	0	0	0	k__Bacteria; p__Armatimonadota; c__Fimbriimonadia; o__Fimbriimonadales; f__Fimbriimonadaceae; g__Fimbriimonadaceae; s__
ASV734	0	0	0	0	3	25	0	45	26	13	20	37	0	0	0	0	21	16	34	35	0	0	0	0	k__Bacteria; p__Proteobacteria; c__Alphaproteobacteria; o__Acetobacterales; f__Acetobacteraceae; g__Acidisoma; s__
ASV735	0	0	0	0	0	19	0	0	0	28	31	22	0	0	0	0	42	37	59	31	0	0	0	0	k__Bacteria; p__Chloroflexi; c__Ktedonobacteria; o__Ktedonobacterales
ASV736	8	20	16	23	0	0	0	0	0	0	0	0	9	16	9	8	0	0	0	0	45	40	47	48	k__Bacteria; p__Verrucomicrobiota; c__Verrucomicrobiae; o__Pedosphaerales; f__Pedosphaeraceae; g__Pedosphaeraceae; s__
ASV737	0	0	0	0	71	0	0	72	46	0	50	0	0	0	0	0	43	0	0	0	0	0	0	0	k__Bacteria; p__Bacteroidota; c__Bacteroidia; o__Sphingobacteriales; f__CWT_CU03-E12; g__CWT_CU03-E12; s__
ASV738	56	59	42	40	0	0	0	0	0	0	0	0	34	0	0	20	0	0	0	0	28	0	0	0	k__Bacteria; p__Bdellovibrionota; c__Bdellovibrionia; o__Bdellovibrionales; f__Bdellovibrionaceae; g__OM27_clade; s__
ASV739	0	13	15	0	0	0	0	0	0	0	0	0	31	25	9	0	0	0	0	0	77	58	62	0	k__Bacteria; p__Proteobacteria; c__Alphaproteobacteria; o__Sphingomonadales; f__Sphingomonadaceae
ASV740	30	49	34	56	0	0	0	0	0	0	0	0	27	0	0	23	0	0	0	0	0	0	24	35	k__Bacteria; p__Acidobacteriota; c__Subgroup_5; o__Subgroup_5; f__Subgroup_5; g__Subgroup_5; s__
ASV741	0	0	0	0	12	24	40	0	27	27	0	39	0	0	0	0	22	26	25	28	0	0	0	0	k__Bacteria; p__Myxococcota; c__Myxococcia; o__Myxococcales; f__Myxococcaceae; g__KD3-10; s__
ASV742	0	0	14	12	18	49	31	0	49	34	17	28	0	0	0	6	15	0	0	9	0	0	0	0	k__Bacteria; p__Proteobacteria; c__Alphaproteobacteria; o__Sphingomonadales; f__Sphingomonadaceae; g__Plot4-2H12; s__
ASV743	0	0	0	0	0	11	0	0	71	0	0	18	43	32	32	45	0	8	17	14	0	0	0	0	k__Bacteria; p__Armatimonadota; c__Armatimonadia; o__Armatimonadales; f__Armatimonadales; g__Armatimonadales; s__
ASV744	22	32	92	123	0	0	0	0	0	0	0	0	0	0	0	0	0	0	0	0	0	0	0	0	k__Bacteria
ASV745	22	0	0	20	0	0	0	0	0	0	0	0	31	26	25	31	0	0	0	0	43	31	42	19	k__Bacteria; p__Bacteroidota; c__Bacteroidia; o__Chitinophagales; f__Saprospiraceae; g__; s__
ASV746	27	36	0	26	0	0	0	0	0	0	0	9	80	31	0	84	0	0	0	0	0	0	0	0	k__Bacteria; p__Proteobacteria; c__Gammaproteobacteria; o__Burkholderiales; f__Comamonadaceae; g__Ramlibacter
ASV747	0	5	0	0	39	22	39	58	22	5	28	15	0	0	0	0	12	17	7	7	0	0	0	0	k__Bacteria; p__Chloroflexi; c__Ktedonobacteria; o__Ktedonobacterales; f__Ktedonobacteraceae; g__FCPS473; s__
ASV748	40	47	61	72	0	0	0	0	0	0	0	0	0	0	0	0	0	0	0	0	0	0	13	35	k__Bacteria; p__Proteobacteria; c__Gammaproteobacteria; o__Burkholderiales; f__TRA3-20; g__TRA3-20; s__
ASV749	0	0	0	0	0	0	18	0	50	26	20	56	0	0	0	0	39	0	0	64	0	0	0	0	k__Bacteria; p__Proteobacteria; c__Alphaproteobacteria; o__Elsterales; f__; g__; s__
ASV750	0	0	0	0	0	0	0	0	0	0	0	0	0	0	0	0	0	0	0	0	91	74	68	62	k__Bacteria; p__Acidobacteriota; c__Subgroup_5; o__Subgroup_5; f__Subgroup_5; g__Subgroup_5; s__
ASV751	0	0	0	0	0	0	0	0	0	0	0	0	128	67	82	13	0	0	0	0	0	0	0	0	k__Bacteria; p__Proteobacteria; c__Gammaproteobacteria; o__Burkholderiales; f__Alcaligenaceae
ASV752	48	22	49	46	0	2	0	0	0	0	0	0	17	22	8	18	0	0	0	0	17	26	0	0	k__Bacteria; p__Planctomycetota; c__Phycisphaerae; o__Phycisphaerales; f__Phycisphaeraceae; g__SM1A02; s__
ASV753	0	0	0	0	0	50	0	0	0	69	34	0	0	8	0	0	0	37	0	61	0	0	0	0	k__Bacteria; p__Proteobacteria; c__Gammaproteobacteria; o__JG36-TzT-191; f__JG36-TzT-191; g__JG36-TzT-191; s__
ASV754	0	0	0	0	11	0	0	24	19	19	14	0	0	0	0	0	59	34	49	40	0	0	0	0	k__Bacteria; p__Planctomycetota; c__Phycisphaerae; o__Tepidisphaerales; f__WD2101_soil_group; g__WD2101_soil_group; s__
ASV755	0	0	0	0	0	0	0	0	18	12	10	11	0	0	0	0	75	40	74	23	0	0	0	0	k__Bacteria; p__Acidobacteriota; c__Acidobacteriae; o__Subgroup_2; f__Subgroup_2; g__Subgroup_2; s__
ASV756	0	0	0	0	0	8	4	0	28	41	45	59	0	0	0	0	15	22	18	26	0	0	0	0	k__Bacteria; p__Bdellovibrionota; c__Oligoflexia; o__0319-6G20; f__0319-6G20; g__0319-6G20; s__
ASV757	0	0	0	0	9	9	13	20	30	23	0	15	0	0	0	0	41	36	30	35	0	0	0	0	k__Bacteria; p__Actinobacteriota; c__Acidimicrobiia
ASV758	0	0	0	0	19	33	10	47	0	18	0	0	0	0	0	0	37	40	39	16	0	0	0	0	k__Bacteria; p__WPS-2; c__WPS-2; o__WPS-2; f__WPS-2; g__WPS-2; s__
ASV759	0	0	0	0	0	12	20	13	11	11	0	15	0	0	0	0	61	43	54	19	0	0	0	0	k__Bacteria; p__Proteobacteria; c__Alphaproteobacteria; o__Elsterales; f__; g__; s__
ASV760	32	19	78	0	0	0	0	0	0	0	0	0	64	22	16	22	0	0	0	0	0	0	10	12	k__Bacteria; p__Verrucomicrobiota; c__Verrucomicrobiae; o__Pedosphaerales; f__Pedosphaeraceae; g__; s__
ASV761	0	0	0	0	15	0	0	5	7	216	3	9	0	0	0	0	0	0	0	0	0	0	0	0	k__Bacteria; p__Proteobacteria; c__Gammaproteobacteria; o__Burkholderiales; f__Oxalobacteraceae
ASV762	0	50	44	0	0	0	0	0	0	0	0	0	43	37	18	29	0	0	0	0	0	55	0	0	k__Bacteria; p__Proteobacteria; c__Gammaproteobacteria; o__Burkholderiales; f__Nitrosomonadaceae; g__Ellin6067; s__
ASV763	62	35	0	0	28	69	43	23	0	0	0	0	0	0	0	0	0	0	0	0	0	0	0	0	k__Bacteria; p__Chloroflexi; c__AD3; o__AD3; f__AD3; g__AD3; s__
ASV764	0	0	22	31	51	35	67	29	0	0	0	0	0	0	0	0	0	28	0	0	0	0	0	0	k__Bacteria; p__Proteobacteria; c__Alphaproteobacteria; o__Rhizobiales; f__Xanthobacteraceae; g__Bradyrhizobium
ASV765	0	0	0	0	50	12	23	0	28	15	0	20	0	0	0	0	27	32	24	30	0	0	0	0	k__Bacteria; p__Proteobacteria; c__Alphaproteobacteria; o__Micropepsales; f__Micropepsaceae; g__; s__
ASV766	0	0	0	0	0	0	0	23	0	0	23	23	0	0	0	0	38	43	58	50	0	0	0	0	k__Bacteria; p__Actinobacteriota; c__Acidimicrobiia
ASV767	0	0	0	0	28	39	61	56	0	0	0	0	0	0	0	0	24	12	31	14	0	0	0	0	k__Bacteria; p__Chloroflexi; c__Ktedonobacteria; o__Ktedonobacterales; f__JG30-KF-AS9; g__JG30-KF-AS9; s__
ASV768	25	24	31	37	0	0	0	0	0	0	0	0	0	0	0	0	0	0	0	0	34	48	30	48	k__Bacteria; p__Proteobacteria; c__Alphaproteobacteria; o__Sphingomonadales; f__Sphingomonadaceae; g__Sphingomonas; s__
ASV769	0	0	0	0	0	38	0	23	0	15	15	28	0	0	0	0	52	39	0	44	0	0	0	0	k__Bacteria; p__Acidobacteriota; c__Acidobacteriae; o__Acidobacteriales; f__Koribacteraceae; g__Candidatus_Koribacter; s__
ASV770	0	0	12	0	0	0	0	0	0	0	0	0	66	64	89	48	0	0	0	0	0	0	0	0	k__Bacteria; p__Bdellovibrionota; c__Bdellovibrionia; o__Bdellovibrionales; f__Bdellovibrionaceae; g__Bdellovibrio; s__
ASV771	0	0	0	0	0	0	0	0	29	54	35	80	0	0	0	0	0	0	27	40	0	0	0	0	k__Bacteria; p__Proteobacteria; c__Alphaproteobacteria; o__Caulobacterales; f__Caulobacteraceae; g__
ASV772	17	15	11	22	0	0	0	0	0	0	0	0	0	0	0	0	0	0	0	0	47	64	60	45	k__Bacteria; p__Proteobacteria; c__Gammaproteobacteria; o__Burkholderiales; f__Nitrosomonadaceae; g__MND1; s__
ASV773	0	0	0	0	0	22	29	44	0	0	0	34	0	0	0	0	49	43	35	0	0	0	0	0	k__Bacteria; p__Actinobacteriota; c__Acidimicrobiia
ASV774	0	41	28	40	0	0	0	0	0	0	0	0	76	0	0	93	0	0	0	0	0	0	0	0	k__Bacteria; p__Proteobacteria; c__Gammaproteobacteria; o__Steroidobacterales; f__Steroidobacteraceae
ASV775	0	0	0	0	18	4	0	5	18	4	9	6	0	0	0	0	47	42	46	59	0	0	0	0	k__Bacteria; p__Actinobacteriota; c__Actinobacteria; o__Pseudonocardiales; f__Pseudonocardiaceae; g__Crossiella; s__
ASV776	0	0	0	0	0	23	23	0	0	0	0	0	0	0	0	0	0	22	69	114	0	0	0	0	k__Bacteria; p__Verrucomicrobiota; c__Verrucomicrobiae; o__Pedosphaerales; f__Pedosphaeraceae; g__Pedosphaera; s__
ASV777	10	14	11	0	0	0	0	0	0	0	0	0	63	21	36	23	0	0	0	0	25	26	25	25	k__Bacteria; p__Proteobacteria; c__Gammaproteobacteria; o__Steroidobacterales; f__Steroidobacteraceae; g__; s__
ASV778	0	0	0	8	0	0	0	0	0	0	0	0	0	0	0	0	0	0	0	0	0	0	253	0	k__Bacteria; p__Proteobacteria; c__Gammaproteobacteria; o__Burkholderiales; f__Comamonadaceae
ASV779	21	0	0	0	0	0	0	0	0	0	0	0	56	0	0	0	0	0	0	0	76	0	60	75	k__Bacteria; p__Gemmatimonadota; c__Gemmatimonadetes; o__Gemmatimonadales; f__Gemmatimonadaceae; g__; s__
ASV780	0	0	0	0	0	0	0	0	65	0	87	118	0	0	0	0	0	0	0	0	0	0	0	0	k__Bacteria; p__Acidobacteriota; c__Acidobacteriae; o__Acidobacteriales; f__; g__; s__
ASV781	0	74	65	0	0	0	0	0	0	0	0	0	28	32	30	22	0	0	0	0	0	0	0	0	k__Bacteria; p__Proteobacteria; c__Gammaproteobacteria; o__Burkholderiales; f__Nitrosomonadaceae; g__Ellin6067; s__
ASV782	54	23	0	30	0	0	0	0	0	0	0	0	34	51	25	50	0	0	0	0	0	0	0	0	k__Bacteria; p__Nitrospirota; c__Nitrospiria; o__Nitrospirales; f__Nitrospiraceae; g__Nitrospira; s__Nitrospira_japonica
ASV783	53	36	46	39	0	0	0	0	0	0	0	0	33	0	25	31	0	0	0	0	0	0	0	0	k__Bacteria; p__Actinobacteriota; c__Acidimicrobiia; o__Microtrichales; f__; g__; s__
ASV784	21	31	15	13	0	0	0	0	0	0	0	0	18	13	0	10	0	0	0	0	43	32	39	35	k__Bacteria; p__Verrucomicrobiota; c__Verrucomicrobiae; o__Pedosphaerales; f__Pedosphaeraceae; g__Pedosphaeraceae; s__
ASV785	0	0	0	0	0	0	0	0	0	0	0	0	98	78	24	77	0	0	0	0	0	0	0	0	k__Bacteria; p__Myxococcota; c__Polyangia; o__Haliangiales; f__Haliangiaceae; g__Haliangium; s__
ASV786	0	0	0	0	24	14	13	17	21	0	0	18	29	0	23	26	26	11	19	22	0	0	0	0	k__Bacteria; p__Proteobacteria; c__Alphaproteobacteria; o__Rhodospirillales; f__Rhodospirillaceae; g__; s__
ASV787	0	0	0	0	0	0	0	0	0	0	0	0	0	0	0	0	0	0	0	0	99	52	63	66	k__Bacteria; p__Acidobacteriota; c__Acidobacteriae; o__Solibacterales; f__Solibacteraceae; g__Candidatus_Solibacter
ASV788	0	39	64	58	0	0	29	0	0	0	0	0	0	0	0	0	0	0	0	0	16	33	12	0	k__Bacteria; p__Proteobacteria; c__Gammaproteobacteria; o__Burkholderiales; f__Nitrosomonadaceae; g__MND1; s__
ASV789	0	0	0	0	0	0	0	0	0	0	0	0	0	0	0	0	0	0	0	0	108	102	29	44	k__Bacteria; p__Verrucomicrobiota; c__Verrucomicrobiae; o__Pedosphaerales; f__Pedosphaeraceae; g__Pedosphaeraceae; s__
ASV790	17	0	0	0	0	67	14	0	0	75	58	0	0	0	21	0	0	0	0	0	0	0	0	0	k__Bacteria; p__RCP2-54; c__RCP2-54; o__RCP2-54; f__RCP2-54; g__RCP2-54; s__
ASV791	0	23	34	11	0	0	0	0	0	0	0	0	25	15	8	16	0	0	0	0	41	21	41	33	k__Bacteria; p__NB1-j; c__NB1-j; o__NB1-j; f__NB1-j; g__NB1-j; s__
ASV792	0	0	0	0	0	11	0	0	17	0	10	0	0	0	0	0	36	58	57	55	0	0	0	0	k__Bacteria; p__Acidobacteriota; c__Acidobacteriae; o__Acidobacteriales; f__Acidobacteriaceae_(Subgroup_1)
ASV793	0	91	0	57	0	0	0	0	0	0	0	0	0	27	0	0	0	0	0	0	0	0	33	35	k__Bacteria; p__Bacteroidota; c__Bacteroidia; o__Flavobacteriales; f__Flavobacteriaceae; g__Flavobacterium
ASV794	51	43	0	0	0	28	0	14	113	0	0	0	0	0	0	0	0	7	0	0	0	0	0	0	k__Bacteria; p__Actinobacteriota; c__Actinobacteria; o__Micromonosporales; f__Micromonosporaceae; g__Luedemannella; s__
ASV795	0	0	0	46	0	0	0	0	0	0	0	0	0	0	0	0	0	0	0	0	76	124	29	0	k__Bacteria; p__Proteobacteria; c__Gammaproteobacteria; o__Salinisphaerales; f__Solimonadaceae; g__Polycyclovorans; s__
ASV796	0	0	4	0	0	0	0	0	42	48	0	0	0	56	28	0	0	46	0	19	0	0	0	0	k__Bacteria; p__Actinobacteriota; c__Actinobacteria; o__Frankiales; f__Acidothermaceae; g__Acidothermus
ASV797	0	0	0	0	11	7	7	14	16	8	5	27	0	0	0	0	39	49	24	37	0	0	0	0	k__Bacteria; p__Chloroflexi; c__Ktedonobacteria; o__Ktedonobacterales; f__JG30-KF-AS9; g__JG30-KF-AS9; s__
ASV798	41	52	38	61	0	0	0	0	0	0	0	0	0	0	0	63	0	0	0	0	0	0	0	0	k__Bacteria; p__Acidobacteriota; c__Vicinamibacteria; o__Vicinamibacterales; f__Vicinamibacteraceae; g__Vicinamibacteraceae; s__
ASV799	133	66	31	0	0	0	0	0	0	0	0	0	22	0	0	0	0	0	0	0	0	0	0	0	k__Bacteria; p__Acidobacteriota; c__Acidobacteriae; o__Acidobacteriales
ASV800	0	0	0	0	52	45	34	79	0	0	0	0	0	0	0	0	14	16	10	0	0	0	0	0	k__Bacteria; p__Chloroflexi; c__Ktedonobacteria; o__Ktedonobacterales; f__JG30-KF-AS9; g__JG30-KF-AS9; s__
ASV801	0	0	0	0	0	0	0	0	36	39	22	40	0	0	0	0	32	14	33	32	0	0	0	0	k__Bacteria; p__Proteobacteria; c__Alphaproteobacteria; o__Rickettsiales; f__SM2D12; g__SM2D12; s__
ASV802	27	73	48	55	0	0	0	0	0	0	0	0	10	0	0	0	0	0	0	0	0	19	0	11	k__Bacteria; p__Acidobacteriota; c__Subgroup_5; o__Subgroup_5; f__Subgroup_5; g__Subgroup_5; s__
ASV803	0	0	0	0	27	0	0	0	0	0	0	0	0	0	12	0	37	14	21	135	0	0	0	0	k__Bacteria; p__Chloroflexi; c__Ktedonobacteria; o__Ktedonobacterales; f__Ktedonobacteraceae
ASV804	36	41	57	31	0	0	0	0	0	0	0	0	0	0	0	0	0	0	0	0	30	0	51	0	k__Bacteria; p__Chloroflexi; c__TK10; o__TK10; f__TK10; g__TK10; s__
ASV805	0	0	0	0	0	0	0	0	4	0	0	0	69	81	55	59	0	0	0	0	0	0	0	0	k__Bacteria; p__Proteobacteria; c__Gammaproteobacteria; o__Burkholderiales; f__Alcaligenaceae
ASV806	26	88	26	18	0	0	0	0	0	0	0	0	0	0	0	40	0	0	0	0	9	25	14	0	k__Bacteria; p__Zixibacteria; c__Zixibacteria; o__Zixibacteria; f__Zixibacteria; g__Zixibacteria; s__
ASV807	0	10	15	9	0	0	0	0	0	0	0	0	25	34	72	36	0	0	0	0	25	13	20	0	k__Bacteria; p__Proteobacteria; c__Alphaproteobacteria; o__Dongiales; f__Dongiaceae; g__Dongia
ASV808	0	0	20	0	0	0	0	0	0	0	0	0	66	62	57	57	0	0	0	0	0	0	0	0	k__Bacteria; p__Proteobacteria; c__Alphaproteobacteria; o__Sphingomonadales; f__Sphingomonadaceae; g__Sphingomonas
ASV809	92	0	0	46	0	0	0	0	0	0	0	0	0	56	0	0	0	0	0	0	35	0	27	0	k__Bacteria; p__Proteobacteria; c__Gammaproteobacteria; o__Burkholderiales; f__Oxalobacteraceae
ASV810	117	0	36	0	0	0	0	0	0	0	0	0	0	0	0	0	0	0	0	0	0	69	38	0	k__Bacteria; p__Gemmatimonadota; c__Gemmatimonadetes; o__Gemmatimonadales; f__Gemmatimonadaceae; g__; s__
ASV811	66	39	53	53	0	0	0	0	0	0	0	0	16	7	0	12	0	0	0	0	0	0	0	0	k__Bacteria; p__Proteobacteria; c__Gammaproteobacteria; o__Acidiferrobacterales; f__Acidiferrobacteraceae; g__Sulfurifustis; s__
ASV812	0	0	0	0	68	67	28	80	0	0	0	0	0	0	0	0	0	0	0	0	0	0	0	0	k__Bacteria; p__Acidobacteriota; c__Acidobacteriae; o__Acidobacteriales; f__Acidobacteriaceae_(Subgroup_1); g__Occallatibacter
ASV813	0	0	0	0	46	29	33	65	23	0	19	37	0	0	0	0	0	0	0	0	0	0	0	0	k__Bacteria; p__Proteobacteria; c__Gammaproteobacteria; o__Gammaproteobacteria_Incertae_Sedis; f__Unknown_Family; g__Acidibacter; s__
ASV814	0	0	0	0	0	27	34	0	138	16	0	0	0	0	0	0	38	0	0	0	0	0	0	0	k__Bacteria; p__Proteobacteria; c__Alphaproteobacteria; o__Caulobacterales; f__Caulobacteraceae; g__
ASV815	0	0	0	0	0	0	0	0	0	0	28	33	0	0	0	0	107	31	23	20	0	0	0	0	k__Bacteria; p__Actinobacteriota; c__Actinobacteria; o__Corynebacteriales; f__Mycobacteriaceae; g__Mycobacterium
ASV816	0	0	0	0	0	0	0	0	0	0	0	0	48	64	36	0	0	0	0	0	0	65	43	0	k__Bacteria; p__Nitrospirota; c__Nitrospiria; o__Nitrospirales; f__Nitrospiraceae; g__Nitrospira
ASV817	0	0	0	0	0	0	0	0	0	0	0	0	20	16	12	13	0	0	0	0	27	107	32	40	k__Bacteria; p__Proteobacteria; c__Gammaproteobacteria; o__Burkholderiales; f__TRA3-20; g__TRA3-20; s__
ASV818	0	0	0	0	0	0	0	0	21	0	67	0	0	0	0	0	44	33	46	31	0	0	0	0	k__Bacteria; p__Proteobacteria; c__Alphaproteobacteria; o__Micropepsales; f__Micropepsaceae
ASV819	0	0	0	0	0	0	0	0	45	30	0	0	0	0	0	0	32	17	89	27	0	0	0	0	k__Bacteria; p__Proteobacteria; c__Gammaproteobacteria; o__Xanthomonadales; f__Rhodanobacteraceae
ASV820	59	63	25	0	0	0	0	0	0	0	0	0	0	0	0	38	0	0	0	0	0	0	57	0	k__Bacteria; p__Proteobacteria; c__Gammaproteobacteria; o__Salinisphaerales; f__Solimonadaceae; g__Polycyclovorans; s__
ASV821	47	0	42	41	0	5	0	0	0	0	0	0	65	0	24	33	0	0	0	0	0	0	0	0	k__Bacteria; p__Proteobacteria; c__Gammaproteobacteria; o__Salinisphaerales; f__Solimonadaceae; g__Polycyclovorans; s__
ASV822	14	6	21	57	0	0	0	0	0	0	0	0	12	10	0	12	0	0	0	0	0	77	10	41	k__Bacteria; p__Proteobacteria; c__Gammaproteobacteria; o__Burkholderiales; f__Comamonadaceae
ASV823	0	0	0	0	20	28	20	20	30	22	0	42	0	0	0	0	25	11	0	28	0	0	0	0	k__Bacteria; p__Proteobacteria; c__Alphaproteobacteria; o__Rhizobiales; f__Xanthobacteraceae
ASV824	0	0	0	0	0	17	0	0	34	68	46	57	0	0	0	0	0	15	0	5	0	0	0	0	k__Bacteria; p__Proteobacteria; c__Gammaproteobacteria; o__Burkholderiales; f__Burkholderiaceae; g__Burkholderia-Caballeronia-Paraburkholderia
ASV825	0	0	0	0	15	0	0	0	29	0	0	29	0	0	0	0	38	48	44	32	0	0	0	0	k__Bacteria; p__Proteobacteria; c__Gammaproteobacteria; o__Burkholderiales; f__Burkholderiaceae; g__Burkholderia-Caballeronia-Paraburkholderia; s__Trinickia_soli
ASV826	0	0	0	0	1	0	0	0	63	0	0	0	0	0	0	0	39	45	46	43	0	0	0	0	k__Bacteria; p__Acidobacteriota; c__Acidobacteriae; o__Subgroup_13; f__Subgroup_13; g__Subgroup_13; s__
ASV827	0	0	0	0	0	0	42	34	37	29	0	47	0	0	0	0	0	30	23	0	0	0	0	0	k__Bacteria; p__Actinobacteriota; c__Acidimicrobiia
ASV828	0	22	0	0	26	43	23	32	0	0	0	0	0	0	0	0	11	23	27	27	0	0	0	0	k__Bacteria; p__Actinobacteriota; c__Thermoleophilia; o__Gaiellales
ASV829	0	0	0	0	0	10	44	14	11	12	14	46	0	0	0	0	0	22	31	37	0	0	0	0	k__Bacteria; p__Acidobacteriota; c__Acidobacteriae; o__Solibacterales; f__Solibacteraceae; g__Candidatus_Solibacter; s__
ASV830	0	0	0	0	0	0	0	0	26	15	0	0	0	0	0	0	48	43	42	62	0	0	0	0	k__Bacteria; p__Planctomycetota; c__Planctomycetes; o__Pirellulales; f__Pirellulaceae; g__; s__
ASV831	0	0	0	40	0	44	25	17	31	25	15	19	0	0	0	0	0	0	15	12	0	0	0	0	k__Bacteria; p__Chloroflexi; c__AD3; o__AD3; f__AD3; g__AD3; s__
ASV832	0	0	0	0	12	0	23	53	0	0	0	0	0	0	10	0	45	0	29	71	0	0	0	0	k__Bacteria; p__Proteobacteria; c__Alphaproteobacteria; o__Rhizobiales; f__Beijerinckiaceae; g__Roseiarcus
ASV833	0	0	0	0	60	52	81	27	8	11	0	0	0	0	0	0	0	0	0	0	0	0	0	0	k__Bacteria; p__Proteobacteria; c__Gammaproteobacteria; o__Burkholderiales; f__SC-I-84; g__SC-I-84; s__
ASV834	8	24	35	27	0	0	0	0	0	0	0	0	39	33	24	30	0	0	0	0	0	0	12	15	k__Bacteria; p__Acidobacteriota; c__Subgroup_5; o__Subgroup_5; f__Subgroup_5; g__Subgroup_5; s__
ASV835	38	31	30	49	0	0	0	0	0	0	0	0	0	0	0	16	0	0	0	0	46	0	0	40	k__Bacteria; p__Proteobacteria; c__Alphaproteobacteria; o__Rhizobiales; f__; g__; s__
ASV836	0	20	0	45	0	0	0	0	0	0	0	0	0	0	0	0	0	0	0	0	0	59	70	57	k__Bacteria; p__Bacteroidota; c__Bacteroidia; o__Cytophagales; f__Hymenobacteraceae; g__Adhaeribacter; s__
ASV837	15	16	0	28	0	0	0	0	0	0	0	0	54	48	52	37	0	0	0	0	0	0	0	0	k__Bacteria; p__Acidobacteriota; c__Acidobacteriae; o__Acidobacteriales; f__; g__; s__
ASV838	0	0	0	0	0	0	0	0	0	0	0	0	0	0	0	0	0	0	0	0	79	98	82	0	k__Bacteria; p__Desulfobacterota; c__; o__; f__; g__; s__
ASV839	0	0	0	0	0	0	0	0	0	0	0	0	18	17	13	28	0	0	0	0	52	44	54	34	k__Bacteria; p__Proteobacteria; c__Alphaproteobacteria
ASV840	0	0	0	0	0	0	0	0	55	55	39	93	0	0	0	0	0	0	0	0	0	0	0	0	k__Bacteria; p__Bacteroidota; c__Kapabacteria; o__Kapabacteriales; f__Kapabacteriales; g__Kapabacteriales; s__
ASV841	0	0	0	0	6	0	0	0	0	9	12	0	61	46	113	0	0	0	0	0	0	0	0	0	k__Bacteria; p__Chloroflexi; c__Ktedonobacteria; o__Ktedonobacterales; f__Ktedonobacteraceae; g__; s__
ASV842	14	17	0	21	0	0	0	0	0	0	0	0	70	48	39	41	0	0	0	0	0	0	0	0	k__Bacteria; p__Acidobacteriota; c__Subgroup_5; o__Subgroup_5; f__Subgroup_5; g__Subgroup_5; s__
ASV843	29	60	21	32	0	0	0	0	0	0	0	0	28	25	20	23	0	0	0	0	0	0	0	0	k__Bacteria; p__Acidobacteriota; c__Acidobacteriae; o__Acidobacteriales; f__; g__; s__
ASV844	0	0	0	0	0	0	0	0	0	0	7	9	0	0	0	0	62	66	20	64	0	0	0	0	k__Bacteria; p__Armatimonadota; c__Armatimonadia; o__Armatimonadales; f__Armatimonadales; g__Armatimonadales; s__
ASV845	35	35	51	38	0	0	0	0	0	0	0	0	0	0	0	0	0	0	0	0	49	0	29	0	k__Bacteria; p__Acidobacteriota; c__Vicinamibacteria; o__Vicinamibacterales; f__; g__; s__
ASV846	30	12	14	0	0	0	0	0	0	0	0	0	15	32	21	0	0	0	0	0	64	16	26	21	k__Bacteria; p__Bacteroidota; c__Bacteroidia; o__Cytophagales; f__Microscillaceae; g__Ohtaekwangia; s__
ASV847	0	0	0	0	95	47	78	0	0	0	0	0	0	0	0	0	0	0	14	0	0	0	0	0	k__Bacteria; p__Actinobacteriota; c__Thermoleophilia; o__Solirubrobacterales; f__Solirubrobacteraceae; g__Conexibacter
ASV848	0	0	0	0	14	7	0	7	11	13	14	16	0	0	0	0	28	34	52	37	0	0	0	0	k__Bacteria; p__Acidobacteriota; c__Acidobacteriae; o__Acidobacteriales
ASV849	0	0	0	0	18	114	88	11	0	0	0	0	0	0	0	0	0	0	0	0	0	0	0	0	k__Bacteria; p__Actinobacteriota; c__Actinobacteria; o__Frankiales; f__Acidothermaceae; g__Acidothermus; s__
ASV850	0	0	0	0	15	16	7	18	8	0	26	15	0	0	0	0	60	25	19	25	0	0	0	0	k__Bacteria; p__Armatimonadota; c__Armatimonadia; o__Armatimonadales; f__Armatimonadales; g__Armatimonadales; s__
ASV851	11	30	18	34	0	0	0	0	0	0	0	0	6	10	6	8	0	0	0	0	36	25	26	37	k__Bacteria; p__Zixibacteria; c__Zixibacteria; o__Zixibacteria; f__Zixibacteria; g__Zixibacteria; s__
ASV852	36	21	0	0	0	0	0	9	0	0	14	0	0	30	59	38	0	0	0	0	0	25	18	0	k__Bacteria; p__Bacteroidota; c__Bacteroidia; o__Cytophagales; f__Microscillaceae; g__
ASV853	0	0	0	0	0	74	46	0	0	0	0	0	44	16	40	24	0	0	0	0	0	0	0	0	k__Bacteria; p__Myxococcota; c__Polyangia; o__Haliangiales; f__Haliangiaceae; g__Haliangium; s__
ASV854	0	0	0	0	0	0	0	0	0	0	0	0	69	65	49	72	0	0	0	0	0	0	0	0	k__Bacteria; p__Proteobacteria; c__Gammaproteobacteria; o__Burkholderiales; f__Rhodocyclaceae; g__Azovibrio; s__
ASV855	28	27	45	0	0	0	0	0	0	0	0	0	0	0	0	0	0	0	0	0	27	59	0	64	k__Bacteria; p__Actinobacteriota; c__MB-A2-108; o__MB-A2-108; f__MB-A2-108; g__MB-A2-108; s__
ASV856	0	0	0	0	16	33	7	21	0	0	0	0	0	0	0	0	20	48	40	42	0	0	0	0	k__Bacteria; p__Chloroflexi; c__Ktedonobacteria; o__Ktedonobacterales; f__JG30-KF-AS9; g__JG30-KF-AS9; s__
ASV857	0	0	0	0	0	81	59	15	0	0	0	44	0	0	0	0	0	16	16	0	0	0	0	0	k__Bacteria; p__Acidobacteriota; c__Subgroup_5; o__Subgroup_5; f__Subgroup_5; g__Subgroup_5; s__
ASV858	11	25	19	35	0	0	0	0	0	0	0	0	0	0	0	0	0	0	0	0	41	38	41	30	k__Bacteria; p__Proteobacteria; c__Alphaproteobacteria; o__Caulobacterales; f__Hyphomonadaceae; g__SWB02; s__
ASV859	131	0	0	0	0	0	0	0	0	0	0	0	28	51	0	40	0	0	0	0	0	0	0	0	k__Bacteria; p__Bacteroidota; c__Kryptonia; o__Kryptoniales; f__BSV26; g__BSV26; s__
ASV860	26	40	29	41	0	0	0	0	0	0	0	0	19	0	15	23	0	0	0	0	14	17	0	18	k__Bacteria; p__Myxococcota; c__Myxococcia; o__Myxococcales; f__Myxococcaceae
ASV861	0	0	0	0	43	22	18	56	20	8	0	14	0	0	0	0	0	21	17	13	0	0	0	0	k__Bacteria; p__Proteobacteria; c__Alphaproteobacteria; o__Elsterales; f__; g__; s__
ASV862	0	0	0	0	0	0	0	0	45	0	0	32	0	0	0	0	0	0	0	0	82	31	36	27	k__Bacteria; p__Proteobacteria; c__Gammaproteobacteria; o__Burkholderiales; f__Burkholderiaceae; g__Burkholderia-Caballeronia-Paraburkholderia
ASV863	0	0	0	0	41	36	34	0	0	12	28	0	0	13	32	13	0	0	0	0	0	13	14	0	k__Bacteria; p__Acidobacteriota; c__Acidobacteriae; o__Acidobacteriales; f__; g__; s__
ASV864	0	0	6	0	23	51	47	0	0	30	0	37	0	0	0	0	33	0	0	0	0	0	0	0	k__Bacteria; p__Acidobacteriota; c__Acidobacteriae; o__Acidobacteriales; f__; g__; s__
ASV865	0	0	0	0	82	13	42	43	0	0	4	0	15	0	0	8	0	15	0	12	0	0	0	0	k__Bacteria
ASV866	0	0	0	0	0	0	0	0	0	0	0	0	0	0	0	0	0	0	0	0	119	62	48	26	k__Bacteria; p__Bacteroidota; c__Ignavibacteria; o__Ignavibacteriales
ASV867	0	0	0	0	0	0	0	0	0	0	0	0	73	73	33	73	0	0	0	0	0	0	0	0	k__Bacteria; p__Firmicutes; c__Bacilli; o__Bacillales; f__Bacillaceae; g__Bacillus
ASV868	0	0	0	0	0	0	0	0	0	0	0	0	0	0	0	0	0	0	0	0	44	60	76	71	k__Bacteria; p__Proteobacteria; c__Gammaproteobacteria; o__Xanthomonadales; f__Xanthomonadaceae; g__Lysobacter
ASV869	0	0	0	0	0	0	0	34	0	0	0	54	71	8	17	68	0	0	0	0	0	0	0	0	k__Bacteria; p__Proteobacteria; c__Gammaproteobacteria; o__Burkholderiales; f__Oxalobacteraceae
ASV870	0	0	0	0	0	0	0	0	245	0	0	0	0	0	0	0	0	0	0	0	0	0	0	0	k__Bacteria; p__Proteobacteria; c__Gammaproteobacteria; o__Burkholderiales; f__Comamonadaceae
ASV871	29	13	21	29	0	0	0	0	0	0	0	0	0	0	0	29	0	0	0	0	27	20	37	37	k__Bacteria; p__Actinobacteriota; c__Actinobacteria; o__Micrococcales; f__Intrasporangiaceae; g__Lapillicoccus
ASV872	36	76	77	24	0	0	0	0	0	0	0	0	0	0	0	0	0	0	0	0	0	0	0	0	k__Bacteria; p__Proteobacteria; c__Gammaproteobacteria; o__Burkholderiales; f__Nitrosomonadaceae; g__mle1-7; s__
ASV873	0	0	0	0	0	0	0	0	23	30	61	41	0	0	0	0	9	23	18	17	0	0	0	0	k__Bacteria; p__Acidobacteriota; c__Acidobacteriae; o__Acidobacteriales; f__Acidobacteriaceae_(Subgroup_1); g__
ASV874	0	0	0	0	11	25	24	46	0	0	0	25	0	0	0	0	44	29	10	10	0	0	0	0	k__Bacteria; p__Acidobacteriota; c__Acidobacteriae; o__Solibacterales; f__Solibacteraceae; g__Candidatus_Solibacter; s__
ASV875	0	0	0	0	45	32	30	121	0	0	0	0	0	0	0	0	0	0	0	0	0	0	0	0	k__Bacteria; p__Chloroflexi; c__AD3; o__AD3; f__AD3; g__AD3; s__
ASV876	15	47	37	40	5	0	0	0	0	0	0	0	25	20	18	0	0	0	0	0	0	0	0	14	k__Bacteria; p__Bacteroidota; c__Bacteroidia; o__Sphingobacteriales; f__AKYH767; g__AKYH767; s__
ASV877	61	34	0	49	0	0	0	0	0	0	0	0	48	27	14	0	0	0	0	0	0	0	0	0	k__Bacteria; p__Proteobacteria; c__Alphaproteobacteria; o__Rhizobiales; f__KF-JG30-B3; g__KF-JG30-B3; s__
ASV878	0	0	0	0	0	0	0	0	0	0	0	0	0	0	0	0	0	0	0	0	58	68	61	60	k__Bacteria; p__Bacteroidota; c__Kryptonia; o__Kryptoniales; f__BSV26; g__BSV26; s__
ASV879	24	0	0	21	0	0	0	0	0	0	0	0	72	53	31	42	0	0	0	0	0	0	0	0	k__Bacteria; p__Proteobacteria; c__Gammaproteobacteria; o__Burkholderiales; f__Nitrosomonadaceae
ASV880	118	27	31	18	0	0	0	0	0	0	0	0	0	17	0	6	0	0	0	0	0	13	0	0	k__Bacteria; p__Gemmatimonadota; c__Gemmatimonadetes; o__Gemmatimonadales; f__Gemmatimonadaceae; g__; s__
ASV881	29	13	25	23	0	8	9	0	0	0	0	0	43	20	27	22	0	0	0	0	0	14	0	0	k__Bacteria; p__Gemmatimonadota; c__Gemmatimonadetes; o__Gemmatimonadales; f__Gemmatimonadaceae; g__Gemmatimonas; s__bacterium_Ellin5301
ASV882	240	0	0	0	0	0	0	0	0	0	0	0	0	0	0	0	0	0	0	0	0	0	0	0	k__Bacteria; p__Firmicutes; c__Bacilli; o__Alicyclobacillales; f__Alicyclobacillaceae; g__Tumebacillus
ASV883	21	8	10	0	0	0	0	0	32	44	0	42	0	0	0	0	20	14	10	24	0	0	0	0	k__Bacteria; p__Acidobacteriota; c__Acidobacteriae; o__Acidobacteriales; f__; g__; s__bacterium_Ellin5257
ASV884	0	0	0	0	0	25	40	0	32	34	0	0	0	0	0	0	40	0	0	51	0	0	0	0	k__Bacteria; p__Acidobacteriota; c__Acidobacteriae; o__Solibacterales; f__Solibacteraceae; g__Candidatus_Solibacter
ASV885	0	0	0	0	0	0	0	0	0	0	0	0	0	0	0	0	0	0	0	0	52	68	83	40	k__Bacteria; p__Proteobacteria; c__Gammaproteobacteria; o__Burkholderiales; f__Nitrosomonadaceae; g__MND1; s__
ASV886	0	0	0	0	0	0	0	0	52	75	0	32	0	0	0	0	22	19	0	21	0	0	0	0	k__Bacteria; p__Proteobacteria; c__Gammaproteobacteria; o__Xanthomonadales; f__Rhodanobacteraceae
ASV887	71	45	0	0	0	0	0	0	0	0	0	0	0	59	19	32	0	0	0	0	0	0	0	0	k__Bacteria; p__Acidobacteriota; c__Acidobacteriae; o__Solibacterales; f__Solibacteraceae; g__Candidatus_Solibacter
ASV888	25	29	28	28	0	0	0	0	0	0	0	0	0	0	0	0	0	0	0	0	0	36	48	33	k__Bacteria; p__Proteobacteria; c__Alphaproteobacteria; o__Sphingomonadales; f__Sphingomonadaceae; g__Altererythrobacter
ASV889	23	0	50	35	0	0	0	0	0	0	0	0	0	0	0	22	0	0	0	0	49	0	0	63	k__Bacteria; p__Proteobacteria; c__Gammaproteobacteria; o__Steroidobacterales; f__Steroidobacteraceae; g__; s__
ASV890	0	5	0	0	15	0	8	30	15	0	18	6	0	0	0	0	21	27	37	42	0	0	0	0	k__Bacteria; p__Chloroflexi; c__AD3; o__AD3; f__AD3; g__AD3; s__
ASV891	0	0	0	0	0	20	0	0	0	0	0	77	0	0	0	0	67	0	66	0	0	0	0	0	k__Bacteria; p__Actinobacteriota; c__Actinobacteria; o__Frankiales; f__Acidothermaceae; g__Acidothermus; s__
ASV892	0	0	0	0	0	0	0	0	0	0	0	0	176	55	13	0	0	0	0	0	0	0	0	0	k__Bacteria; p__Acidobacteriota; c__Subgroup_22; o__Subgroup_22; f__Subgroup_22; g__Subgroup_22; s__
ASV893	0	0	0	0	0	0	0	0	0	0	0	0	0	0	0	0	0	0	0	0	19	26	135	59	k__Bacteria; p__Proteobacteria; c__Alphaproteobacteria; o__Caulobacterales; f__Hyphomonadaceae; g__SWB02; s__
ASV894	16	34	58	35	8	7	24	0	0	0	30	0	0	4	0	0	0	0	0	0	0	0	0	0	k__Bacteria; p__Proteobacteria; c__Alphaproteobacteria; o__Rhizobiales; f__KF-JG30-B3; g__KF-JG30-B3; s__
ASV895	0	0	0	0	8	0	0	0	36	27	18	15	0	0	0	0	32	38	15	31	0	0	0	0	k__Bacteria; p__Chloroflexi; c__Ktedonobacteria; o__Ktedonobacterales; f__JG30-KF-AS9; g__JG30-KF-AS9; s__
ASV896	0	0	0	0	0	0	0	0	23	21	13	27	0	0	0	0	44	28	34	31	0	0	0	0	k__Bacteria; p__Proteobacteria; c__Alphaproteobacteria; o__Acetobacterales; f__Acetobacteraceae; g__Acidicaldus; s__
ASV897	0	0	0	0	0	0	0	0	0	0	0	0	41	62	83	48	0	0	0	0	0	0	0	0	k__Bacteria; p__Proteobacteria; c__Gammaproteobacteria; o__Burkholderiales; f__Alcaligenaceae; g__Castellaniella
ASV898	22	28	48	39	0	0	0	0	0	0	0	0	0	0	0	0	0	0	0	0	15	24	29	20	k__Bacteria; p__Chloroflexi; c__JG30-KF-CM66; o__JG30-KF-CM66; f__JG30-KF-CM66; g__JG30-KF-CM66; s__
ASV899	0	0	0	0	22	17	20	0	23	25	17	31	0	0	0	0	11	17	11	20	0	0	0	0	k__Bacteria; p__Bacteroidota; c__Bacteroidia; o__Sphingobacteriales; f__CWT_CU03-E12; g__CWT_CU03-E12; s__
ASV900	0	0	0	0	0	25	16	0	0	25	36	28	0	0	0	0	27	28	9	22	0	0	0	0	k__Bacteria; p__RCP2-54; c__RCP2-54; o__RCP2-54; f__RCP2-54; g__RCP2-54; s__
ASV901	0	0	0	0	0	0	0	0	0	0	0	0	25	0	0	31	0	0	0	0	13	114	54	7	k__Bacteria; p__Bacteroidota; c__Bacteroidia; o__Cytophagales; f__Microscillaceae; g__; s__
ASV902	0	0	0	0	0	0	0	0	0	0	0	0	88	69	75	0	0	0	0	0	0	0	0	0	k__Bacteria; p__Proteobacteria; c__Alphaproteobacteria; o__Rhizobiales; f__Xanthobacteraceae; g__
ASV903	0	0	0	0	13	104	78	18	0	0	0	0	0	0	4	0	0	0	0	0	0	0	0	0	k__Bacteria; p__Proteobacteria; c__Alphaproteobacteria; o__Micropepsales; f__Micropepsaceae
ASV904	0	0	0	0	0	16	10	0	0	75	0	0	0	0	0	0	24	41	21	24	0	0	0	0	k__Bacteria; p__Acidobacteriota; c__Acidobacteriae; o__Acidobacteriales; f__; g__; s__
ASV905	0	0	0	0	145	32	21	18	0	0	0	0	0	0	0	0	0	0	0	0	0	0	0	0	k__Bacteria; p__Acidobacteriota; c__Acidobacteriae; o__Acidobacteriales; f__Acidobacteriaceae_(Subgroup_1); g__Acidipila
ASV906	0	0	0	0	17	13	0	0	0	0	20	29	18	0	13	25	26	29	30	0	0	0	0	0	k__Bacteria; p__Actinobacteriota; c__Actinobacteria; o__Catenulisporales; f__Actinospicaceae; g__Actinospica; s__
ASV907	21	11	12	13	0	0	0	0	0	0	0	0	0	0	3	0	0	0	0	0	38	47	42	44	k__Bacteria
ASV908	39	17	5	0	10	46	33	28	0	0	0	0	3	9	8	20	0	0	0	0	0	0	0	0	k__Bacteria; p__Chloroflexi; c__Ktedonobacteria; o__Ktedonobacterales; f__JG30-KF-AS9; g__JG30-KF-AS9; s__
ASV909	59	41	37	49	0	0	0	0	0	0	0	0	4	0	0	12	0	0	0	0	0	17	0	0	k__Bacteria; p__Bacteroidota; c__Bacteroidia; o__Cytophagales; f__Microscillaceae
ASV910	27	14	52	58	0	0	0	0	0	0	0	0	12	19	0	0	0	0	0	0	0	36	0	0	k__Bacteria; p__Verrucomicrobiota; c__Verrucomicrobiae; o__Pedosphaerales; f__Pedosphaeraceae; g__Ellin517; s__
ASV911	0	0	0	0	0	0	0	0	0	0	0	0	46	87	50	46	0	0	0	0	0	0	0	0	k__Bacteria; p__Proteobacteria; c__Gammaproteobacteria; o__Burkholderiales; f__Comamonadaceae
ASV912	0	0	0	0	0	0	0	0	5	0	0	0	41	50	83	51	0	0	0	0	0	0	0	0	k__Bacteria; p__Proteobacteria; c__Alphaproteobacteria; o__Micropepsales; f__Micropepsaceae; g__
ASV913	0	0	0	0	0	0	0	0	18	34	14	39	7	0	0	0	20	35	26	22	0	0	0	0	k__Bacteria; p__Chloroflexi; c__Ktedonobacteria; o__Ktedonobacterales; f__JG30-KF-AS9; g__JG30-KF-AS9; s__
ASV914	0	0	0	0	0	0	21	15	0	0	22	21	0	0	0	0	0	60	35	35	0	0	0	0	k__Bacteria; p__Proteobacteria; c__Gammaproteobacteria; o__Gammaproteobacteria_Incertae_Sedis; f__Unknown_Family; g__Acidibacter; s__
ASV915	0	0	0	0	49	24	39	59	0	0	0	0	0	0	0	0	0	10	33	0	0	0	0	0	k__Bacteria; p__Proteobacteria; c__Alphaproteobacteria; o__Acetobacterales; f__Acetobacteraceae
ASV916	0	0	26	30	0	0	0	0	0	0	0	0	0	0	0	0	0	0	0	0	46	66	21	46	k__Bacteria; p__Latescibacterota; c__Latescibacterota; o__Latescibacterota; f__Latescibacterota; g__Latescibacterota; s__
ASV917	32	39	34	37	0	0	0	0	0	0	0	0	8	0	0	0	0	0	0	0	17	21	27	0	k__Bacteria; p__Verrucomicrobiota; c__Verrucomicrobiae; o__Pedosphaerales; f__Pedosphaeraceae; g__Pedosphaeraceae; s__
ASV918	0	0	0	0	0	0	0	0	0	0	0	0	23	31	18	0	0	0	0	0	49	40	37	39	k__Bacteria; p__Myxococcota; c__Polyangia; o__Haliangiales; f__Haliangiaceae; g__Haliangium; s__
ASV919	15	0	0	0	0	0	0	0	0	0	0	0	0	0	0	0	0	0	0	0	131	33	33	25	k__Bacteria; p__Bacteroidota; c__Bacteroidia; o__Flavobacteriales; f__Flavobacteriaceae; g__Flavobacterium
ASV920	22	12	9	16	0	0	0	0	0	0	0	0	105	18	25	24	0	0	0	0	0	0	0	0	k__Bacteria; p__Proteobacteria; c__Gammaproteobacteria; o__Burkholderiales; f__Nitrosomonadaceae; g__mle1-7; s__
ASV921	0	0	0	0	47	36	52	37	0	0	0	0	8	0	0	0	0	13	0	21	0	0	0	0	k__Bacteria; p__Acidobacteriota; c__Holophagae; o__Holophagales; f__Holophagaceae; g__Holophaga
ASV922	36	29	22	17	0	0	0	0	0	0	0	0	56	0	0	0	0	0	0	0	47	21	0	0	k__Bacteria; p__Acidobacteriota; c__Vicinamibacteria; o__Vicinamibacterales; f__; g__; s__
ASV923	62	0	0	0	0	0	0	0	0	0	0	0	0	0	0	0	0	0	0	0	70	65	12	28	k__Bacteria; p__Acidobacteriota; c__Subgroup_5; o__Subgroup_5; f__Subgroup_5; g__Subgroup_5; s__
ASV924	10	0	0	20	0	0	0	0	0	0	0	0	23	18	8	16	0	0	0	0	71	41	17	8	k__Bacteria; p__Proteobacteria; c__Alphaproteobacteria; o__Rhizobiales; f__Rhizobiaceae; g__Mesorhizobium
ASV925	0	0	24	0	4	8	14	8	0	0	0	0	41	39	25	63	0	0	0	0	0	0	0	0	k__Bacteria; p__Proteobacteria; c__Gammaproteobacteria; o__Burkholderiales; f__Nitrosomonadaceae; g__Ellin6067; s__
ASV926	0	112	0	0	0	0	0	0	0	0	0	0	0	0	0	0	0	0	0	0	18	45	0	35	k__Bacteria; p__Proteobacteria; c__Gammaproteobacteria; o__Burkholderiales; f__TRA3-20; g__TRA3-20; s__
ASV927	0	0	0	0	69	45	32	67	0	0	0	0	0	0	0	0	0	0	0	0	0	0	0	0	k__Bacteria; p__Acidobacteriota; c__Acidobacteriae; o__Subgroup_13; f__Subgroup_13; g__Subgroup_13; s__
ASV928	57	12	58	76	0	0	0	0	0	0	0	0	0	0	0	11	0	0	0	0	0	0	0	0	k__Bacteria; p__Verrucomicrobiota; c__Verrucomicrobiae; o__Pedosphaerales; f__Pedosphaeraceae; g__Pedosphaeraceae; s__
ASV929	0	0	0	0	0	0	0	0	41	28	31	51	0	0	0	0	17	21	10	16	0	0	0	0	k__Bacteria
ASV930	0	0	0	0	0	0	0	0	0	0	0	6	50	67	53	52	0	0	0	0	0	0	0	0	k__Bacteria; p__Actinobacteriota; c__Actinobacteria; o__Frankiales; f__Nakamurellaceae; g__Nakamurella
ASV931	28	35	51	45	0	0	0	0	0	0	0	0	19	0	0	0	0	0	0	0	19	0	16	0	k__Bacteria; p__Planctomycetota; c__Pla4_lineage; o__Pla4_lineage; f__Pla4_lineage; g__Pla4_lineage; s__
ASV932	8	32	16	17	0	0	0	0	0	0	0	0	0	0	0	0	0	0	0	0	42	45	35	26	k__Bacteria; p__Proteobacteria; c__Gammaproteobacteria; o__Burkholderiales; f__SC-I-84; g__SC-I-84; s__
ASV933	0	23	37	36	0	42	62	10	0	0	0	0	0	0	0	0	0	0	0	0	0	0	0	0	k__Bacteria; p__Proteobacteria; c__Alphaproteobacteria; o__Micropepsales; f__Micropepsaceae; g__
ASV934	33	31	46	20	0	0	0	0	0	0	0	0	0	27	0	25	0	0	0	0	0	11	16	0	k__Bacteria; p__Planctomycetota
ASV935	20	6	0	17	0	0	0	0	0	0	0	0	43	41	52	49	0	0	0	0	0	0	0	0	k__Bacteria; p__Proteobacteria; c__Alphaproteobacteria; o__; f__; g__; s__
ASV936	25	24	30	23	0	0	0	0	0	0	0	0	0	0	0	12	0	0	0	0	26	24	26	27	k__Bacteria
ASV937	0	0	0	0	0	0	14	16	0	0	22	19	0	0	0	0	36	35	37	28	0	0	0	0	k__Bacteria; p__Chloroflexi; c__Ktedonobacteria; o__Ktedonobacterales; f__Ktedonobacteraceae; g__1921-3; s__
ASV938	24	39	0	28	0	0	0	0	0	0	0	0	0	0	0	0	0	0	0	0	35	33	31	28	k__Bacteria; p__Myxococcota; c__Polyangia; o__Polyangiales; f__BIrii41; g__BIrii41; s__
ASV939	0	33	0	0	0	0	0	0	0	0	0	0	15	0	0	0	0	0	0	0	64	23	24	68	k__Bacteria; p__Verrucomicrobiota; c__Verrucomicrobiae; o__Pedosphaerales; f__Pedosphaeraceae; g__Pedosphaeraceae; s__
ASV940	0	5	0	0	0	0	0	0	0	0	0	0	21	32	18	23	0	0	0	0	35	36	32	27	k__Bacteria; p__Proteobacteria; c__Gammaproteobacteria; o__Burkholderiales; f__B1-7BS; g__B1-7BS; s__
ASV941	0	22	0	0	0	74	80	0	0	0	13	20	0	0	0	0	0	0	0	0	0	0	0	0	k__Bacteria; p__Acidobacteriota; c__Acidobacteriae; o__Solibacterales; f__Solibacteraceae; g__Candidatus_Solibacter; s__
ASV942	0	0	0	0	0	0	0	0	36	16	0	40	0	0	0	0	30	38	0	46	0	0	0	0	k__Bacteria; p__Proteobacteria; c__Alphaproteobacteria; o__Elsterales; f__; g__; s__
ASV943	35	12	17	30	0	0	13	6	0	0	0	0	21	30	29	23	0	0	0	0	0	0	0	0	k__Bacteria; p__Proteobacteria; c__Gammaproteobacteria; o__Burkholderiales; f__Nitrosomonadaceae; g__mle1-7; s__
ASV944	0	0	0	0	0	0	0	0	40	21	0	48	0	0	0	0	23	25	26	24	0	0	0	0	k__Bacteria; p__Verrucomicrobiota; c__Verrucomicrobiae; o__Pedosphaerales; f__Pedosphaeraceae; g__ADurb.Bin063-1; s__
ASV945	0	0	37	0	0	0	0	0	0	0	0	0	0	0	0	0	0	0	0	0	0	79	46	66	k__Bacteria; p__Myxococcota; c__Myxococcia; o__Myxococcales; f__Myxococcaceae
ASV946	40	29	36	30	0	0	0	0	0	0	0	0	63	0	0	0	0	0	0	0	5	0	10	3	k__Bacteria; p__Acidobacteriota; c__Blastocatellia; o__Pyrinomonadales; f__Pyrinomonadaceae; g__RB41
ASV947	26	62	69	41	0	0	0	0	0	0	0	0	0	0	0	0	0	0	0	0	0	0	0	0	k__Bacteria; p__Verrucomicrobiota; c__Verrucomicrobiae; o__Pedosphaerales; f__Pedosphaeraceae; g__Ellin517; s__
ASV948	18	27	23	32	0	0	0	0	0	0	0	0	0	29	0	0	0	0	0	0	7	19	47	7	k__Bacteria; p__Proteobacteria; c__Gammaproteobacteria; o__Burkholderiales; f__TRA3-20; g__TRA3-20; s__
ASV949	0	0	0	0	0	0	0	0	0	0	0	0	30	128	37	19	0	0	0	0	0	0	0	0	k__Bacteria; p__Proteobacteria; c__Gammaproteobacteria; o__Burkholderiales; f__SC-I-84; g__SC-I-84
ASV950	0	0	0	0	0	0	0	0	0	0	0	0	32	29	93	70	0	0	0	0	0	0	0	0	k__Bacteria; p__Proteobacteria; c__Gammaproteobacteria; o__Burkholderiales; f__Burkholderiaceae; g__Burkholderia-Caballeronia-Paraburkholderia
ASV951	0	0	0	0	12	0	0	12	0	0	0	0	0	0	0	0	51	34	58	36	0	0	0	0	k__Bacteria; p__Chloroflexi; c__Ktedonobacteria; o__Ktedonobacterales; f__JG30-KF-AS9; g__JG30-KF-AS9; s__
ASV952	0	0	7	0	0	0	0	0	0	0	0	0	80	44	40	49	0	0	0	0	0	4	0	0	k__Bacteria; p__Proteobacteria; c__Alphaproteobacteria; o__Sphingomonadales; f__Sphingomonadaceae
ASV953	0	12	0	0	0	40	93	19	38	10	0	0	0	0	0	0	0	0	0	0	0	0	0	0	k__Bacteria; p__Acidobacteriota; c__Acidobacteriae; o__Subgroup_2; f__Subgroup_2; g__Subgroup_2; s__
ASV954	0	13	0	32	0	0	0	0	23	0	0	0	0	0	0	0	0	0	0	0	0	55	30	70	k__Bacteria; p__Proteobacteria; c__Alphaproteobacteria; o__Sphingomonadales; f__Sphingomonadaceae; g__Novosphingobium
ASV955	54	0	27	22	0	0	0	0	31	14	0	29	22	13	4	0	0	3	0	0	0	0	0	0	k__Bacteria; p__Nitrospirota; c__Nitrospiria; o__Nitrospirales; f__Nitrospiraceae; g__Nitrospira; s__Nitrospirae_bacterium
ASV956	0	0	0	0	0	0	0	0	0	0	17	0	0	0	0	0	52	70	0	57	0	0	0	0	k__Bacteria; p__Acidobacteriota; c__Acidobacteriae; o__Subgroup_2; f__Subgroup_2; g__Subgroup_2; s__
ASV957	29	0	32	0	0	0	0	0	0	0	0	0	85	0	0	0	0	0	0	0	36	0	0	49	k__Bacteria; p__Verrucomicrobiota; c__Verrucomicrobiae; o__Pedosphaerales; f__Pedosphaeraceae; g__Ellin517; s__
ASV958	0	0	0	0	0	0	0	0	0	0	0	0	55	44	78	45	0	0	0	0	0	0	0	0	k__Bacteria; p__Bacteroidota; c__Bacteroidia; o__Sphingobacteriales; f__env.OPS_17; g__env.OPS_17; s__Tuber_borchii
ASV959	0	0	0	0	0	0	0	0	0	0	0	0	0	16	0	10	0	0	0	0	60	25	53	64	k__Bacteria; p__Chloroflexi; c__Dehalococcoidia; o__S085; f__S085; g__S085; s__
ASV960	46	0	0	0	10	20	38	0	0	0	12	71	0	0	0	0	0	14	0	0	0	0	0	0	k__Bacteria; p__Acidobacteriota; c__Acidobacteriae; o__Subgroup_2; f__Subgroup_2; g__Subgroup_2; s__
ASV961	36	38	31	35	0	0	6	0	0	0	0	0	10	0	0	0	0	0	0	0	24	0	27	0	k__Bacteria; p__Proteobacteria; c__Gammaproteobacteria; o__Burkholderiales; f__Nitrosomonadaceae; g__IS-44; s__
ASV962	14	28	19	9	0	0	0	0	0	0	0	0	26	37	34	41	0	0	0	0	0	0	0	0	k__Bacteria; p__Acidobacteriota; c__Acidobacteriae; o__Acidobacteriales; f__; g__; s__
ASV963	0	8	0	6	38	38	16	36	0	5	0	12	0	0	6	0	10	8	5	13	0	0	0	0	k__Bacteria; p__Chloroflexi; c__Ktedonobacteria; o__Ktedonobacterales; f__JG30-KF-AS9; g__JG30-KF-AS9; s__
ASV964	0	0	0	0	0	0	0	13	0	0	0	0	0	0	0	0	57	32	65	33	0	0	0	0	k__Bacteria; p__Bacteroidota; c__Bacteroidia; o__Chitinophagales; f__37-13; g__37-13; s__
ASV965	0	0	0	0	16	19	50	18	0	46	49	0	0	0	0	0	4	0	0	0	0	0	0	0	k__Bacteria; p__Planctomycetota; c__Pla4_lineage; o__Pla4_lineage; f__Pla4_lineage; g__Pla4_lineage; s__
ASV966	74	26	0	25	0	0	0	0	0	0	0	0	12	43	27	0	0	0	0	0	0	0	0	0	k__Bacteria; p__Acidobacteriota; c__Vicinamibacteria; o__Vicinamibacterales
ASV967	37	33	27	51	0	0	0	0	0	0	0	0	0	0	0	0	0	0	0	0	19	22	19	0	k__Bacteria; p__Gemmatimonadota; c__Gemmatimonadetes; o__Gemmatimonadales; f__Gemmatimonadaceae; g__; s__
ASV968	23	47	18	57	0	0	0	0	0	0	0	0	0	0	0	0	0	0	0	0	64	0	0	0	k__Bacteria; p__Proteobacteria; c__Alphaproteobacteria; o__Sphingomonadales; f__Sphingomonadaceae; g__Sphingomonas
ASV969	0	33	28	31	0	0	0	0	0	0	0	0	0	0	0	0	0	0	0	0	29	36	28	25	k__Bacteria; p__Verrucomicrobiota; c__Verrucomicrobiae; o__Pedosphaerales; f__Pedosphaeraceae; g__Pedosphaeraceae
ASV970	0	17	32	36	0	0	0	0	0	0	0	0	0	25	41	33	0	0	0	0	0	14	9	0	k__Bacteria; p__Acidobacteriota; c__Acidobacteriae; o__Acidobacteriales; f__Acidobacteriaceae_(Subgroup_1); g__; s__
ASV971	0	0	67	0	0	0	0	0	0	0	0	0	0	0	14	0	0	0	0	0	0	120	0	16	k__Bacteria; p__Proteobacteria; c__Gammaproteobacteria; o__Burkholderiales; f__Oxalobacteraceae
ASV972	0	0	0	0	0	0	0	0	0	0	0	0	74	35	53	36	0	0	0	0	0	0	24	0	k__Bacteria; p__Proteobacteria; c__Alphaproteobacteria; o__Caulobacterales; f__Caulobacteraceae; g__Brevundimonas
ASV973	0	0	0	0	30	51	44	17	0	0	0	0	0	0	0	0	0	11	24	25	0	0	0	0	k__Bacteria; p__Proteobacteria; c__Alphaproteobacteria; o__Elsterales; f__; g__; s__
ASV974	0	0	0	0	34	35	33	22	0	0	0	0	32	0	31	25	0	0	0	0	0	0	0	0	k__Bacteria; p__Proteobacteria; c__Gammaproteobacteria; o__Burkholderiales; f__SC-I-84; g__SC-I-84
ASV975	0	0	0	0	0	0	0	0	86	55	0	67	0	0	0	0	0	0	0	0	0	0	0	0	k__Bacteria; p__Proteobacteria; c__Alphaproteobacteria; o__Sphingomonadales; f__Sphingomonadaceae; g__Sphingomonas
ASV976	0	0	0	0	0	22	0	0	104	20	25	39	0	0	0	0	0	0	0	0	0	0	0	0	k__Bacteria; p__Proteobacteria; c__Alphaproteobacteria; o__Micropepsales; f__Micropepsaceae; g__; s__
ASV977	0	0	0	0	0	0	0	0	0	0	0	0	0	0	0	0	0	0	0	0	44	73	73	33	k__Bacteria; p__Nitrospirota; c__Nitrospiria; o__Nitrospirales; f__Nitrospiraceae; g__Nitrospira; s__Nitrospirae_bacterium
ASV978	0	0	0	87	0	9	33	0	18	15	0	0	0	0	0	0	12	18	8	0	0	0	0	0	k__Bacteria; p__Proteobacteria; c__Gammaproteobacteria; o__Burkholderiales; f__Nitrosomonadaceae; g__Nitrosospira
ASV979	0	0	0	0	0	0	0	0	14	68	0	122	0	0	0	0	0	0	0	0	0	0	0	0	k__Bacteria; p__Acidobacteriota; c__Acidobacteriae; o__Solibacterales; f__Solibacteraceae; g__Candidatus_Solibacter; s__
ASV980	0	0	0	0	94	45	0	61	0	0	0	0	0	0	0	0	0	0	0	0	0	0	0	0	k__Bacteria; p__Chloroflexi; c__Ktedonobacteria; o__Ktedonobacterales; f__JG30-KF-AS9; g__JG30-KF-AS9; s__
ASV981	0	39	17	48	0	0	0	0	0	0	0	0	0	0	0	0	0	0	0	0	32	35	20	17	k__Bacteria; p__Verrucomicrobiota; c__Verrucomicrobiae; o__Pedosphaerales; f__Pedosphaeraceae
ASV982	0	59	0	0	0	0	0	0	0	0	0	0	0	0	0	0	0	0	0	0	0	0	83	58	k__Bacteria; p__Proteobacteria; c__Alphaproteobacteria; o__Caulobacterales; f__Caulobacteraceae; g__Phenylobacterium
ASV983	0	0	7	0	34	0	20	73	0	0	0	27	0	0	0	0	0	17	0	24	0	0	0	0	k__Bacteria; p__Acidobacteriota; c__Acidobacteriae; o__Acidobacteriales; f__; g__; s__
ASV984	0	0	0	0	0	0	0	0	17	17	19	9	0	0	0	0	13	15	16	12	0	89	0	0	k__Bacteria; p__Elusimicrobiota; c__Lineage_IIa; o__Lineage_IIa; f__Lineage_IIa; g__Lineage_IIa; s__
ASV985	0	0	0	0	60	37	32	44	0	0	0	0	0	0	0	0	0	23	0	0	0	0	0	0	k__Bacteria; p__Chloroflexi; c__Ktedonobacteria; o__Ktedonobacterales; f__JG30-KF-AS9; g__JG30-KF-AS9; s__
ASV986	21	7	0	0	0	0	4	0	0	0	0	0	59	16	67	43	0	0	0	0	0	0	0	0	k__Bacteria; p__Proteobacteria; c__Alphaproteobacteria; o__Caulobacterales; f__Hyphomonadaceae; g__SWB02; s__
ASV987	0	0	0	0	0	0	0	8	15	0	37	8	0	0	0	0	9	31	40	47	0	0	0	0	k__Bacteria; p__Actinobacteriota; c__Actinobacteria; o__Streptomycetales; f__Streptomycetaceae; g__Streptacidiphilus
ASV988	0	0	0	0	0	10	7	27	13	0	17	0	0	0	0	0	36	47	40	0	0	0	0	0	k__Bacteria; p__Proteobacteria; c__Gammaproteobacteria; o__WD260; f__WD260; g__WD260; s__
ASV989	0	0	0	0	8	8	0	0	0	0	0	16	13	16	21	13	27	23	24	26	0	0	0	0	k__Bacteria; p__Proteobacteria; c__Alphaproteobacteria; o__Acetobacterales; f__Acetobacteraceae
ASV990	13	26	0	0	0	86	47	0	12	0	0	0	0	0	10	0	0	0	0	0	0	0	0	0	k__Bacteria; p__Acidobacteriota; c__Acidobacteriae; o__Solibacterales; f__Solibacteraceae; g__Candidatus_Solibacter; s__
ASV991	32	37	22	46	0	0	0	0	0	0	0	0	0	0	0	0	0	0	0	0	33	0	0	35	k__Bacteria; p__Acidobacteriota; c__Vicinamibacteria; o__Vicinamibacterales; f__Vicinamibacteraceae; g__Vicinamibacteraceae; s__
ASV992	51	14	61	28	0	10	26	0	0	0	0	0	0	0	8	0	0	0	0	0	0	0	0	0	k__Bacteria; p__Acidobacteriota; c__Acidobacteriae; o__Acidobacteriales; f__; g__; s__
ASV993	11	22	0	34	0	0	0	0	0	0	0	0	8	40	0	9	0	0	0	0	0	36	42	0	k__Bacteria; p__Bacteroidota; c__Bacteroidia; o__Cytophagales; f__Microscillaceae
ASV994	0	0	0	0	0	0	0	0	0	0	0	11	50	60	32	64	0	0	0	0	0	0	0	0	k__Bacteria; p__Actinobacteriota; c__Actinobacteria; o__Frankiales; f__Frankiaceae
ASV995	0	0	0	0	0	0	11	0	0	6	187	0	0	0	0	0	0	0	0	0	0	0	0	0	k__Bacteria; p__Proteobacteria; c__Gammaproteobacteria; o__Burkholderiales; f__Comamonadaceae
ASV996	0	0	0	0	25	31	34	110	0	0	0	0	0	0	0	0	0	0	0	0	0	0	0	0	k__Bacteria; p__Acidobacteriota; c__Acidobacteriae; o__Acidobacteriales
ASV997	0	0	0	0	16	25	31	11	0	0	0	0	0	0	0	0	0	0	0	0	39	33	21	34	k__Bacteria; p__Acidobacteriota; c__Acidobacteriae; o__Acidobacteriales; f__; g__; s__
ASV998	17	34	32	36	0	0	0	4	0	0	0	0	0	0	0	0	0	0	0	0	20	24	28	0	k__Bacteria; p__Proteobacteria; c__Gammaproteobacteria; o__Burkholderiales; f__Nitrosomonadaceae; g__oc32; s__
ASV999	40	24	0	17	0	0	0	0	0	0	0	0	33	0	13	32	0	0	0	0	20	16	12	0	k__Bacteria; p__Acidobacteriota; c__Vicinamibacteria; o__Vicinamibacterales; f__; g__; s__
ASV1000	58	28	46	65	0	0	0	0	0	0	0	0	0	0	0	0	0	0	0	0	0	0	0	0	k__Bacteria; p__Verrucomicrobiota; c__Verrucomicrobiae; o__Pedosphaerales; f__Pedosphaeraceae; g__Ellin517; s__
ASV1001	0	0	0	0	0	0	0	0	55	11	0	18	0	0	0	0	0	0	0	0	48	39	20	24	k__Bacteria; p__Proteobacteria; c__Alphaproteobacteria; o__Elsterales; f__; g__; s__
ASV1002	0	0	0	13	0	0	0	0	50	0	0	0	0	0	0	0	29	26	37	41	0	0	0	0	k__Bacteria; p__Actinobacteriota; c__Thermoleophilia; o__Gaiellales
ASV1003	0	0	0	0	0	0	0	0	0	0	0	0	24	68	74	40	0	0	0	0	0	0	0	0	k__Bacteria; p__Chloroflexi; c__Ktedonobacteria; o__Ktedonobacterales; f__Ktedonobacteraceae
ASV1004	0	0	17	0	0	0	0	0	0	0	0	0	0	0	0	0	0	0	0	0	60	66	23	51	k__Bacteria; p__Acidobacteriota; c__Subgroup_5; o__Subgroup_5; f__Subgroup_5; g__Subgroup_5; s__
ASV1005	30	17	0	15	0	0	9	0	0	0	0	0	37	32	33	32	0	0	0	0	0	0	0	0	k__Bacteria; p__Acidobacteriota; c__Acidobacteriae; o__Acidobacteriales; f__; g__; s__
ASV1006	0	0	0	0	0	0	0	0	0	0	0	0	0	0	0	0	0	0	0	0	76	45	58	34	k__Bacteria; p__Acidobacteriota; c__Subgroup_5; o__Subgroup_5; f__Subgroup_5; g__Subgroup_5; s__
ASV1007	0	0	0	0	0	0	0	0	83	0	0	46	0	0	0	0	0	12	32	27	0	0	0	0	k__Bacteria; p__Proteobacteria; c__Alphaproteobacteria; o__Rhizobiales; f__Xanthobacteraceae
ASV1008	0	0	0	0	12	41	22	0	14	24	0	0	0	0	0	0	20	15	16	29	0	0	0	0	k__Bacteria; p__Acidobacteriota; c__Acidobacteriae; o__Acidobacteriales; f__Koribacteraceae; g__Candidatus_Koribacter; s__
ASV1009	0	0	10	13	0	0	0	0	0	0	0	0	74	29	37	49	0	0	0	0	0	0	0	0	k__Bacteria; p__Patescibacteria; c__Saccharimonadia; o__Saccharimonadales; f__S32; g__TM7; s__
ASV1010	38	24	23	30	0	0	0	0	0	0	0	0	0	0	0	0	0	0	0	0	25	38	0	24	k__Bacteria; p__Bacteroidota; c__Bacteroidia; o__Chitinophagales; f__Saprospiraceae; g__; s__
ASV1011	0	0	0	0	0	0	0	0	0	0	0	0	0	0	0	0	0	0	0	0	52	39	62	63	k__Bacteria; p__Planctomycetota; c__Phycisphaerae; o__Phycisphaerales; f__Phycisphaeraceae; g__SM1A02; s__
ASV1012	87	68	0	35	0	0	0	0	0	0	0	0	0	0	0	0	0	0	0	0	0	0	0	0	k__Bacteria; p__Proteobacteria; c__Gammaproteobacteria; o__Burkholderiales; f__Nitrosomonadaceae; g__Nitrosospira; s__
ASV1013	0	5	0	0	0	23	0	0	70	0	46	0	0	0	0	0	0	48	0	0	0	0	0	0	k__Bacteria; p__Actinobacteriota; c__Actinobacteria; o__Frankiales; f__Acidothermaceae; g__Acidothermus; s__
ASV1014	0	0	0	0	0	0	0	0	0	0	0	0	42	42	51	0	0	0	0	0	30	32	14	0	k__Bacteria; p__Proteobacteria; c__Gammaproteobacteria; o__Burkholderiales; f__A21b; g__A21b; s__
ASV1015	25	30	31	48	0	0	0	0	0	0	0	0	67	0	0	0	0	0	0	0	0	0	0	0	k__Bacteria; p__Proteobacteria; c__Gammaproteobacteria; o__Burkholderiales; f__Nitrosomonadaceae; g__MND1; s__
ASV1016	51	34	11	9	0	0	0	0	0	0	0	0	13	11	10	12	0	0	0	0	15	0	11	20	k__Bacteria; p__Zixibacteria; c__Zixibacteria; o__Zixibacteria; f__Zixibacteria; g__Zixibacteria; s__
ASV1017	0	0	0	0	0	0	0	0	0	0	0	0	0	0	0	0	0	0	0	0	0	116	0	104	k__Bacteria; p__Proteobacteria; c__Gammaproteobacteria; o__Burkholderiales; f__Oxalobacteraceae
ASV1018	0	0	0	0	0	0	0	0	0	0	0	0	63	52	20	78	0	0	0	0	0	0	0	0	k__Bacteria; p__Proteobacteria; c__Gammaproteobacteria; o__Burkholderiales; f__SC-I-84; g__SC-I-84; s__
ASV1019	0	0	0	0	53	21	32	84	0	0	0	0	0	0	0	0	5	0	0	0	0	0	0	0	k__Bacteria; p__Chloroflexi; c__Ktedonobacteria; o__Ktedonobacterales; f__JG30-KF-AS9; g__JG30-KF-AS9; s__
ASV1020	0	7	25	17	0	0	0	0	0	11	0	0	0	0	0	0	0	0	0	0	41	36	44	20	k__Bacteria; p__Proteobacteria; c__Gammaproteobacteria; o__Pseudomonadales; f__Pseudomonadaceae; g__Pseudomonas
ASV1021	18	25	26	16	0	0	0	0	0	0	0	0	18	13	10	15	0	0	0	0	21	25	12	0	k__Bacteria; p__Proteobacteria; c__Gammaproteobacteria; o__Burkholderiales; f__Comamonadaceae
ASV1022	45	0	0	0	0	0	0	0	0	0	0	0	12	18	18	11	0	0	0	0	43	19	29	12	k__Bacteria; p__Bacteroidota; c__Kryptonia; o__Kryptoniales; f__BSV26; g__BSV26; s__
ASV1023	0	0	0	0	0	79	13	0	0	12	0	71	0	0	0	0	0	0	0	16	0	0	0	0	k__Bacteria; p__Proteobacteria; c__Gammaproteobacteria; o__Burkholderiales; f__Burkholderiaceae; g__Cupriavidus
ASV1024	44	51	26	20	0	0	0	0	0	0	0	0	0	21	23	0	0	0	0	0	0	0	0	0	k__Bacteria; p__Proteobacteria; c__Alphaproteobacteria; o__Dongiales; f__Dongiaceae; g__Dongia; s__
ASV1025	0	0	185	0	0	0	0	0	0	0	0	0	0	0	0	0	0	0	0	0	0	0	0	0	k__Bacteria; p__Proteobacteria; c__Gammaproteobacteria; o__Burkholderiales
ASV1026	23	15	52	0	0	0	0	0	0	0	0	0	0	21	23	0	0	0	0	0	32	0	0	29	k__Bacteria; p__Proteobacteria; c__Gammaproteobacteria; o__Burkholderiales; f__Nitrosomonadaceae; g__Nitrosospira
ASV1027	0	0	0	0	0	0	0	0	0	0	0	0	26	69	55	51	0	0	0	0	0	0	0	0	k__Bacteria; p__Patescibacteria; c__Saccharimonadia; o__Saccharimonadales; f__LWQ8; g__LWQ8; s__
ASV1028	0	0	0	0	0	0	0	0	0	0	0	0	62	68	0	82	0	0	0	0	0	0	0	0	k__Bacteria; p__Acidobacteriota; c__Acidobacteriae; o__Solibacterales; f__Solibacteraceae; g__Candidatus_Solibacter; s__
ASV1029	0	0	0	0	0	0	0	0	0	0	0	0	56	44	50	58	0	0	0	0	0	0	0	0	k__Bacteria; p__Bdellovibrionota; c__Oligoflexia; o__0319-6G20; f__0319-6G20; g__0319-6G20; s__
ASV1030	35	22	42	53	0	0	0	0	0	0	25	0	0	0	0	10	0	0	0	0	0	0	0	0	k__Bacteria; p__Acidobacteriota; c__Acidobacteriae; o__Acidobacteriales
ASV1031	45	16	18	11	0	0	0	0	0	0	0	0	33	28	20	25	0	0	0	0	0	0	0	0	k__Bacteria
ASV1032	0	0	0	0	0	0	0	0	137	0	34	0	0	0	0	0	0	25	0	0	0	0	0	0	k__Bacteria; p__Acidobacteriota; c__Acidobacteriae; o__Subgroup_2; f__Subgroup_2; g__Subgroup_2; s__
ASV1033	8	0	8	0	16	37	25	0	0	0	15	0	29	11	17	0	5	0	0	17	0	0	0	0	k__Bacteria; p__Proteobacteria; c__Gammaproteobacteria; o__Burkholderiales; f__Comamonadaceae
ASV1034	0	0	0	0	22	47	30	0	0	0	0	0	0	15	16	0	20	23	0	11	0	0	0	0	k__Bacteria; p__Acidobacteriota; c__Acidobacteriae; o__Subgroup_13; f__Subgroup_13; g__Subgroup_13; s__
ASV1035	35	24	23	15	0	0	0	0	0	0	0	0	30	24	19	25	0	0	0	0	0	0	0	0	k__Bacteria; p__Proteobacteria; c__Alphaproteobacteria; o__Rhizobiales; f__Xanthobacteraceae; g__
ASV1036	0	0	0	0	0	0	0	0	60	32	42	50	0	0	0	0	3	0	9	0	0	0	0	0	k__Bacteria; p__Proteobacteria; c__Alphaproteobacteria; o__Elsterales; f__; g__; s__
ASV1037	16	33	22	19	0	0	0	0	0	0	0	0	0	0	0	0	0	0	0	0	30	41	0	38	k__Bacteria; p__Gemmatimonadota; c__Gemmatimonadetes; o__Gemmatimonadales; f__Gemmatimonadaceae
ASV1038	0	0	0	0	22	12	24	0	33	18	0	0	0	0	0	0	24	26	0	23	0	0	0	0	k__Bacteria; p__Bacteroidota; c__Bacteroidia; o__Chitinophagales; f__37-13; g__37-13; s__
ASV1039	0	0	0	0	38	0	24	0	0	0	0	0	21	54	34	25	0	0	0	0	0	0	0	0	k__Bacteria; p__Acidobacteriota; c__Acidobacteriae; o__Acidobacteriales; f__Acidobacteriaceae_(Subgroup_1); g__Acidipila
ASV1040	0	0	0	0	0	0	0	0	0	0	0	0	0	0	0	0	34	66	78	0	0	0	0	0	k__Bacteria; p__Firmicutes; c__Bacilli; o__Bacillales; f__Bacillaceae; g__Bacillus
ASV1041	0	19	18	16	0	9	0	0	0	0	0	0	68	39	27	0	0	0	0	0	0	0	0	0	k__Bacteria; p__Acidobacteriota; c__Acidobacteriae; o__Acidobacteriales; f__Koribacteraceae; g__Candidatus_Koribacter; s__
ASV1042	0	15	0	23	0	0	0	0	0	0	0	0	0	0	0	0	0	0	0	0	68	57	37	0	k__Bacteria; p__Bacteroidota; c__Bacteroidia; o__Cytophagales; f__Hymenobacteraceae; g__Adhaeribacter
ASV1043	39	26	44	67	0	0	0	0	0	0	0	0	0	0	8	0	0	0	0	0	0	0	0	0	k__Bacteria; p__Acidobacteriota; c__Acidobacteriae; o__Acidobacteriales
ASV1044	61	41	29	36	0	0	0	0	0	0	0	0	21	0	0	0	0	0	0	0	0	0	0	0	k__Bacteria; p__Latescibacterota; c__Latescibacterota; o__Latescibacterota; f__Latescibacterota; g__Latescibacterota; s__
ASV1045	0	0	0	0	0	0	0	0	0	0	0	0	54	39	52	59	0	0	0	0	0	0	0	0	k__Bacteria; p__Acidobacteriota; c__Vicinamibacteria; o__Vicinamibacterales; f__; g__; s__
ASV1046	0	23	0	0	0	0	0	0	41	31	0	0	0	0	0	0	0	0	0	0	0	36	56	0	k__Bacteria; p__Gemmatimonadota; c__Gemmatimonadetes; o__Gemmatimonadales; f__Gemmatimonadaceae; g__; s__
ASV1047	45	0	0	0	0	0	39	0	0	0	0	28	0	27	30	29	0	0	0	0	0	0	0	0	k__Bacteria; p__Proteobacteria; c__Alphaproteobacteria; o__Micropepsales; f__Micropepsaceae; g__
ASV1048	25	17	34	28	0	0	0	0	0	0	0	0	0	0	0	0	0	0	0	0	27	19	22	24	k__Bacteria; p__Proteobacteria; c__Gammaproteobacteria; o__Burkholderiales; f__TRA3-20; g__TRA3-20
ASV1049	40	8	11	13	0	0	12	0	0	0	13	0	27	10	21	16	0	0	0	0	24	0	0	0	k__Bacteria; p__Verrucomicrobiota; c__Verrucomicrobiae; o__Pedosphaerales; f__Pedosphaeraceae; g__ADurb.Bin063-1; s__
ASV1050	9	0	11	0	26	70	40	15	0	0	0	0	0	0	0	0	0	0	13	0	0	0	0	0	k__Bacteria; p__Acidobacteriota; c__Acidobacteriae; o__Acidobacteriales; f__Acidobacteriaceae_(Subgroup_1); g__Occallatibacter
ASV1051	0	0	14	0	0	55	54	0	23	19	20	0	0	0	0	0	0	0	0	0	0	0	0	0	k__Bacteria; p__Gemmatimonadota; c__Gemmatimonadetes; o__Gemmatimonadales; f__Gemmatimonadaceae; g__
ASV1052	0	0	0	0	28	27	0	0	32	40	0	0	0	27	34	0	0	0	0	0	0	0	0	0	k__Bacteria; p__Proteobacteria; c__Alphaproteobacteria; o__Caulobacterales; f__Caulobacteraceae; g__Phenylobacterium
ASV1053	10	52	40	0	0	0	0	0	0	0	0	0	0	9	0	0	0	0	0	0	19	30	10	14	k__Bacteria; p__Verrucomicrobiota; c__Verrucomicrobiae; o__Pedosphaerales; f__Pedosphaeraceae
ASV1054	23	22	30	17	0	0	0	0	0	0	0	0	11	14	11	15	0	0	0	0	0	30	18	0	k__Bacteria; p__Gemmatimonadota; c__Gemmatimonadetes; o__Gemmatimonadales; f__Gemmatimonadaceae; g__; s__
ASV1055	0	20	0	16	0	0	0	0	0	0	0	0	0	0	0	29	0	0	0	0	26	19	35	53	k__Bacteria; p__Desulfobacterota; c__Desulfuromonadia; o__Geobacterales; f__Geobacteraceae
ASV1056	20	16	11	0	0	0	0	0	0	0	0	0	7	6	27	0	0	0	0	0	0	0	48	61	k__Bacteria; p__Desulfobacterota; c__; o__; f__; g__; s__
ASV1057	0	13	0	0	0	0	0	0	0	0	0	0	0	0	0	0	0	0	0	0	34	37	48	68	k__Bacteria; p__Gemmatimonadota; c__Gemmatimonadetes; o__Gemmatimonadales; f__Gemmatimonadaceae; g__; s__
ASV1058	0	0	0	0	41	14	64	72	0	0	0	0	0	0	0	0	0	0	0	0	0	0	0	0	k__Bacteria; p__Acidobacteriota; c__Acidobacteriae; o__Acidobacteriales; f__Acidobacteriaceae_(Subgroup_1); g__Acidobacterium; s__
ASV1059	0	0	0	0	0	0	0	7	0	7	0	8	0	0	0	0	34	33	58	32	0	0	0	0	k__Bacteria; p__Chloroflexi; c__AD3; o__AD3; f__AD3; g__AD3; s__
ASV1060	0	0	0	0	0	0	0	0	0	0	0	0	0	0	0	0	0	0	0	0	41	55	55	52	k__Bacteria; p__Desulfobacterota; c__Desulfuromonadia; o__Geobacterales; f__Geobacteraceae
ASV1061	0	0	0	0	32	33	35	12	0	0	0	0	0	0	0	0	0	26	43	0	0	0	0	0	k__Bacteria; p__Proteobacteria; c__Alphaproteobacteria; o__Rhizobiales; f__Beijerinckiaceae; g__Roseiarcus; s__
ASV1062	0	0	20	0	0	22	0	0	0	0	26	23	0	30	0	0	0	15	32	15	0	0	0	0	k__Bacteria; p__Proteobacteria; c__Alphaproteobacteria; o__Rhodospirillales; f__Rhodospirillaceae; g__; s__
ASV1063	0	0	0	0	46	6	34	52	10	0	15	22	0	0	0	0	2	0	0	0	0	0	0	0	k__Bacteria; p__Chloroflexi
ASV1064	0	0	0	5	16	18	52	0	32	25	0	28	8	0	0	0	0	0	0	0	6	0	0	0	k__Bacteria; p__Acidobacteriota; c__Acidobacteriae; o__Subgroup_2; f__Subgroup_2; g__Subgroup_2; s__
ASV1065	0	0	0	0	0	16	43	0	7	15	14	47	0	0	0	0	0	14	12	17	0	0	0	0	k__Bacteria; p__Myxococcota; c__Myxococcia; o__Myxococcales; f__Anaeromyxobacteraceae; g__Anaeromyxobacter; s__
ASV1066	20	16	26	0	0	0	0	0	0	0	0	0	0	0	0	0	0	0	0	0	52	0	48	31	k__Bacteria; p__Proteobacteria; c__Alphaproteobacteria; o__Azospirillales; f__; g__; s__
ASV1067	10	10	60	30	0	0	0	0	0	0	0	0	19	16	20	22	0	0	0	0	0	0	0	0	k__Bacteria; p__Acidobacteriota; c__Acidobacteriae; o__Acidobacteriales; f__Koribacteraceae; g__Candidatus_Koribacter; s__
ASV1068	0	0	0	0	0	0	0	0	0	0	0	0	0	0	0	0	43	41	38	54	0	0	0	0	k__Bacteria; p__Acidobacteriota; c__Acidobacteriae; o__Solibacterales; f__Solibacteraceae; g__Candidatus_Solibacter
ASV1069	0	0	0	47	3	0	0	0	0	0	0	0	27	20	0	0	0	0	0	0	34	34	34	0	k__Bacteria; p__Myxococcota; c__Myxococcia; o__Myxococcales; f__Myxococcaceae; g__; s__
ASV1070	5	5	0	0	0	0	0	0	0	0	0	0	52	19	34	29	0	0	0	0	0	29	25	0	k__Bacteria; p__Proteobacteria; c__Gammaproteobacteria; o__Cellvibrionales; f__Spongiibacteraceae; g__BD1-7_clade; s__
ASV1071	31	49	39	31	0	0	0	0	0	0	0	0	0	0	0	0	0	0	0	0	7	0	7	19	k__Bacteria; p__Proteobacteria; c__Gammaproteobacteria; o__Burkholderiales; f__Nitrosomonadaceae; g__MND1; s__
ASV1072	0	19	40	41	0	0	0	0	12	13	54	0	0	0	0	0	0	0	0	0	0	0	0	0	k__Bacteria; p__Proteobacteria; c__Alphaproteobacteria; o__Reyranellales; f__Reyranellaceae; g__Reyranella
ASV1073	17	0	16	0	0	0	0	0	0	0	0	0	52	19	43	26	0	0	22	0	0	0	0	0	k__Bacteria; p__Gemmatimonadota; c__Gemmatimonadetes; o__Gemmatimonadales; f__Gemmatimonadaceae; g__Gemmatimonas; s__
ASV1074	0	0	0	0	17	0	0	0	0	0	0	0	29	62	51	29	0	0	0	0	0	0	0	0	k__Bacteria; p__Chloroflexi; c__Ktedonobacteria; o__Ktedonobacterales; f__Ktedonobacteraceae
ASV1075	43	0	0	27	0	0	0	0	0	0	0	0	46	40	35	0	0	0	0	0	0	0	0	0	k__Bacteria; p__Proteobacteria; c__Alphaproteobacteria; o__Rhizobiales; f__Xanthobacteraceae; g__Pseudolabrys
ASV1076	0	28	0	17	8	0	6	6	0	0	20	0	0	15	0	0	0	0	0	0	33	24	31	0	k__Bacteria; p__Bacteroidota; c__Bacteroidia; o__Flavobacteriales; f__Flavobacteriaceae; g__Flavobacterium
ASV1077	0	0	0	0	21	16	24	7	0	0	0	0	0	0	0	0	22	19	36	34	0	0	0	0	k__Bacteria; p__Chloroflexi; c__Ktedonobacteria; o__Ktedonobacterales; f__JG30-KF-AS9; g__JG30-KF-AS9; s__
ASV1078	0	0	0	0	0	0	0	0	0	0	0	0	0	0	0	0	0	0	0	0	97	69	0	40	k__Bacteria; p__Zixibacteria; c__Zixibacteria; o__Zixibacteria; f__Zixibacteria; g__Zixibacteria; s__
ASV1079	0	0	0	0	0	24	0	0	45	17	20	0	0	0	0	0	34	0	41	0	0	0	0	0	k__Bacteria; p__Acidobacteriota; c__Acidobacteriae; o__Acidobacteriales; f__; g__; s__
ASV1080	0	0	0	0	7	0	10	0	0	0	0	0	0	0	0	0	50	44	17	45	0	0	0	0	k__Bacteria; p__Chloroflexi; c__Ktedonobacteria; o__Ktedonobacterales; f__JG30-KF-AS9; g__JG30-KF-AS9; s__
ASV1081	16	19	37	30	0	0	0	0	0	0	0	0	0	0	0	0	0	0	0	0	0	24	30	30	k__Bacteria; p__Proteobacteria; c__Gammaproteobacteria; o__Burkholderiales; f__Comamonadaceae; g__Ramlibacter
ASV1082	9	0	0	0	0	0	0	0	0	0	0	0	0	0	0	0	0	0	0	0	39	26	37	93	k__Bacteria; p__Proteobacteria; c__Gammaproteobacteria; o__Burkholderiales; f__Comamonadaceae; g__Ramlibacter
ASV1083	0	0	0	0	0	0	0	0	0	40	0	0	0	0	0	0	0	37	45	49	0	0	0	0	k__Bacteria; p__Acidobacteriota; c__Acidobacteriae; o__Acidobacteriales; f__Acidobacteriaceae_(Subgroup_1); g__Acidipila; s__
ASV1084	0	0	0	0	0	0	0	0	0	0	0	0	26	141	14	0	0	0	0	0	0	0	0	0	k__Bacteria; p__Proteobacteria; c__Gammaproteobacteria; o__Burkholderiales; f__Nitrosomonadaceae; g__IS-44; s__
ASV1085	0	0	0	0	0	0	0	0	0	0	0	0	29	35	44	47	0	0	0	0	0	11	14	19	k__Bacteria; p__Proteobacteria; c__Alphaproteobacteria; o__Sphingomonadales; f__Sphingomonadaceae; g__
ASV1086	0	0	0	0	15	19	20	29	26	19	19	0	0	0	0	0	7	12	10	9	0	0	0	0	k__Bacteria; p__Actinobacteriota; c__Acidimicrobiia; o__IMCC26256; f__IMCC26256; g__IMCC26256; s__bacterium_enrichment
ASV1087	18	25	18	15	0	0	0	0	0	0	0	0	16	12	0	19	0	0	0	0	36	27	0	0	k__Bacteria; p__Myxococcota; c__Polyangia; o__Nannocystales; f__Nannocystaceae; g__Pseudenhygromyxa; s__
ASV1088	37	32	0	22	0	0	0	0	0	0	0	0	36	31	0	29	0	0	0	0	0	0	0	0	k__Bacteria; p__Acidobacteriota; c__Holophagae; o__Subgroup_7; f__Subgroup_7; g__Subgroup_7; s__
ASV1089	28	22	0	0	0	0	0	0	0	0	0	0	0	0	0	18	0	0	0	0	32	43	48	0	k__Bacteria; p__Acidobacteriota; c__Subgroup_5; o__Subgroup_5; f__Subgroup_5; g__Subgroup_5; s__
ASV1090	0	0	0	0	0	0	0	0	0	0	0	0	0	0	0	0	0	0	0	0	18	30	84	62	k__Bacteria; p__Proteobacteria; c__Gammaproteobacteria; o__Burkholderiales; f__SC-I-84; g__SC-I-84; s__
ASV1091	48	30	72	30	0	0	0	0	0	0	0	0	0	0	0	0	0	0	0	0	0	0	0	0	k__Bacteria; p__Acidobacteriota; c__Subgroup_5; o__Subgroup_5; f__Subgroup_5; g__Subgroup_5; s__
ASV1092	0	0	0	36	0	0	0	0	0	0	0	0	0	0	0	0	0	0	0	0	39	55	61	0	k__Bacteria; p__Gemmatimonadota; c__Gemmatimonadetes; o__Gemmatimonadales; f__Gemmatimonadaceae; g__; s__
ASV1093	0	0	0	0	0	18	0	0	30	22	21	0	0	0	0	0	23	12	28	22	0	0	0	0	k__Bacteria; p__Acidobacteriota; c__Acidobacteriae; o__Subgroup_2; f__Subgroup_2; g__Subgroup_2; s__
ASV1094	0	0	0	0	0	0	0	0	0	0	37	0	26	35	46	45	0	0	0	0	0	0	0	0	k__Bacteria; p__Acidobacteriota; c__Acidobacteriae; o__Acidobacteriales; f__Acidobacteriaceae_(Subgroup_1); g__Edaphobacter
ASV1095	0	0	0	0	0	0	0	0	0	0	0	0	0	0	0	0	0	0	0	0	154	46	0	0	k__Bacteria; p__Chloroflexi; c__Chloroflexia; o__Chloroflexales; f__Herpetosiphonaceae; g__Herpetosiphon; s__Herpetosiphon_aurantiacus
ASV1096	31	30	24	24	0	0	0	0	0	0	0	0	0	0	0	0	0	0	0	0	21	0	19	33	k__Bacteria; p__Proteobacteria; c__Alphaproteobacteria; o__Sphingomonadales; f__Sphingomonadaceae; g__Sphingomonas
ASV1097	8	19	28	32	0	0	0	0	0	0	0	0	25	8	20	30	0	0	0	0	9	0	0	7	k__Bacteria; p__Bacteroidota; c__Bacteroidia; o__Cytophagales; f__Microscillaceae; g__; s__
ASV1098	0	81	0	0	0	0	0	0	0	0	0	0	0	0	41	54	0	0	0	0	0	0	0	0	k__Bacteria; p__Myxococcota; c__Polyangia; o__Polyangiales; f__Polyangiaceae
ASV1099	0	0	0	0	6	21	14	18	0	16	0	0	0	0	0	0	30	19	36	12	0	0	0	0	k__Bacteria; p__Proteobacteria; c__Alphaproteobacteria; o__Azospirillales; f__Inquilinaceae; g__Inquilinus; s__
ASV1100	0	0	0	0	0	27	0	0	0	0	0	0	0	0	0	0	19	0	117	13	0	0	0	0	k__Bacteria; p__Chloroflexi; c__Ktedonobacteria; o__Ktedonobacterales; f__Ktedonobacteraceae
ASV1101	0	0	0	0	35	0	0	0	0	44	44	33	0	0	0	0	0	0	22	0	0	0	0	0	k__Bacteria; p__Actinobacteriota; c__Actinobacteria; o__Frankiales; f__Acidothermaceae; g__Acidothermus; s__
ASV1102	0	0	0	0	0	0	0	0	0	0	0	0	0	0	0	0	0	0	0	0	68	44	33	52	k__Bacteria; p__Proteobacteria; c__Gammaproteobacteria; o__Burkholderiales; f__Nitrosomonadaceae; g__mle1-7; s__
ASV1103	0	0	0	0	0	0	0	0	0	0	0	0	26	40	63	66	0	0	0	0	0	0	0	0	k__Bacteria; p__Acidobacteriota; c__Acidobacteriae; o__Acidobacteriales; f__Acidobacteriaceae_(Subgroup_1); g__Granulicella
ASV1104	0	0	0	0	0	0	0	0	0	0	0	0	44	46	59	41	0	0	0	0	0	0	0	0	k__Bacteria; p__Proteobacteria; c__Gammaproteobacteria; o__Burkholderiales; f__Comamonadaceae
ASV1105	0	0	0	0	0	0	0	0	0	54	0	30	0	0	0	0	43	32	0	14	0	0	0	0	k__Bacteria; p__Actinobacteriota; c__Thermoleophilia; o__Gaiellales
ASV1106	0	0	0	0	0	6	7	47	0	29	45	14	0	0	0	0	0	0	0	29	0	0	0	0	k__Bacteria; p__Chloroflexi; c__Ktedonobacteria; o__Ktedonobacterales; f__Ktedonobacteraceae
ASV1107	0	8	0	0	22	17	17	18	0	0	0	19	18	10	20	26	0	7	0	0	0	0	0	0	k__Bacteria; p__Proteobacteria; c__Gammaproteobacteria; o__Xanthomonadales; f__Rhodanobacteraceae; g__Dokdonella
ASV1108	25	22	46	33	0	0	0	0	0	0	0	0	11	0	23	22	0	0	0	0	0	0	0	0	k__Bacteria; p__Verrucomicrobiota; c__Verrucomicrobiae; o__Pedosphaerales; f__Pedosphaeraceae; g__Pedosphaeraceae; s__
ASV1109	20	27	21	32	0	0	0	0	0	0	0	0	0	21	25	31	0	0	0	0	0	0	0	0	k__Bacteria; p__Acidobacteriota; c__Acidobacteriae; o__Acidobacteriales; f__Koribacteraceae; g__Candidatus_Koribacter; s__
ASV1110	0	48	75	46	0	0	0	0	0	0	0	0	0	0	0	0	0	0	0	0	0	0	0	0	k__Bacteria; p__Proteobacteria; c__Gammaproteobacteria; o__Burkholderiales; f__Nitrosomonadaceae; g__IS-44; s__
ASV1111	0	37	20	29	0	0	0	0	0	0	0	0	0	0	0	0	0	0	0	0	42	0	23	29	k__Bacteria; p__Gemmatimonadota; c__BD2-11_terrestrial_group; o__BD2-11_terrestrial_group; f__BD2-11_terrestrial_group; g__BD2-11_terrestrial_group; s__
ASV1112	0	11	11	13	0	0	0	0	0	0	0	0	13	18	9	10	0	0	0	0	19	26	36	22	k__Bacteria; p__Proteobacteria; c__Gammaproteobacteria; o__KF-JG30-C25; f__KF-JG30-C25; g__KF-JG30-C25; s__
ASV1113	0	0	0	0	0	0	0	0	0	0	0	0	0	0	0	131	0	0	0	64	0	0	0	0	k__Bacteria; p__Proteobacteria; c__Alphaproteobacteria; o__Rhizobiales; f__Rhizobiaceae; g__Allorhizobium-Neorhizobium-Pararhizobium-Rhizobium
ASV1114	36	0	32	0	0	0	0	0	15	5	0	8	11	15	23	31	0	6	0	0	0	0	0	0	k__Bacteria; p__Proteobacteria; c__Gammaproteobacteria; o__Burkholderiales; f__Burkholderiaceae; g__Burkholderia-Caballeronia-Paraburkholderia
ASV1115	190	0	0	0	0	0	0	0	0	0	0	0	0	0	0	0	0	0	0	0	0	0	0	0	k__Bacteria; p__Actinobacteriota
ASV1116	22	14	18	29	0	0	0	0	0	0	0	0	0	0	0	0	0	0	0	0	38	10	18	38	k__Bacteria; p__Acidobacteriota; c__Vicinamibacteria; o__Vicinamibacterales; f__Vicinamibacteraceae; g__Vicinamibacteraceae
ASV1117	22	25	24	18	0	0	0	0	0	0	0	0	0	0	0	0	0	0	0	0	18	33	23	19	k__Bacteria; p__Proteobacteria; c__Alphaproteobacteria; o__Sphingomonadales; f__Sphingomonadaceae; g__Ellin6055; s__
ASV1118	0	0	0	0	0	0	0	0	28	18	0	36	0	0	0	0	8	26	30	29	0	0	0	0	k__Bacteria; p__Acidobacteriota; c__Acidobacteriae; o__Bryobacterales; f__Bryobacteraceae; g__Bryobacter; s__
ASV1119	0	0	0	0	0	0	0	0	0	0	0	0	32	45	69	43	0	0	0	0	0	0	0	0	k__Bacteria; p__Proteobacteria; c__Alphaproteobacteria; o__Parvibaculales; f__Parvibaculaceae; g__Parvibaculum; s__sediment_bacterium
ASV1120	0	0	0	0	0	0	0	0	33	46	63	38	0	0	0	0	0	0	0	0	0	0	0	0	k__Bacteria; p__Proteobacteria; c__Alphaproteobacteria; o__; f__; g__; s__
ASV1121	15	12	25	23	0	0	0	0	0	0	0	0	21	33	11	41	0	0	0	0	0	0	0	0	k__Bacteria; p__Verrucomicrobiota; c__Verrucomicrobiae; o__Pedosphaerales; f__Pedosphaeraceae; g__Pedosphaeraceae; s__
ASV1122	0	0	0	178	0	0	0	0	0	0	0	0	0	0	0	0	0	0	0	0	0	0	0	0	k__Bacteria; p__Proteobacteria; c__Gammaproteobacteria; o__Burkholderiales
ASV1123	21	0	15	14	0	0	3	0	1	0	0	0	25	17	16	20	0	0	0	0	0	0	47	0	k__Bacteria; p__Actinobacteriota; c__MB-A2-108; o__MB-A2-108; f__MB-A2-108; g__MB-A2-108; s__
ASV1124	43	0	35	38	0	0	0	0	0	0	0	0	19	0	0	17	0	0	0	0	33	0	0	0	k__Bacteria; p__Planctomycetota; c__Phycisphaerae; o__Phycisphaerales; f__Phycisphaeraceae; g__SM1A02; s__
ASV1125	20	7	8	0	0	0	9	11	0	0	0	0	0	5	0	0	24	23	33	30	0	0	0	0	k__Bacteria; p__Actinobacteriota; c__Thermoleophilia; o__Gaiellales; f__; g__; s__
ASV1126	26	40	44	37	0	0	0	0	0	0	0	0	0	0	0	0	0	0	0	0	0	12	0	13	k__Bacteria; p__Verrucomicrobiota; c__Verrucomicrobiae; o__Pedosphaerales; f__Pedosphaeraceae; g__Pedosphaeraceae; s__
ASV1127	0	0	0	0	0	34	17	0	0	0	0	0	43	36	48	0	0	0	0	0	0	0	0	0	k__Bacteria; p__Proteobacteria; c__Alphaproteobacteria; o__Sphingomonadales; f__Sphingomonadaceae; g__Novosphingobium
ASV1128	0	0	0	0	0	0	0	0	15	0	8	9	0	0	0	0	17	75	21	23	0	0	0	0	k__Bacteria; p__Proteobacteria; c__Alphaproteobacteria; o__Elsterales; f__; g__; s__
ASV1129	0	0	0	0	0	0	0	0	41	15	0	31	0	0	0	0	0	17	38	31	0	0	0	0	k__Bacteria; p__Armatimonadota; c__Armatimonadia; o__Armatimonadales; f__Armatimonadales; g__Armatimonadales; s__
ASV1130	0	0	0	0	0	0	0	0	0	0	0	0	0	0	0	0	0	0	0	0	42	66	45	39	k__Bacteria; p__Proteobacteria; c__Alphaproteobacteria; o__Sphingomonadales; f__Sphingomonadaceae; g__Sphingomonas
ASV1131	0	17	19	15	0	3	0	0	0	0	0	0	22	41	40	0	0	4	6	9	0	0	0	0	k__Bacteria; p__Proteobacteria; c__Alphaproteobacteria; o__Dongiales; f__Dongiaceae; g__Dongia; s__
ASV1132	0	0	0	0	0	0	0	0	53	54	36	34	0	0	0	0	0	0	0	0	0	0	0	0	k__Bacteria; p__Verrucomicrobiota; c__Verrucomicrobiae; o__Pedosphaerales; f__Pedosphaeraceae; g__Pedosphaera; s__
ASV1133	0	0	0	0	0	0	0	0	0	0	0	0	0	0	0	0	0	0	0	0	0	193	0	0	k__Bacteria; p__Myxococcota; c__Polyangia; o__Blfdi19; f__Blfdi19; g__Blfdi19; s__
ASV1134	0	10	0	0	0	0	0	0	0	7	3	8	44	18	47	47	0	0	0	0	0	0	0	0	k__Bacteria; p__Chloroflexi; c__Ktedonobacteria; o__Ktedonobacterales; f__JG30-KF-AS9; g__JG30-KF-AS9; s__
ASV1135	0	0	0	0	0	0	23	29	0	0	0	0	0	0	0	0	32	37	19	30	0	0	0	0	k__Bacteria; p__Actinobacteriota; c__Thermoleophilia; o__Gaiellales; f__; g__; s__
ASV1136	21	23	26	12	0	0	0	0	0	0	0	0	11	19	20	10	0	0	0	0	11	0	15	8	k__Bacteria; p__Proteobacteria; c__Alphaproteobacteria; o__Reyranellales; f__Reyranellaceae; g__; s__
ASV1137	0	0	0	0	0	0	0	0	0	0	0	0	0	0	0	0	30	46	51	40	0	0	0	0	k__Bacteria; p__Actinobacteriota; c__Acidimicrobiia; o__IMCC26256; f__IMCC26256; g__IMCC26256
ASV1138	0	0	0	0	0	0	0	0	90	38	23	28	0	0	0	0	0	0	0	0	0	0	0	0	k__Bacteria; p__Acidobacteriota; c__Acidobacteriae; o__Subgroup_2; f__Subgroup_2; g__Subgroup_2; s__
ASV1139	0	0	0	0	0	0	0	0	0	0	0	0	0	0	0	0	36	51	33	44	0	0	0	0	k__Bacteria; p__Proteobacteria; c__Alphaproteobacteria; o__Acetobacterales; f__Acetobacteraceae; g__Acidicaldus; s__
ASV1140	0	0	0	0	0	0	0	5	181	0	0	0	0	0	0	0	0	0	0	0	0	0	0	0	k__Bacteria; p__Acidobacteriota; c__Acidobacteriae; o__Acidobacteriales; f__Acidobacteriaceae_(Subgroup_1); g__Terriglobus; s__Terriglobus_sp.
ASV1141	0	0	0	0	0	21	0	21	19	18	14	0	0	0	0	0	0	18	26	33	0	0	0	0	k__Bacteria; p__Planctomycetota; c__Phycisphaerae; o__Tepidisphaerales; f__WD2101_soil_group; g__WD2101_soil_group; s__
ASV1142	0	0	0	0	0	46	39	0	0	0	0	0	0	0	0	0	0	13	10	59	0	0	0	0	k__Bacteria; p__Actinobacteriota; c__Actinobacteria; o__Frankiales; f__Acidothermaceae; g__Acidothermus; s__
ASV1143	0	25	0	0	0	12	0	0	0	0	0	0	28	26	62	25	0	0	0	0	0	0	0	0	k__Bacteria; p__Proteobacteria; c__Gammaproteobacteria; o__Burkholderiales; f__Nitrosomonadaceae; g__Ellin6067; s__
ASV1144	0	24	24	33	0	0	0	0	0	0	0	0	0	0	0	0	0	0	0	0	22	24	22	30	k__Bacteria; p__Chloroflexi; c__JG30-KF-CM66; o__JG30-KF-CM66; f__JG30-KF-CM66; g__JG30-KF-CM66; s__
ASV1145	0	10	18	0	0	0	0	0	0	0	0	0	0	0	0	0	0	0	0	0	27	37	51	40	k__Bacteria; p__Proteobacteria; c__Gammaproteobacteria; o__Xanthomonadales; f__Xanthomonadaceae
ASV1146	0	0	16	0	0	0	0	0	0	0	0	0	15	23	0	59	0	0	0	0	25	19	16	16	k__Bacteria; p__Planctomycetota; c__Phycisphaerae; o__Phycisphaerales; f__Phycisphaeraceae; g__SM1A02; s__
ASV1147	31	36	35	43	0	0	0	0	0	0	0	0	0	0	0	0	0	0	0	0	0	29	0	0	k__Bacteria; p__Proteobacteria; c__Gammaproteobacteria; o__Burkholderiales; f__Nitrosomonadaceae; g__MND1; s__
ASV1148	16	0	9	17	0	0	0	0	0	0	0	0	55	18	19	37	0	0	0	0	6	0	9	0	k__Bacteria; p__Verrucomicrobiota; c__Verrucomicrobiae; o__Pedosphaerales; f__Pedosphaeraceae
ASV1149	0	0	0	0	0	0	0	0	0	0	0	0	0	0	0	0	0	0	0	0	21	26	29	117	k__Bacteria; p__Proteobacteria; c__Gammaproteobacteria; o__Burkholderiales; f__TRA3-20; g__TRA3-20; s__
ASV1150	0	0	0	0	0	39	57	0	0	0	0	0	0	0	0	0	0	36	0	33	0	0	0	0	k__Bacteria; p__Bacteroidota; c__Bacteroidia; o__Sphingobacteriales; f__CWT_CU03-E12; g__CWT_CU03-E12; s__
ASV1151	26	17	9	18	0	0	0	0	0	0	0	0	41	22	22	23	0	0	0	0	0	0	0	0	k__Bacteria; p__Verrucomicrobiota; c__Verrucomicrobiae; o__Pedosphaerales; f__Pedosphaeraceae; g__ADurb.Bin063-1
ASV1152	0	0	0	0	0	30	0	0	0	0	81	50	0	0	0	0	0	11	0	0	0	0	0	0	k__Bacteria; p__Acidobacteriota; c__Acidobacteriae; o__Acidobacteriales
ASV1153	63	48	0	57	0	0	0	0	0	0	0	0	0	0	0	0	0	0	0	0	0	0	0	0	k__Bacteria; p__Proteobacteria; c__Gammaproteobacteria; o__Steroidobacterales; f__Steroidobacteraceae; g__; s__
ASV1154	7	22	0	14	0	21	0	0	0	0	0	0	0	0	0	0	16	24	12	14	17	0	0	19	k__Bacteria; p__Firmicutes; c__Bacilli; o__Bacillales; f__Bacillaceae; g__Bacillus
ASV1155	0	12	0	0	0	0	2	0	6	0	0	0	34	30	34	42	4	4	13	0	0	0	0	0	k__Bacteria; p__Proteobacteria; c__Alphaproteobacteria
ASV1156	0	0	0	0	21	27	0	0	0	31	29	44	0	0	0	0	21	0	0	0	0	0	0	0	k__Bacteria; p__Chloroflexi; c__Ktedonobacteria; o__Ktedonobacterales; f__Ktedonobacteraceae; g__FCPS473; s__
ASV1157	0	0	0	0	0	0	0	0	13	0	0	0	0	40	0	39	27	22	16	15	0	0	0	0	k__Bacteria; p__Proteobacteria; c__Alphaproteobacteria; o__Rhizobiales; f__Xanthobacteraceae; g__Bradyrhizobium
ASV1158	0	0	0	0	41	25	33	65	0	0	0	0	0	0	0	0	0	7	0	0	0	0	0	0	k__Bacteria; p__Chloroflexi; c__Ktedonobacteria; o__Ktedonobacterales; f__JG30-KF-AS9; g__JG30-KF-AS9; s__
ASV1159	0	0	0	0	0	0	0	0	0	0	0	0	40	49	41	53	0	0	0	0	0	0	0	0	k__Bacteria; p__Proteobacteria; c__Alphaproteobacteria
ASV1160	0	0	0	0	57	29	31	53	0	0	0	0	0	0	0	0	0	0	0	0	0	0	0	0	k__Bacteria; p__Acidobacteriota; c__Acidobacteriae; o__Subgroup_2; f__Subgroup_2; g__Subgroup_2; s__
ASV1161	0	7	0	34	7	0	0	0	0	0	0	0	0	0	14	0	0	0	0	0	36	44	0	40	k__Bacteria; p__Myxococcota; c__Polyangia; o__Polyangiales; f__Phaselicystidaceae; g__Phaselicystis; s__
ASV1162	37	11	13	15	0	0	0	0	0	0	0	0	17	22	26	28	0	0	0	0	9	0	0	0	k__Bacteria; p__Proteobacteria; c__Gammaproteobacteria; o__Burkholderiales; f__A21b; g__A21b; s__
ASV1163	39	8	31	39	0	0	0	0	0	0	0	0	0	0	0	0	0	0	0	0	12	15	28	0	k__Bacteria; p__Actinobacteriota; c__Actinobacteria; o__Micrococcales; f__Micrococcaceae
ASV1164	0	0	0	0	0	0	0	0	0	0	0	0	0	0	0	0	0	0	0	0	83	42	40	22	k__Bacteria; p__Proteobacteria; c__Gammaproteobacteria; o__Burkholderiales; f__Burkholderiaceae; g__Burkholderia-Caballeronia-Paraburkholderia
ASV1165	0	0	0	0	17	13	14	25	9	11	6	13	0	0	0	0	15	19	9	12	0	0	0	0	k__Bacteria; p__WPS-2; c__WPS-2; o__WPS-2; f__WPS-2; g__WPS-2; s__
ASV1166	0	0	0	16	0	0	0	0	0	0	0	0	0	67	0	0	0	0	0	0	42	20	30	0	k__Bacteria; p__Proteobacteria; c__Gammaproteobacteria; o__Steroidobacterales; f__Steroidobacteraceae; g__Steroidobacter; s__
ASV1167	40	0	0	0	0	0	0	0	0	0	0	0	22	19	11	33	0	0	0	0	12	22	20	5	k__Bacteria; p__SAR324_clade(Marine_group_B); c__SAR324_clade(Marine_group_B); o__SAR324_clade(Marine_group_B); f__SAR324_clade(Marine_group_B); g__SAR324_clade(Marine_group_B); s__
ASV1168	21	0	10	13	0	0	0	0	0	0	0	0	23	24	51	41	0	0	0	0	0	0	0	0	k__Bacteria; p__Acidobacteriota; c__Acidobacteriae; o__Acidobacteriales; f__; g__; s__
ASV1169	0	0	0	0	0	4	0	0	8	3	0	0	0	0	0	0	24	33	53	38	0	0	0	0	k__Bacteria; p__Chloroflexi; c__Ktedonobacteria; o__Ktedonobacterales; f__JG30-KF-AS9; g__JG30-KF-AS9; s__
ASV1170	0	0	0	0	26	46	43	56	0	0	0	0	0	0	0	0	0	0	0	0	0	0	0	0	k__Bacteria; p__Chloroflexi; c__Ktedonobacteria; o__Ktedonobacterales; f__JG30-KF-AS9; g__JG30-KF-AS9; s__
ASV1171	0	17	27	0	0	0	0	0	0	0	0	0	42	24	29	38	0	0	0	0	0	0	0	0	k__Bacteria; p__Proteobacteria; c__Alphaproteobacteria; o__Elsterales; f__; g__; s__
ASV1172	0	19	79	64	0	0	0	0	0	0	0	0	0	0	0	0	0	0	0	0	0	0	0	0	k__Bacteria; p__Bacteroidota; c__Bacteroidia; o__Cytophagales; f__Microscillaceae; g__
ASV1173	0	22	41	37	0	0	0	0	0	0	0	0	0	0	0	0	0	0	0	0	33	0	0	40	k__Bacteria; p__Bacteroidota; c__Bacteroidia; o__Sphingobacteriales; f__AKYH767; g__AKYH767; s__
ASV1174	0	0	0	0	0	17	0	28	0	0	0	0	43	53	30	0	0	0	0	0	0	0	0	0	k__Bacteria; p__Firmicutes; c__Bacilli; o__Bacillales; f__Planococcaceae; g__Sporosarcina
ASV1175	0	0	0	0	0	0	0	0	0	0	0	0	0	0	0	0	169	0	0	0	0	0	0	0	k__Bacteria; p__Actinobacteriota; c__Thermoleophilia; o__Solirubrobacterales; f__Solirubrobacteraceae; g__Conexibacter
ASV1176	44	23	54	35	0	0	0	0	0	0	0	0	0	0	8	0	0	0	0	0	0	0	0	0	k__Bacteria; p__Acidobacteriota; c__Acidobacteriae; o__Acidobacteriales; f__Acidobacteriaceae_(Subgroup_1); g__; s__
ASV1177	37	24	31	36	10	0	0	0	0	0	3	0	0	9	14	0	0	0	0	0	0	0	0	0	k__Bacteria; p__Proteobacteria; c__Alphaproteobacteria; o__Elsterales; f__URHD0088; g__URHD0088; s__
ASV1178	0	0	0	0	0	0	0	0	0	0	0	0	41	28	53	24	0	0	0	0	15	8	6	0	k__Bacteria; p__Acidobacteriota; c__Acidobacteriae; o__Acidobacteriales; f__; g__; s__
ASV1179	14	11	35	31	0	0	0	0	0	0	0	0	0	29	19	0	0	0	0	0	0	0	0	29	k__Bacteria; p__Proteobacteria; c__Alphaproteobacteria
ASV1180	0	0	13	22	0	18	15	0	0	17	43	11	0	0	13	0	0	0	0	0	16	0	0	0	k__Bacteria; p__Bacteroidota; c__Bacteroidia; o__Cytophagales; f__Microscillaceae; g__
ASV1181	0	0	0	0	65	23	43	39	0	0	0	0	0	0	0	0	0	0	0	0	0	0	0	0	k__Bacteria; p__Chloroflexi; c__Ktedonobacteria; o__Ktedonobacterales; f__JG30-KF-AS9; g__JG30-KF-AS9; s__
ASV1182	0	0	0	0	21	23	28	19	28	0	0	0	17	0	37	0	0	0	0	0	0	0	0	0	k__Bacteria; p__Proteobacteria; c__Alphaproteobacteria; o__Azospirillales; f__Inquilinaceae; g__Inquilinus; s__
ASV1183	0	0	0	0	0	0	0	0	55	23	47	48	0	0	0	0	0	0	0	0	0	0	0	0	k__Bacteria; p__Bdellovibrionota; c__Oligoflexia; o__0319-6G20; f__0319-6G20; g__0319-6G20
ASV1184	22	16	15	0	0	0	0	0	0	0	0	0	28	46	21	26	0	0	0	0	0	0	0	0	k__Bacteria; p__Chloroflexi; c__Anaerolineae; o__Anaerolineae; f__Anaerolineae; g__Anaerolineae; s__
ASV1185	28	0	15	0	0	0	0	0	0	0	0	0	0	0	0	0	0	0	0	0	34	26	36	37	k__Bacteria; p__Actinobacteriota; c__Actinobacteria; o__Propionibacteriales; f__Nocardioidaceae; g__Nocardioides; s__Marmoricola_sp.
ASV1186	0	0	0	0	24	13	26	34	0	0	0	0	0	0	0	0	13	22	26	5	0	0	0	0	k__Bacteria; p__Acidobacteriota; c__Acidobacteriae; o__Acidobacteriales; f__Acidobacteriaceae_(Subgroup_1); g__Edaphobacter
ASV1187	0	0	0	0	0	29	0	0	0	25	0	0	0	0	0	0	16	35	20	29	0	0	0	0	k__Bacteria; p__Myxococcota; c__Polyangia; o__Polyangiales; f__Polyangiaceae; g__Pajaroellobacter; s__
ASV1188	22	24	36	27	0	0	0	0	0	0	0	0	0	0	0	0	0	0	0	0	22	37	0	0	k__Bacteria; p__Chloroflexi; c__TK10; o__TK10; f__TK10; g__TK10; s__
ASV1189	36	0	43	22	0	0	6	0	0	0	0	10	0	0	0	0	15	15	0	17	0	0	0	0	k__Bacteria; p__Actinobacteriota; c__Actinobacteria; o__Micrococcales; f__Intrasporangiaceae; g__Terrabacter
ASV1190	0	0	0	0	20	0	0	0	32	14	17	32	0	0	0	0	15	12	0	24	0	0	0	0	k__Bacteria; p__Proteobacteria; c__Gammaproteobacteria; o__KF-JG30-C25; f__KF-JG30-C25; g__KF-JG30-C25; s__
ASV1191	0	57	18	0	0	0	0	0	0	0	0	0	0	27	53	0	0	0	0	0	0	0	0	0	k__Bacteria; p__Proteobacteria; c__Alphaproteobacteria; o__Caulobacterales; f__Caulobacteraceae; g__Phenylobacterium
ASV1192	0	0	0	0	0	0	0	0	8	4	133	25	0	0	0	0	0	0	0	0	0	0	0	0	k__Bacteria; p__Planctomycetota; c__Phycisphaerae; o__Phycisphaerales; f__Phycisphaeraceae; g__SM1A02; s__
ASV1193	0	0	0	0	0	19	30	0	40	24	0	29	0	0	0	0	0	20	0	0	0	0	0	0	k__Bacteria; p__Proteobacteria; c__Alphaproteobacteria; o__Rhizobiales; f__Xanthobacteraceae; g__Bradyrhizobium
ASV1194	0	0	0	0	17	0	0	0	0	0	0	0	0	0	0	0	55	20	45	26	0	0	0	0	k__Bacteria; p__Proteobacteria; c__Alphaproteobacteria; o__Micropepsales; f__Micropepsaceae; g__Micropepsis; s__
ASV1195	0	0	0	0	29	0	17	0	53	38	24	0	0	2	0	5	0	0	0	0	0	0	0	0	k__Bacteria; p__Proteobacteria; c__Alphaproteobacteria; o__Elsterales; f__; g__; s__
ASV1196	0	0	0	29	0	0	0	0	0	0	0	0	0	49	0	0	0	0	0	0	39	31	0	26	k__Bacteria; p__Proteobacteria; c__Gammaproteobacteria; o__Xanthomonadales; f__Xanthomonadaceae; g__Arenimonas; s__
ASV1197	0	0	0	0	16	0	0	14	0	23	0	0	0	0	0	0	24	20	36	23	0	0	0	0	k__Bacteria; p__Actinobacteriota; c__Actinobacteria; o__Frankiales; f__Geodermatophilaceae; g__Geodermatophilus
ASV1198	0	0	0	0	13	0	0	0	22	22	24	49	0	0	0	0	0	14	19	0	0	0	0	0	k__Bacteria; p__Acidobacteriota; c__Acidobacteriae; o__Solibacterales; f__Solibacteraceae; g__Candidatus_Solibacter; s__
ASV1199	10	7	0	0	0	0	0	0	0	0	0	0	16	12	9	21	0	0	0	0	19	26	32	29	k__Bacteria; p__Latescibacterota; c__Latescibacterota; o__Latescibacterota; f__Latescibacterota; g__Latescibacterota; s__
ASV1200	11	21	7	13	0	0	0	0	0	0	0	0	0	0	0	0	0	0	0	0	33	42	0	44	k__Bacteria; p__Chloroflexi; c__Anaerolineae; o__Ardenticatenales; f__; g__; s__
ASV1201	0	0	0	0	0	0	0	0	0	0	0	0	0	0	0	0	0	0	0	0	70	0	56	50	k__Bacteria; p__Latescibacterota; c__Latescibacterota; o__Latescibacterota; f__Latescibacterota; g__Latescibacterota; s__
ASV1202	0	0	0	0	0	51	0	0	0	0	0	0	5	0	0	0	0	26	36	37	0	0	0	0	k__Bacteria; p__Acidobacteriota; c__Acidobacteriae; o__Acidobacteriales; f__Acidobacteriaceae_(Subgroup_1); g__Occallatibacter
ASV1203	0	0	0	0	0	0	0	0	42	24	0	7	0	0	0	0	10	14	9	53	0	0	0	0	k__Bacteria; p__Proteobacteria; c__Alphaproteobacteria; o__Elsterales; f__; g__; s__
ASV1204	0	0	0	0	0	0	0	0	48	0	32	59	0	0	0	0	32	0	0	0	0	0	0	0	k__Bacteria; p__Proteobacteria; c__Alphaproteobacteria; o__Micropepsales; f__Micropepsaceae
ASV1205	21	19	9	59	0	0	15	0	23	0	0	18	0	0	0	0	0	0	0	0	0	0	0	0	k__Bacteria; p__Planctomycetota; c__Pla4_lineage; o__Pla4_lineage; f__Pla4_lineage; g__Pla4_lineage; s__
ASV1206	0	86	60	0	0	0	0	0	0	0	0	0	0	0	0	0	0	0	0	0	0	0	0	0	k__Bacteria; p__Proteobacteria; c__Gammaproteobacteria; o__Burkholderiales; f__Nitrosomonadaceae; g__Ellin6067; s__
ASV1207	0	0	33	44	0	0	0	0	0	0	0	0	0	0	0	0	0	0	0	0	0	0	84	0	k__Bacteria; p__Proteobacteria; c__Alphaproteobacteria; o__Rhizobiales; f__Hyphomicrobiaceae; g__Pedomicrobium; s__Pedomicrobium_manganicum
ASV1208	0	0	0	0	37	32	33	30	9	0	14	13	0	0	0	0	0	0	0	0	0	0	0	0	k__Bacteria; p__Chloroflexi; c__Ktedonobacteria; o__Ktedonobacterales; f__JG30-KF-AS9; g__JG30-KF-AS9; s__
ASV1209	8	9	6	7	0	0	0	0	0	0	0	0	29	17	0	8	0	0	0	0	13	18	34	20	k__Bacteria; p__Verrucomicrobiota; c__Verrucomicrobiae; o__Pedosphaerales; f__Pedosphaeraceae; g__Pedosphaeraceae; s__
ASV1210	0	0	0	0	24	5	17	14	0	0	8	0	0	0	0	0	24	15	19	32	0	0	0	0	k__Bacteria; p__Chloroflexi; c__Ktedonobacteria; o__Ktedonobacterales; f__JG30-KF-AS9; g__JG30-KF-AS9; s__
ASV1211	0	0	0	0	10	10	40	21	8	0	0	0	0	9	0	26	12	12	0	13	0	0	0	0	k__Bacteria; p__Proteobacteria; c__Gammaproteobacteria; o__Xanthomonadales; f__Rhodanobacteraceae
ASV1212	0	0	0	0	0	0	0	0	0	0	0	0	53	0	0	26	0	0	0	0	0	26	36	38	k__Bacteria; p__Verrucomicrobiota; c__Verrucomicrobiae; o__Pedosphaerales; f__Pedosphaeraceae
ASV1213	16	27	25	32	0	0	0	0	0	0	0	0	0	15	0	0	0	0	0	0	0	0	12	33	k__Bacteria
ASV1214	0	15	0	6	0	0	0	0	0	0	0	0	0	0	0	0	0	0	0	0	28	35	61	24	k__Bacteria; p__Proteobacteria; c__Gammaproteobacteria; o__Steroidobacterales; f__Steroidobacteraceae; g__; s__
ASV1215	0	0	9	27	0	0	0	0	0	0	0	0	0	63	33	0	0	0	0	0	30	0	0	0	k__Bacteria; p__Verrucomicrobiota; c__Verrucomicrobiae; o__Pedosphaerales; f__Pedosphaeraceae
ASV1216	0	0	0	0	24	0	0	0	0	32	0	0	0	0	0	0	0	45	49	0	0	0	0	0	k__Bacteria; p__Firmicutes; c__Bacilli; o__Bacillales; f__Bacillaceae; g__Bacillus
ASV1217	0	0	0	0	21	26	16	0	29	0	0	0	0	0	0	0	10	23	14	16	0	0	0	0	k__Bacteria; p__Proteobacteria; c__Gammaproteobacteria; o__WD260; f__WD260; g__WD260; s__
ASV1218	0	0	0	0	0	0	0	0	33	42	0	45	0	0	0	0	0	10	0	0	36	0	0	0	k__Bacteria; p__Chloroflexi; c__AD3; o__AD3; f__AD3; g__AD3; s__
ASV1219	0	0	0	0	0	0	0	0	0	0	0	0	0	0	0	0	0	0	157	0	0	0	0	0	k__Bacteria; p__Actinobacteriota; c__Actinobacteria
ASV1220	0	0	0	0	0	0	0	0	0	0	0	0	0	0	0	0	0	0	0	0	48	42	52	30	k__Bacteria; p__Proteobacteria; c__Gammaproteobacteria; o__Salinisphaerales; f__Solimonadaceae; g__Polycyclovorans; s__
ASV1221	0	0	0	0	0	0	0	0	0	0	0	0	0	0	0	0	40	50	24	36	0	0	0	0	k__Bacteria; p__Proteobacteria; c__Alphaproteobacteria; o__Elsterales; f__; g__; s__
ASV1222	0	0	0	0	0	0	0	0	171	0	0	0	0	0	0	0	0	0	0	0	0	0	0	0	k__Bacteria; p__Proteobacteria; c__Alphaproteobacteria; o__Caulobacterales; f__Caulobacteraceae; g__Phenylobacterium
ASV1223	0	45	43	31	0	0	0	0	0	0	0	0	0	0	0	0	0	0	0	0	0	0	34	0	k__Bacteria
ASV1224	52	0	37	0	0	0	0	0	0	24	0	0	0	0	26	0	0	0	21	0	0	0	0	0	k__Bacteria; p__Proteobacteria; c__Alphaproteobacteria; o__Sphingomonadales; f__Sphingomonadaceae; g__Sphingomonas
ASV1225	22	33	28	59	0	0	0	0	0	0	0	0	0	0	0	0	0	0	0	0	0	14	0	0	k__Bacteria; p__Bacteroidota; c__Bacteroidia; o__Flavobacteriales; f__Flavobacteriaceae; g__Flavobacterium
ASV1226	67	38	50	0	0	0	0	0	0	0	0	0	0	0	0	0	0	0	0	0	0	0	0	0	k__Bacteria; p__Proteobacteria; c__Gammaproteobacteria; o__Burkholderiales; f__Nitrosomonadaceae; g__Nitrosospira
ASV1227	0	0	0	0	13	14	19	0	19	12	25	25	0	0	0	0	10	8	0	16	0	0	0	0	k__Bacteria; p__Proteobacteria; c__Gammaproteobacteria; o__Burkholderiales; f__Chitinimonadaceae; g__Chitinimonas; s__
ASV1228	23	25	16	22	0	0	0	0	0	0	0	0	0	11	0	0	0	0	0	0	11	0	30	27	k__Bacteria; p__Proteobacteria; c__Alphaproteobacteria; o__Puniceispirillales; f__Puniceispirillales; g__Puniceispirillales; s__
ASV1229	32	46	0	0	0	0	0	0	0	0	0	0	0	0	0	0	0	0	0	0	0	36	42	0	k__Bacteria; p__Proteobacteria; c__Gammaproteobacteria; o__Burkholderiales; f__TRA3-20; g__TRA3-20; s__
ASV1230	0	0	0	0	15	9	11	16	15	8	10	17	0	0	0	0	15	22	14	9	0	0	0	0	k__Bacteria; p__Bacteroidota; c__Kapabacteria; o__Kapabacteriales; f__Kapabacteriales; g__Kapabacteriales; s__
ASV1231	0	0	0	0	7	0	10	0	0	8	38	21	0	0	0	0	53	8	10	13	0	0	0	0	k__Bacteria; p__Actinobacteriota; c__Actinobacteria; o__Frankiales; f__Acidothermaceae; g__Acidothermus; s__
ASV1232	0	0	0	0	0	105	48	0	0	0	0	0	0	0	0	0	0	0	0	0	0	0	0	0	k__Bacteria; p__Proteobacteria; c__Gammaproteobacteria; o__Burkholderiales; f__Burkholderiaceae; g__Burkholderia-Caballeronia-Paraburkholderia
ASV1233	0	0	0	0	0	24	13	0	0	0	0	0	0	0	0	0	0	52	35	23	0	0	0	0	k__Bacteria; p__Chloroflexi; c__Ktedonobacteria; o__Ktedonobacterales; f__Ktedonobacteraceae; g__FCPS473; s__
ASV1234	8	19	4	0	0	0	0	0	0	0	0	0	25	18	19	17	0	0	0	0	0	42	0	11	k__Bacteria; p__Actinobacteriota; c__Actinobacteria; o__Micrococcales; f__Micrococcaceae; g__Arthrobacter
ASV1235	0	0	0	0	0	0	0	0	0	0	0	0	0	0	0	0	0	0	0	0	83	37	50	0	k__Bacteria; p__Acidobacteriota; c__Acidobacteriae; o__Solibacterales; f__Solibacteraceae; g__Candidatus_Solibacter; s__
ASV1236	21	9	8	15	0	0	0	0	0	0	0	0	0	0	0	0	0	0	0	0	24	20	45	25	k__Bacteria; p__Acidobacteriota; c__Vicinamibacteria; o__Vicinamibacterales; f__Vicinamibacteraceae; g__Vicinamibacteraceae; s__
ASV1237	0	20	13	14	0	0	0	0	0	0	0	0	0	19	15	0	0	0	0	0	0	25	33	23	k__Bacteria; p__Bdellovibrionota; c__Bdellovibrionia; o__Bdellovibrionales; f__Bdellovibrionaceae; g__OM27_clade; s__
ASV1238	0	0	32	0	0	0	0	0	0	0	0	0	0	0	0	0	0	0	0	0	19	50	43	25	k__Bacteria; p__Proteobacteria; c__Gammaproteobacteria; o__Xanthomonadales; f__Xanthomonadaceae; g__Arenimonas; s__
ASV1239	11	7	15	34	0	0	0	0	0	0	0	0	0	0	21	0	0	0	0	0	23	22	12	15	k__Bacteria; p__Acidobacteriota; c__Blastocatellia; o__Pyrinomonadales; f__Pyrinomonadaceae; g__RB41
ASV1240	0	37	28	39	0	0	0	0	0	0	0	0	0	0	0	0	0	0	0	0	0	0	48	0	k__Bacteria; p__Actinobacteriota; c__Thermoleophilia; o__Solirubrobacterales; f__Solirubrobacteraceae
ASV1241	0	0	0	0	0	0	0	0	0	0	0	0	0	0	0	0	98	52	0	0	0	0	0	0	k__Bacteria; p__Actinobacteriota; c__Actinobacteria; o__Frankiales; f__Acidothermaceae; g__Acidothermus; s__
ASV1242	0	0	0	0	0	0	18	0	0	0	0	0	0	0	0	0	0	45	21	64	0	0	0	0	k__Bacteria; p__Proteobacteria; c__Gammaproteobacteria; o__KF-JG30-C25; f__KF-JG30-C25; g__KF-JG30-C25; s__
ASV1243	0	0	0	0	0	0	0	14	0	22	0	0	0	0	0	0	0	28	33	49	0	0	0	0	k__Bacteria; p__Proteobacteria; c__Alphaproteobacteria; o__Micropepsales; f__Micropepsaceae; g__
ASV1244	0	0	0	0	0	0	0	0	0	0	0	0	31	25	0	0	0	0	0	0	0	39	36	40	k__Bacteria
ASV1245	37	26	37	40	0	0	0	0	0	0	0	0	0	13	0	0	0	0	0	0	0	0	0	0	k__Bacteria; p__Acidobacteriota; c__Subgroup_5; o__Subgroup_5; f__Subgroup_5; g__Subgroup_5; s__
ASV1246	0	9	0	0	13	31	23	21	0	0	0	0	0	5	0	0	0	16	18	14	0	0	0	0	k__Bacteria; p__Acidobacteriota; c__Acidobacteriae; o__Acidobacteriales; f__Acidobacteriaceae_(Subgroup_1); g__Occallatibacter
ASV1247	29	21	27	24	0	0	0	0	0	0	0	0	15	0	16	0	0	0	0	0	0	0	25	0	k__Bacteria; p__Bacteroidota; c__SJA-28; o__SJA-28; f__SJA-28; g__SJA-28; s__
ASV1248	0	0	0	0	4	0	0	0	0	0	0	0	22	44	49	49	0	0	0	0	0	0	0	0	k__Bacteria; p__Abditibacteriota; c__Abditibacteria; o__Abditibacteriales; f__Abditibacteriaceae; g__Abditibacterium; s__bacterium_LY17
ASV1249	0	9	0	0	0	0	0	0	0	0	0	0	19	16	15	25	0	0	0	0	0	34	28	19	k__Bacteria; p__Planctomycetota; c__Phycisphaerae; o__Phycisphaerales; f__Phycisphaeraceae; g__SM1A02; s__
ASV1250	0	0	0	0	0	0	0	0	0	0	0	0	0	0	0	0	0	0	0	0	77	30	32	34	k__Bacteria; p__Proteobacteria; c__Gammaproteobacteria; o__Burkholderiales; f__Comamonadaceae
ASV1251	0	0	0	0	0	0	0	0	0	0	0	0	0	0	0	0	0	0	0	0	63	21	23	66	k__Bacteria; p__Proteobacteria; c__Gammaproteobacteria; o__Burkholderiales; f__Nitrosomonadaceae; g__mle1-7; s__
ASV1252	15	0	0	11	0	0	0	0	0	0	0	0	0	0	0	0	0	0	0	0	0	0	70	70	k__Bacteria; p__Zixibacteria; c__Zixibacteria; o__Zixibacteria; f__Zixibacteria; g__Zixibacteria; s__
ASV1253	0	0	0	15	0	0	0	0	0	0	70	0	0	0	27	37	0	0	0	0	15	0	0	0	k__Bacteria; p__Proteobacteria; c__Gammaproteobacteria; o__Xanthomonadales
ASV1254	0	0	0	0	0	21	0	0	0	0	0	115	0	0	0	0	0	0	0	0	0	0	0	27	k__Bacteria; p__Proteobacteria; c__Gammaproteobacteria; o__Enterobacterales; f__Enterobacteriaceae
ASV1255	0	13	0	0	0	0	0	0	0	0	0	0	0	0	0	0	0	0	0	0	39	48	29	39	k__Bacteria; p__Proteobacteria; c__Alphaproteobacteria; o__Sphingomonadales; f__Sphingomonadaceae; g__Sphingomonas
ASV1256	0	2	0	0	0	34	29	0	0	14	30	27	0	0	0	0	0	0	0	20	0	0	0	0	k__Bacteria; p__Actinobacteriota; c__Actinobacteria; o__Catenulisporales; f__Catenulisporaceae; g__Catenulispora
ASV1257	0	0	0	0	0	0	0	0	0	0	0	0	68	56	41	0	0	0	0	0	0	0	0	0	k__Bacteria; p__Actinobacteriota; c__Actinobacteria; o__Corynebacteriales; f__Mycobacteriaceae; g__Mycobacterium
ASV1258	0	0	0	0	19	13	34	8	30	8	11	24	0	0	0	0	8	0	0	0	0	0	0	0	k__Bacteria; p__Armatimonadota; c__Fimbriimonadia; o__Fimbriimonadales; f__Fimbriimonadaceae; g__Fimbriimonadaceae; s__
ASV1259	0	0	0	0	0	13	18	0	94	34	0	0	0	0	0	0	0	0	0	0	0	0	0	0	k__Bacteria; p__Acidobacteriota; c__Acidobacteriae; o__Subgroup_13; f__Subgroup_13; g__Subgroup_13; s__
ASV1260	0	0	0	0	0	0	0	0	0	0	0	13	0	0	0	0	24	66	19	21	0	0	0	0	k__Bacteria; p__Proteobacteria; c__Gammaproteobacteria; o__Xanthomonadales
ASV1261	0	0	0	0	0	0	0	10	41	20	26	34	0	0	0	0	0	17	6	0	0	0	0	0	k__Bacteria; p__Proteobacteria; c__Alphaproteobacteria; o__Acetobacterales; f__Acetobacteraceae; g__; s__
ASV1262	0	0	0	0	96	13	30	0	14	0	0	0	0	0	0	0	0	0	0	0	0	0	0	0	k__Bacteria; p__Acidobacteriota; c__Acidobacteriae; o__Acidobacteriales; f__Acidobacteriaceae_(Subgroup_1); g__Acidipila; s__
ASV1263	44	14	42	21	8	0	0	0	0	0	0	0	26	0	0	0	0	0	0	0	0	0	0	0	k__Bacteria; p__Myxococcota; c__Myxococcia; o__Myxococcales; f__Anaeromyxobacteraceae; g__Anaeromyxobacter; s__
ASV1264	10	0	19	0	9	0	7	0	14	14	35	19	0	0	0	0	0	0	24	0	0	0	0	0	k__Bacteria; p__Proteobacteria; c__Alphaproteobacteria; o__Elsterales; f__; g__; s__
ASV1265	0	0	0	0	0	0	0	0	0	0	0	0	0	0	0	0	35	32	29	51	0	0	0	0	k__Bacteria; p__Proteobacteria; c__Gammaproteobacteria; o__Burkholderiales; f__Burkholderiaceae; g__Burkholderia-Caballeronia-Paraburkholderia
ASV1266	23	24	25	27	0	0	0	0	0	0	0	0	22	0	14	17	0	0	0	0	0	0	0	0	k__Bacteria; p__Verrucomicrobiota; c__Verrucomicrobiae; o__Pedosphaerales; f__Pedosphaeraceae; g__Pedosphaeraceae; s__
ASV1267	35	0	16	16	0	0	0	0	0	0	0	0	0	8	13	0	0	0	0	0	18	21	17	15	k__Bacteria; p__Actinobacteriota; c__Acidimicrobiia; o__Microtrichales; f__Ilumatobacteraceae; g__Ilumatobacter; s__
ASV1268	26	36	35	12	0	0	0	0	0	0	0	0	0	0	0	0	0	0	0	0	0	12	28	0	k__Bacteria; p__Acidobacteriota; c__Thermoanaerobaculia; o__Thermoanaerobaculales; f__Thermoanaerobaculaceae; g__Subgroup_10; s__Acidobacteria_bacterium
ASV1269	0	0	0	0	0	0	0	0	53	32	13	58	0	0	0	0	0	0	0	0	0	0	0	0	k__Bacteria; p__Proteobacteria; c__Gammaproteobacteria; o__Burkholderiales; f__Nitrosomonadaceae; g__Ellin6067; s__
ASV1270	0	0	0	0	0	0	0	6	7	0	7	7	0	0	0	0	33	22	31	37	0	0	0	0	k__Bacteria; p__Chloroflexi; c__Ktedonobacteria; o__Ktedonobacterales; f__Ktedonobacteraceae
ASV1271	0	0	0	2	0	57	18	21	0	14	12	27	0	0	0	0	0	0	0	0	0	0	0	0	k__Bacteria; p__Chloroflexi; c__Ktedonobacteria; o__Ktedonobacterales; f__JG30-KF-AS9; g__JG30-KF-AS9; s__
ASV1272	0	0	0	0	0	0	0	0	0	0	0	0	0	0	0	0	0	0	0	0	86	36	23	20	k__Bacteria; p__Proteobacteria; c__Gammaproteobacteria; o__Burkholderiales; f__Sutterellaceae; g__; s__
ASV1273	0	0	0	0	39	48	37	25	0	0	0	0	0	0	0	0	0	0	0	0	0	0	0	0	k__Bacteria; p__Acidobacteriota; c__Acidobacteriae; o__Acidobacteriales; f__Acidobacteriaceae_(Subgroup_1)
ASV1274	0	14	0	0	0	0	0	0	0	0	0	0	0	0	0	0	0	0	0	0	21	42	37	46	k__Bacteria; p__Proteobacteria; c__Gammaproteobacteria; o__Xanthomonadales; f__Rhodanobacteraceae
ASV1275	21	25	26	21	0	0	0	0	0	0	0	0	12	0	0	0	0	0	0	0	14	18	16	0	k__Bacteria; p__Chloroflexi; c__P2-11E; o__P2-11E; f__P2-11E; g__P2-11E; s__
ASV1276	0	0	0	0	24	11	17	0	0	15	0	32	0	0	0	0	0	10	19	16	0	0	0	0	k__Bacteria; p__Proteobacteria; c__Alphaproteobacteria; o__Acetobacterales; f__Acetobacteraceae
ASV1277	0	0	0	0	0	0	0	0	0	0	0	0	0	0	0	0	0	0	0	0	21	89	0	58	k__Bacteria; p__Bacteroidota; c__Bacteroidia; o__Flavobacteriales; f__Flavobacteriaceae; g__Flavobacterium
ASV1278	0	0	0	0	0	0	0	0	0	0	0	0	0	0	0	0	0	0	0	0	79	24	27	35	k__Bacteria; p__Proteobacteria; c__Gammaproteobacteria; o__Gammaproteobacteria_Incertae_Sedis; f__Unknown_Family; g__Acidibacter; s__
ASV1279	49	16	37	18	0	0	0	0	0	0	0	0	0	0	0	0	0	0	0	0	18	16	0	0	k__Bacteria; p__Verrucomicrobiota; c__Verrucomicrobiae; o__Pedosphaerales; f__Pedosphaeraceae; g__Pedosphaeraceae; s__
ASV1280	53	0	55	43	0	0	0	0	0	0	0	0	0	0	0	0	0	0	0	0	0	0	0	0	k__Bacteria; p__Proteobacteria; c__Alphaproteobacteria; o__Rhizobiales; f__Xanthobacteraceae; g__Rhodoplanes; s__
ASV1281	0	0	0	0	10	65	20	37	0	0	0	0	0	0	0	0	0	0	6	9	0	0	0	0	k__Bacteria; p__Chloroflexi; c__Ktedonobacteria; o__Ktedonobacterales; f__JG30-KF-AS9; g__JG30-KF-AS9; s__
ASV1282	0	0	0	0	0	10	20	10	0	0	0	0	15	16	41	47	0	0	0	0	0	0	0	0	k__Bacteria; p__Acidobacteriota; c__Holophagae; o__Holophagales; f__Holophagaceae; g__Holophaga; s__
ASV1283	0	0	0	0	14	19	0	36	0	6	12	12	0	0	0	0	29	5	7	8	0	0	0	0	k__Bacteria; p__Chloroflexi; c__AD3; o__AD3; f__AD3; g__AD3; s__
ASV1284	73	24	0	0	0	0	0	0	0	0	0	0	0	0	0	0	0	0	0	0	18	0	16	25	k__Bacteria; p__Proteobacteria; c__Gammaproteobacteria; o__Burkholderiales; f__Oxalobacteraceae
ASV1285	0	0	0	0	0	0	0	0	23	0	0	8	0	0	0	0	25	27	41	22	0	0	0	0	k__Bacteria; p__Gemmatimonadota; c__Gemmatimonadetes; o__Gemmatimonadales; f__Gemmatimonadaceae; g__Gemmatimonas; s__
ASV1286	0	0	0	0	0	0	0	0	0	0	0	0	0	0	0	0	0	0	146	0	0	0	0	0	k__Bacteria; p__Chloroflexi; c__Ktedonobacteria; o__Ktedonobacterales; f__Ktedonobacteraceae; g__; s__
ASV1287	0	0	0	0	21	17	6	0	0	0	0	0	0	0	0	0	24	36	40	0	0	0	0	0	k__Bacteria; p__Acidobacteriota; c__Acidobacteriae; o__Acidobacteriales; f__Acidobacteriaceae_(Subgroup_1); g__; s__
ASV1288	0	0	0	0	0	0	0	0	0	0	0	0	0	0	84	80	0	0	0	0	0	0	0	0	k__Bacteria; p__Bacteroidota; c__Bacteroidia; o__Cytophagales; f__Microscillaceae; g__
ASV1289	25	10	11	45	0	0	0	0	0	0	0	0	13	0	0	0	0	0	0	0	54	0	0	0	k__Bacteria; p__Desulfobacterota; c__; o__; f__; g__; s__
ASV1290	2	19	4	11	0	0	0	0	0	0	0	0	0	11	0	9	0	0	0	0	18	18	38	21	k__Bacteria; p__Proteobacteria; c__Gammaproteobacteria; o__Gammaproteobacteria_Incertae_Sedis; f__Unknown_Family; g__; s__
ASV1291	11	0	9	0	0	15	23	0	0	0	0	0	11	9	12	0	0	0	0	0	0	32	30	0	k__Bacteria; p__Acidobacteriota; c__Acidobacteriae; o__Solibacterales; f__Solibacteraceae; g__Candidatus_Solibacter
ASV1292	32	37	36	38	0	0	0	0	0	0	0	0	0	0	0	0	0	0	0	0	0	0	0	0	k__Bacteria; p__Acidobacteriota; c__Vicinamibacteria; o__Vicinamibacterales; f__; g__; s__
ASV1293	0	0	0	0	0	0	0	0	0	0	0	0	0	0	0	0	0	0	0	0	25	48	50	38	k__Bacteria; p__Acidobacteriota; c__Acidobacteriae; o__Acidobacteriales; f__; g__; s__
ASV1294	0	0	0	0	0	0	0	0	0	0	0	0	0	0	0	0	0	54	37	49	0	0	0	0	k__Bacteria; p__Acidobacteriota; c__Acidobacteriae; o__Acidobacteriales; f__Acidobacteriaceae_(Subgroup_1)
ASV1295	0	0	0	0	0	0	0	0	18	17	18	18	0	0	0	0	16	7	31	21	0	0	0	0	k__Bacteria; p__Myxococcota; c__Polyangia; o__Polyangiales; f__BIrii41; g__BIrii41; s__
ASV1296	0	0	0	0	0	0	0	0	16	10	14	16	0	0	0	0	15	11	23	38	0	0	0	0	k__Bacteria; p__Armatimonadota; c__Fimbriimonadia; o__Fimbriimonadales; f__Fimbriimonadaceae; g__Fimbriimonadaceae; s__
ASV1297	41	0	26	66	0	0	0	0	0	0	0	4	16	0	0	0	0	0	0	0	0	0	0	0	k__Bacteria; p__Proteobacteria; c__Alphaproteobacteria; o__Dongiales; f__Dongiaceae; g__Dongia; s__
ASV1298	18	6	17	0	0	0	0	0	0	0	0	0	0	0	0	0	0	0	0	0	0	118	0	0	k__Bacteria; p__Acidobacteriota; c__Holophagae; o__Subgroup_7; f__Subgroup_7; g__Subgroup_7; s__
ASV1299	0	0	0	0	0	0	32	0	0	0	0	75	0	0	0	0	46	0	0	0	0	0	0	0	k__Bacteria; p__Proteobacteria; c__Gammaproteobacteria; o__JG36-TzT-191; f__JG36-TzT-191; g__JG36-TzT-191; s__
ASV1300	11	91	0	19	0	0	0	0	0	0	0	0	7	0	0	0	0	0	0	0	0	0	8	0	k__Bacteria; p__Bacteroidota; c__Bacteroidia; o__Flavobacteriales; f__Flavobacteriaceae; g__Flavobacterium; s__Flavobacterium_anhuiense
ASV1301	0	0	47	99	0	0	0	0	0	0	0	0	0	0	0	0	0	0	0	0	0	0	0	0	k__Bacteria; p__Acidobacteriota; c__Holophagae; o__Subgroup_7; f__Subgroup_7; g__Subgroup_7; s__
ASV1302	0	0	0	0	9	0	11	19	40	20	0	26	0	0	0	0	11	0	0	16	0	0	0	0	k__Bacteria; p__Proteobacteria; c__Alphaproteobacteria; o__Caulobacterales; f__Caulobacteraceae; g__Asticcacaulis; s__
ASV1303	0	0	0	0	0	0	0	0	0	0	0	0	0	0	0	6	0	0	0	0	25	31	53	44	k__Bacteria; p__Bacteroidota; c__Bacteroidia; o__Cytophagales; f__Microscillaceae; g__; s__
ASV1304	0	0	0	0	0	0	14	0	20	14	8	15	0	0	0	0	20	26	12	12	0	0	0	0	k__Bacteria; p__Acidobacteriota; c__Acidobacteriae; o__Solibacterales; f__Solibacteraceae; g__Candidatus_Solibacter; s__
ASV1305	0	0	0	0	27	18	23	44	0	0	16	12	0	0	0	0	0	8	0	0	0	0	0	0	k__Bacteria; p__Proteobacteria; c__Alphaproteobacteria; o__Acetobacterales; f__Acetobacteraceae
ASV1306	15	11	18	14	0	0	0	0	0	0	0	0	0	0	0	0	0	0	0	0	26	29	18	19	k__Bacteria; p__Proteobacteria; c__Gammaproteobacteria; o__Burkholderiales; f__Comamonadaceae
ASV1307	0	40	41	0	0	0	0	0	0	0	0	0	19	0	26	16	0	0	0	0	0	0	0	0	k__Bacteria; p__Proteobacteria; c__Gammaproteobacteria; o__Burkholderiales; f__Comamonadaceae
ASV1308	39	36	46	0	0	0	0	0	0	0	0	0	0	0	0	0	0	0	19	0	0	0	0	0	k__Bacteria; p__Proteobacteria; c__Alphaproteobacteria; o__Sphingomonadales; f__Sphingomonadaceae; g__Sphingomonas
ASV1309	0	0	0	0	0	0	5	0	30	0	0	0	25	0	14	27	11	9	14	20	0	0	0	0	k__Bacteria; p__Proteobacteria; c__Alphaproteobacteria; o__Elsterales; f__; g__; s__
ASV1310	0	0	0	0	0	0	0	0	0	0	0	0	0	0	0	0	32	18	32	57	0	0	0	0	k__Bacteria; p__Acidobacteriota; c__Acidobacteriae; o__Acidobacteriales; f__Acidobacteriaceae_(Subgroup_1); g__
ASV1311	0	0	0	0	0	0	0	0	0	0	0	0	0	0	0	0	0	0	0	0	51	42	38	32	k__Bacteria; p__Proteobacteria; c__Gammaproteobacteria; o__Burkholderiales; f__SC-I-84; g__SC-I-84; s__
ASV1312	0	0	0	0	0	15	24	0	92	0	7	0	9	0	6	0	0	0	0	0	0	0	0	0	k__Bacteria; p__Proteobacteria; c__Gammaproteobacteria; o__Burkholderiales; f__Chromobacteriaceae; g__Crenobacter; s__
ASV1313	0	0	0	0	0	0	0	0	156	0	0	0	0	0	0	0	0	0	0	0	0	0	0	0	k__Bacteria; p__Proteobacteria; c__Alphaproteobacteria; o__Sphingomonadales; f__Sphingomonadaceae; g__Sphingomonas
ASV1314	0	0	0	0	0	0	0	0	0	9	0	0	0	0	0	0	30	42	18	39	0	0	0	0	k__Bacteria; p__Chloroflexi; c__Ktedonobacteria; o__Ktedonobacterales; f__JG30-KF-AS9; g__JG30-KF-AS9; s__
ASV1315	0	0	0	0	0	7	16	0	28	11	34	12	0	0	0	0	13	9	10	8	0	0	0	0	k__Bacteria; p__Acidobacteriota; c__Acidobacteriae; o__Subgroup_13; f__Subgroup_13; g__Subgroup_13; s__
ASV1316	0	33	33	0	0	0	0	0	0	0	0	0	27	21	14	15	0	0	0	0	0	0	0	0	k__Bacteria; p__Actinobacteriota; c__Actinobacteria; o__Propionibacteriales; f__Nocardioidaceae; g__Aeromicrobium
ASV1317	25	32	27	23	0	0	0	0	0	0	0	0	0	18	13	0	0	0	0	0	0	0	0	0	k__Bacteria; p__Acidobacteriota; c__Subgroup_5; o__Subgroup_5; f__Subgroup_5; g__Subgroup_5; s__
ASV1318	0	0	0	0	0	0	0	0	0	40	0	0	0	0	0	0	32	31	0	36	0	0	0	0	k__Bacteria; p__Actinobacteriota; c__Thermoleophilia; o__Solirubrobacterales; f__Solirubrobacteraceae; g__Conexibacter; s__
ASV1319	18	13	10	0	0	0	0	0	0	0	0	0	23	7	29	54	0	0	0	0	0	0	0	0	k__Bacteria; p__Verrucomicrobiota; c__Verrucomicrobiae; o__Pedosphaerales; f__Pedosphaeraceae; g__Ellin517; s__
ASV1320	0	0	0	0	24	0	20	37	0	0	0	0	0	0	0	0	66	0	0	0	0	0	0	0	k__Bacteria; p__Chloroflexi; c__Ktedonobacteria; o__Ktedonobacterales; f__Ktedonobacteraceae; g__1921-2; s__
ASV1321	0	0	0	0	0	0	0	0	0	0	0	0	0	0	0	0	0	25	32	80	0	0	0	0	k__Bacteria; p__Actinobacteriota; c__Acidimicrobiia
ASV1322	0	0	0	0	0	0	0	0	0	0	0	0	0	0	0	0	30	31	0	78	0	0	0	0	k__Bacteria; p__Acidobacteriota; c__Acidobacteriae; o__Subgroup_2; f__Subgroup_2; g__Subgroup_2; s__
ASV1323	0	0	0	0	0	0	0	0	67	38	25	18	0	0	0	0	0	0	0	0	0	0	0	0	k__Bacteria; p__Proteobacteria; c__Alphaproteobacteria; o__Elsterales; f__; g__; s__
ASV1324	14	26	11	19	0	0	0	0	0	0	0	0	0	0	0	0	0	0	0	0	25	15	18	18	k__Bacteria; p__Gemmatimonadota; c__Gemmatimonadetes; o__Gemmatimonadales; f__Gemmatimonadaceae
ASV1325	26	39	28	31	0	0	0	0	0	0	0	0	0	0	0	0	0	0	0	0	0	0	0	19	k__Bacteria; p__Proteobacteria; c__Gammaproteobacteria; o__Burkholderiales; f__A21b; g__A21b; s__
ASV1326	7	0	8	0	0	0	0	0	0	0	0	0	0	9	7	0	0	0	0	0	32	24	46	22	k__Bacteria; p__Proteobacteria; c__Alphaproteobacteria; o__; f__; g__; s__
ASV1327	29	20	34	20	0	0	0	0	0	0	0	0	0	8	0	0	0	0	0	0	0	18	0	15	k__Bacteria; p__Chloroflexi; c__JG30-KF-CM66; o__JG30-KF-CM66; f__JG30-KF-CM66; g__JG30-KF-CM66; s__
ASV1328	0	0	0	0	0	22	31	4	22	0	21	17	0	13	7	7	0	0	0	0	0	0	0	0	k__Bacteria; p__Acidobacteriota; c__Acidobacteriae; o__Subgroup_2; f__Subgroup_2; g__Subgroup_2; s__
ASV1329	0	29	0	10	0	0	0	0	0	0	0	0	12	0	0	0	0	0	0	0	0	24	45	31	k__Bacteria; p__Acidobacteriota; c__Vicinamibacteria; o__Subgroup_17; f__Subgroup_17; g__Subgroup_17; s__
ASV1330	0	44	36	57	0	0	0	0	0	0	0	0	0	0	0	0	0	0	0	0	0	0	0	0	k__Bacteria; p__Chloroflexi; c__Dehalococcoidia; o__S085; f__S085; g__S085; s__
ASV1331	0	0	0	0	0	0	0	0	19	11	62	31	0	0	0	0	0	8	16	0	0	0	0	0	k__Bacteria; p__Gemmatimonadota; c__Gemmatimonadetes; o__Gemmatimonadales; f__Gemmatimonadaceae; g__Gemmatimonas; s__
ASV1332	0	0	0	0	0	0	0	0	0	0	0	0	74	0	0	0	0	0	0	0	59	0	26	0	k__Bacteria; p__Latescibacterota; c__Latescibacterota; o__Latescibacterota; f__Latescibacterota; g__Latescibacterota; s__
ASV1333	10	10	7	0	0	0	0	0	0	0	0	0	22	34	20	14	0	0	0	0	2	4	17	5	k__Bacteria; p__Acidobacteriota; c__Subgroup_11; o__Subgroup_11; f__Subgroup_11; g__Subgroup_11; s__
ASV1334	28	19	29	29	0	0	0	0	0	0	0	0	0	0	0	0	0	0	0	0	11	18	0	14	k__Bacteria; p__Proteobacteria; c__Gammaproteobacteria; o__Burkholderiales; f__Comamonadaceae; g__Ramlibacter
ASV1335	0	0	54	0	0	0	0	0	0	0	0	0	0	0	0	0	0	0	0	0	0	0	52	40	k__Bacteria; p__Myxococcota; c__Polyangia; o__Polyangiales; f__Polyangiaceae; g__; s__
ASV1336	0	0	0	0	0	20	0	0	13	8	12	0	0	0	0	0	17	31	20	14	0	0	0	0	k__Bacteria; p__Chloroflexi; c__Ktedonobacteria; o__Ktedonobacterales; f__Ktedonobacteraceae; g__1921-3; s__
ASV1337	0	47	87	0	0	0	0	0	0	0	0	0	0	0	0	0	0	0	0	0	0	0	0	0	k__Bacteria; p__Gemmatimonadota; c__Gemmatimonadetes; o__Gemmatimonadales; f__Gemmatimonadaceae; g__; s__
ASV1338	7	11	13	11	9	11	6	8	0	0	0	5	14	0	7	0	0	0	0	0	19	8	14	0	k__Bacteria; p__Myxococcota; c__Polyangia; o__Haliangiales; f__Haliangiaceae; g__Haliangium; s__
ASV1339	0	0	0	0	0	0	11	21	0	0	0	6	0	0	0	0	33	23	15	29	0	0	0	0	k__Bacteria; p__Chloroflexi; c__Ktedonobacteria; o__Ktedonobacterales; f__JG30-KF-AS9; g__JG30-KF-AS9; s__
ASV1340	38	46	0	0	0	0	0	0	0	0	0	0	0	0	0	0	0	0	0	0	0	37	0	25	k__Bacteria; p__Proteobacteria; c__Gammaproteobacteria; o__Burkholderiales; f__TRA3-20; g__TRA3-20; s__
ASV1341	24	14	0	0	14	9	17	0	0	0	0	0	8	20	19	19	0	0	0	0	0	0	0	0	k__Bacteria; p__Gemmatimonadota; c__Gemmatimonadetes; o__Gemmatimonadales; f__Gemmatimonadaceae; g__Gemmatimonas; s__
ASV1342	0	0	0	0	0	0	0	0	0	0	0	0	0	0	0	0	0	0	0	0	67	34	30	25	k__Bacteria; p__Verrucomicrobiota; c__Verrucomicrobiae; o__Pedosphaerales; f__Pedosphaeraceae
ASV1343	0	0	0	0	0	0	0	0	0	0	0	0	0	0	0	0	29	33	19	53	0	0	0	0	k__Bacteria; p__Proteobacteria; c__Alphaproteobacteria; o__Rhizobiales; f__Xanthobacteraceae; g__Pseudolabrys; s__
ASV1344	0	0	0	0	0	0	0	0	0	0	0	0	58	41	37	17	0	0	0	0	0	0	0	0	k__Bacteria; p__Latescibacterota; c__Latescibacterota; o__Latescibacterota; f__Latescibacterota; g__Latescibacterota; s__
ASV1345	0	0	0	0	44	37	32	28	0	0	0	0	0	0	0	0	0	0	0	0	0	0	0	0	k__Bacteria; p__Acidobacteriota; c__Acidobacteriae; o__Acidobacteriales; f__Acidobacteriaceae_(Subgroup_1); g__Occallatibacter
ASV1346	0	0	0	0	10	14	0	0	4	14	0	7	0	0	0	0	30	20	16	22	0	0	0	0	k__Bacteria; p__Verrucomicrobiota; c__Verrucomicrobiae; o__Pedosphaerales; f__Pedosphaeraceae; g__Pedosphaeraceae; s__
ASV1347	0	0	0	0	46	0	0	8	0	0	0	0	0	50	38	0	0	0	0	0	0	0	0	0	k__Bacteria; p__Chloroflexi; c__Ktedonobacteria; o__Ktedonobacterales; f__Ktedonobacteraceae
ASV1348	0	0	0	0	0	0	17	0	43	0	0	40	0	0	0	21	0	0	25	0	0	0	0	0	k__Bacteria; p__Proteobacteria; c__Alphaproteobacteria; o__Micropepsales; f__Micropepsaceae; g__
ASV1349	0	0	0	0	0	0	0	12	0	0	0	17	0	0	0	0	0	46	58	0	0	0	0	0	k__Bacteria; p__Actinobacteriota; c__Actinobacteria; o__Catenulisporales; f__Actinospicaceae; g__Actinospica
ASV1350	0	0	0	0	0	0	0	0	27	81	0	33	0	0	0	0	0	0	0	0	0	0	0	0	k__Bacteria; p__Proteobacteria; c__Gammaproteobacteria; o__Xanthomonadales; f__Rhodanobacteraceae
ASV1351	0	0	0	0	28	16	0	0	32	0	0	0	0	6	10	0	0	44	0	0	0	0	0	0	k__Bacteria; p__Actinobacteriota; c__Actinobacteria; o__Catenulisporales; f__Catenulisporaceae; g__Catenulispora
ASV1352	0	0	8	18	0	0	0	0	0	0	0	0	0	0	0	0	0	0	0	0	29	32	21	44	k__Bacteria; p__Armatimonadota; c__Fimbriimonadia; o__Fimbriimonadales; f__Fimbriimonadaceae; g__Fimbriimonadaceae; s__
ASV1353	0	0	0	0	0	36	0	0	42	19	45	0	0	0	0	0	0	0	0	0	0	0	0	0	k__Bacteria; p__Actinobacteriota; c__Acidimicrobiia
ASV1354	0	0	0	0	0	13	0	0	0	0	0	12	0	0	0	0	18	54	9	24	0	0	0	0	k__Bacteria; p__Proteobacteria; c__Gammaproteobacteria; o__Xanthomonadales; f__Rhodanobacteraceae; g__Chujaibacter; s__
ASV1355	0	7	0	0	0	26	0	0	0	0	13	13	0	15	16	0	12	22	0	12	0	0	0	0	k__Bacteria; p__Proteobacteria; c__Alphaproteobacteria; o__Acetobacterales; f__Acetobacteraceae
ASV1356	79	0	26	0	0	0	0	0	0	0	0	0	0	0	0	0	0	0	0	0	0	0	0	44	k__Bacteria; p__Actinobacteriota; c__Actinobacteria; o__Corynebacteriales; f__Mycobacteriaceae; g__Mycobacterium
ASV1357	85	35	22	0	0	0	0	0	0	0	0	0	0	0	0	0	0	0	0	0	0	0	0	0	k__Bacteria; p__Proteobacteria; c__Gammaproteobacteria; o__Burkholderiales
ASV1358	46	22	30	7	0	0	0	0	0	0	0	0	0	0	0	31	0	0	0	0	0	0	0	7	k__Bacteria; p__Proteobacteria; c__Gammaproteobacteria; o__Burkholderiales; f__Nitrosomonadaceae; g__MND1; s__
ASV1359	32	21	27	34	0	0	0	0	0	0	0	0	0	0	8	16	0	0	0	0	0	0	0	0	k__Bacteria; p__Verrucomicrobiota; c__Verrucomicrobiae; o__Pedosphaerales; f__Pedosphaeraceae; g__Pedosphaeraceae; s__
ASV1360	20	0	28	0	0	0	0	0	0	0	0	0	0	0	0	21	0	0	0	0	28	35	18	0	k__Bacteria
ASV1361	25	28	30	39	0	0	0	0	0	0	0	0	0	0	0	13	0	0	0	0	0	0	0	0	k__Bacteria; p__Acidobacteriota; c__Subgroup_5; o__Subgroup_5; f__Subgroup_5; g__Subgroup_5; s__
ASV1362	0	0	0	0	8	6	13	0	0	30	24	38	0	0	0	0	9	11	0	0	0	0	0	0	k__Bacteria; p__Planctomycetota
ASV1363	0	0	0	0	41	24	35	39	0	0	0	0	0	0	0	0	0	0	0	0	0	0	0	0	k__Bacteria; p__Acidobacteriota; c__Acidobacteriae; o__Acidobacteriales; f__Acidobacteriaceae_(Subgroup_1); g__Occallatibacter
ASV1364	0	0	0	0	0	0	0	0	0	0	0	0	29	46	30	0	0	0	0	0	0	0	0	42	k__Bacteria; p__Proteobacteria; c__Gammaproteobacteria; o__Burkholderiales; f__Comamonadaceae
ASV1365	0	0	0	0	0	0	0	0	0	0	0	0	0	0	0	0	0	0	0	0	74	70	0	11	k__Bacteria; p__Acidobacteriota; c__Acidobacteriae; o__Subgroup_2; f__Subgroup_2; g__Subgroup_2
ASV1366	0	0	0	0	0	0	0	0	0	0	0	0	23	27	30	31	13	7	15	0	0	0	0	0	k__Bacteria; p__Proteobacteria; c__Alphaproteobacteria; o__Reyranellales; f__Reyranellaceae; g__Reyranella
ASV1367	34	11	24	34	0	0	0	0	0	0	0	0	8	14	0	6	0	0	0	0	0	0	8	0	k__Bacteria; p__Verrucomicrobiota; c__Verrucomicrobiae; o__Pedosphaerales; f__Pedosphaeraceae; g__Pedosphaeraceae; s__
ASV1368	0	0	0	0	0	29	43	30	0	0	0	0	0	0	0	0	0	0	35	0	0	0	0	0	k__Bacteria; p__Proteobacteria; c__Alphaproteobacteria; o__Caulobacterales; f__Caulobacteraceae; g__Phenylobacterium
ASV1369	0	0	0	0	0	0	0	0	32	19	0	0	0	0	0	0	0	0	32	54	0	0	0	0	k__Bacteria; p__Actinobacteriota; c__Acidimicrobiia
ASV1370	0	0	0	0	0	0	0	0	0	0	0	0	43	19	65	22	0	0	0	0	0	0	0	0	k__Bacteria; p__Patescibacteria; c__Saccharimonadia; o__Saccharimonadales; f__Saccharimonadales; g__Saccharimonadales; s__
ASV1371	0	0	0	0	0	0	0	0	0	0	0	0	0	0	0	0	0	0	0	0	27	50	27	48	k__Bacteria; p__Acidobacteriota; c__Acidobacteriae; o__Acidobacteriales
ASV1372	0	14	15	18	0	0	0	0	0	0	0	0	0	0	0	0	0	0	0	0	40	25	26	0	k__Bacteria; p__Gemmatimonadota; c__Gemmatimonadetes; o__Gemmatimonadales; f__Gemmatimonadaceae; g__; s__
ASV1373	22	19	21	9	0	0	0	0	0	0	0	0	15	24	0	27	0	0	0	0	0	5	0	0	k__Bacteria; p__Proteobacteria; c__Alphaproteobacteria; o__Rhizobiales; f__Rhizobiales_Incertae_Sedis; g__Bauldia; s__
ASV1374	0	0	0	0	26	23	44	43	0	0	0	0	0	0	0	0	0	0	0	0	0	0	0	0	k__Bacteria; p__Proteobacteria; c__Gammaproteobacteria; o__Gammaproteobacteria_Incertae_Sedis; f__Unknown_Family; g__Acidibacter; s__
ASV1375	0	0	0	0	0	15	15	15	0	0	0	0	9	0	0	0	0	29	24	29	0	0	0	0	k__Bacteria; p__Proteobacteria; c__Alphaproteobacteria; o__Acetobacterales; f__Acetobacteraceae
ASV1376	0	0	0	0	0	37	0	0	0	28	0	73	0	0	0	0	0	0	0	0	0	0	0	0	k__Bacteria; p__Firmicutes; c__Bacilli; o__Bacillales; f__Bacillaceae; g__Bacillus
ASV1377	12	0	0	0	0	54	0	0	0	0	0	0	0	0	0	0	28	38	0	0	0	0	0	0	k__Bacteria; p__Proteobacteria; c__Alphaproteobacteria; o__Caulobacterales; f__Caulobacteraceae; g__Phenylobacterium
ASV1378	0	0	0	7	16	24	55	23	14	0	0	0	0	0	0	0	0	0	0	0	0	0	0	0	k__Bacteria
ASV1379	0	0	0	27	0	0	0	0	0	0	0	0	33	26	19	41	0	0	0	0	0	0	0	0	k__Bacteria; p__Myxococcota; c__Myxococcia; o__Myxococcales; f__Myxococcaceae; g__KD3-10; s__
ASV1380	0	0	0	0	0	0	0	0	0	0	0	0	0	0	0	0	27	28	40	36	0	0	0	0	k__Bacteria; p__Proteobacteria; c__Alphaproteobacteria; o__Elsterales; f__; g__; s__
ASV1381	0	0	0	0	0	0	0	0	0	0	0	0	0	0	0	0	0	0	0	0	35	41	45	26	k__Bacteria; p__Proteobacteria; c__Gammaproteobacteria; o__R7C24; f__R7C24; g__R7C24; s__
ASV1382	31	25	22	26	0	0	1	0	0	0	0	0	10	0	5	15	0	0	0	0	0	0	0	0	k__Bacteria; p__Proteobacteria; c__Alphaproteobacteria; o__; f__; g__; s__
ASV1383	24	9	37	12	0	0	0	0	0	0	0	0	19	0	0	0	0	0	0	0	0	41	0	0	k__Bacteria; p__Firmicutes; c__Bacilli; o__Bacillales; f__Bacillaceae; g__Bacillus
ASV1384	0	11	9	0	0	0	0	0	0	0	0	0	26	0	62	31	0	0	0	0	0	0	0	0	k__Bacteria; p__Myxococcota; c__Polyangia; o__Haliangiales; f__Haliangiaceae; g__Haliangium; s__
ASV1385	0	0	0	0	0	30	0	0	0	0	0	0	0	0	0	0	0	39	59	0	0	0	0	0	k__Bacteria; p__Proteobacteria; c__Alphaproteobacteria; o__Elsterales; f__; g__; s__
ASV1386	0	0	0	0	0	0	0	0	0	0	0	0	50	40	20	37	0	0	0	0	0	0	0	0	k__Bacteria; p__Bacteroidota; c__Kryptonia; o__Kryptoniales; f__BSV26; g__BSV26; s__
ASV1387	0	0	0	0	0	0	0	0	0	0	18	0	0	0	0	0	44	35	32	0	0	0	0	0	k__Bacteria; p__Acidobacteriota; c__Acidobacteriae; o__Acidobacteriales
ASV1388	0	0	0	0	0	0	0	0	40	37	21	39	0	0	0	0	0	0	0	0	0	0	0	0	k__Bacteria; p__Verrucomicrobiota; c__Verrucomicrobiae; o__Pedosphaerales; f__Pedosphaeraceae; g__Pedosphaera; s__
ASV1389	0	0	0	0	0	28	0	0	48	0	15	0	0	0	0	0	47	0	0	0	0	0	0	0	k__Bacteria; p__Proteobacteria; c__Gammaproteobacteria; o__Burkholderiales; f__Comamonadaceae
ASV1390	0	0	0	0	32	26	16	37	0	0	0	0	0	0	0	0	12	0	11	0	0	0	0	0	k__Bacteria; p__Planctomycetota; c__Planctomycetes; o__Pirellulales; f__Pirellulaceae; g__; s__
ASV1391	0	0	0	0	10	0	13	0	14	9	0	0	0	0	0	0	17	23	16	27	0	0	0	0	k__Bacteria; p__Proteobacteria; c__Alphaproteobacteria; o__Elsterales; f__; g__; s__
ASV1392	0	0	17	0	0	0	0	0	0	0	0	0	0	0	0	0	0	0	0	0	37	25	39	27	k__Bacteria; p__Proteobacteria; c__Gammaproteobacteria; o__Burkholderiales; f__SC-I-84; g__SC-I-84; s__
ASV1393	0	8	11	0	0	0	0	0	0	0	0	0	27	0	0	0	0	0	0	0	55	0	41	0	k__Bacteria; p__Acidobacteriota; c__Vicinamibacteria; o__Vicinamibacterales; f__; g__; s__
ASV1394	0	16	21	15	0	0	0	0	0	0	0	0	0	0	0	0	0	0	0	0	26	19	21	23	k__Bacteria; p__Proteobacteria; c__Gammaproteobacteria; o__Burkholderiales; f__SC-I-84; g__SC-I-84; s__
ASV1395	13	0	0	5	0	0	0	0	0	0	0	0	37	26	20	12	0	0	0	0	0	17	13	0	k__Bacteria; p__Verrucomicrobiota; c__Verrucomicrobiae; o__Pedosphaerales; f__Pedosphaeraceae; g__ADurb.Bin063-1; s__
ASV1396	62	21	17	25	0	0	0	0	0	0	0	0	0	0	0	0	0	0	0	0	0	12	0	0	k__Bacteria; p__Gemmatimonadota; c__Gemmatimonadetes; o__Gemmatimonadales; f__Gemmatimonadaceae; g__; s__
ASV1397	29	14	24	57	0	0	0	0	0	0	0	0	0	0	0	0	0	0	0	0	0	0	11	0	k__Bacteria; p__Gemmatimonadota; c__Gemmatimonadetes; o__Gemmatimonadales; f__Gemmatimonadaceae
ASV1398	28	25	41	30	0	0	0	0	0	0	0	0	0	0	11	0	0	0	0	0	0	0	0	0	k__Bacteria; p__Verrucomicrobiota; c__Verrucomicrobiae; o__Pedosphaerales; f__Pedosphaeraceae; g__Pedosphaeraceae; s__
ASV1399	16	25	29	37	0	0	12	0	0	0	0	0	0	0	13	0	0	0	0	0	0	0	0	0	k__Bacteria; p__Proteobacteria; c__Gammaproteobacteria; o__Burkholderiales; f__TRA3-20; g__TRA3-20; s__
ASV1400	0	11	29	10	0	0	0	0	0	0	0	0	16	21	0	32	0	0	0	0	20	0	0	0	k__Bacteria
ASV1401	0	0	13	0	0	0	0	0	19	7	6	0	0	0	0	0	26	35	29	0	0	0	0	0	k__Bacteria; p__Proteobacteria; c__Gammaproteobacteria; o__Burkholderiales; f__Burkholderiaceae; g__Burkholderia-Caballeronia-Paraburkholderia
ASV1402	0	0	0	0	0	0	0	0	0	0	0	0	0	0	0	0	0	0	0	0	41	37	38	31	k__Bacteria; p__Proteobacteria; c__Gammaproteobacteria; o__Burkholderiales; f__SC-I-84; g__SC-I-84; s__
ASV1403	0	0	13	0	0	0	13	0	0	0	0	0	0	0	0	0	0	0	0	0	0	60	53	0	k__Bacteria; p__Planctomycetota; c__Pla4_lineage; o__Pla4_lineage; f__Pla4_lineage; g__Pla4_lineage; s__
ASV1404	0	0	32	0	0	0	0	0	0	0	0	0	0	0	0	0	0	0	0	0	24	0	36	50	k__Bacteria; p__Actinobacteriota; c__Actinobacteria; o__Frankiales; f__Geodermatophilaceae; g__Blastococcus
ASV1405	0	0	0	0	0	9	12	0	69	10	0	17	0	0	0	0	0	0	14	4	0	0	0	0	k__Bacteria; p__Proteobacteria; c__Gammaproteobacteria; o__Gammaproteobacteria_Incertae_Sedis; f__Unknown_Family; g__Acidibacter; s__
ASV1406	0	0	0	0	0	0	0	0	0	0	0	0	13	8	6	8	0	0	0	0	26	22	30	35	k__Bacteria; p__Planctomycetota; c__Phycisphaerae; o__Phycisphaerales; f__Phycisphaeraceae; g__SM1A02; s__
ASV1407	0	0	0	0	0	0	0	0	0	0	0	0	14	26	83	14	0	0	0	0	0	0	0	0	k__Bacteria; p__Myxococcota; c__Polyangia; o__Haliangiales; f__Haliangiaceae; g__Haliangium; s__
ASV1408	19	24	0	0	0	0	0	0	0	0	0	0	0	9	0	0	0	0	0	0	15	31	21	17	k__Bacteria; p__Acidobacteriota; c__Thermoanaerobaculia; o__Thermoanaerobaculales; f__Thermoanaerobaculaceae; g__Subgroup_10; s__
ASV1409	18	17	20	0	0	0	0	0	0	0	0	0	0	0	0	0	0	0	0	0	23	26	15	20	k__Bacteria; p__Nitrospirota; c__Nitrospiria; o__Nitrospirales; f__Nitrospiraceae; g__Nitrospira; s__Nitrospira_defluvii
ASV1410	0	0	0	0	0	18	11	16	0	0	0	0	0	0	0	0	0	22	45	18	0	0	0	0	k__Bacteria; p__Acidobacteriota; c__Acidobacteriae; o__Acidobacteriales; f__Acidobacteriaceae_(Subgroup_1); g__Occallatibacter
ASV1411	0	0	0	0	0	13	0	0	0	0	0	0	0	0	0	0	31	17	36	32	0	0	0	0	k__Bacteria; p__Bdellovibrionota; c__Oligoflexia; o__0319-6G20; f__0319-6G20; g__0319-6G20
ASV1412	0	0	0	0	0	0	0	0	41	60	0	33	0	0	0	0	0	0	0	0	0	0	0	0	k__Bacteria; p__Acidobacteriota; c__Acidobacteriae; o__Acidobacteriales; f__; g__; s__
ASV1413	25	0	0	0	0	0	0	0	0	0	0	0	19	0	0	0	0	0	0	0	57	0	41	0	k__Bacteria; p__Actinobacteriota; c__MB-A2-108; o__MB-A2-108; f__MB-A2-108; g__MB-A2-108; s__
ASV1414	18	17	0	17	0	0	0	0	0	0	0	0	20	20	28	0	0	0	0	0	0	0	0	19	k__Bacteria; p__Proteobacteria; c__Alphaproteobacteria; o__Rhizobiales; f__A0839; g__A0839; s__
ASV1415	0	0	0	27	0	0	0	0	0	0	0	0	0	0	0	0	0	0	0	0	0	0	107	0	k__Bacteria; p__Proteobacteria; c__Gammaproteobacteria; o__Burkholderiales; f__Comamonadaceae
ASV1416	0	0	0	0	0	27	0	0	0	0	0	0	42	22	47	0	0	0	0	0	0	0	0	0	k__Bacteria; p__Proteobacteria; c__Gammaproteobacteria; o__Gammaproteobacteria_Incertae_Sedis; f__Unknown_Family; g__Acidibacter; s__
ASV1417	0	0	0	0	0	0	0	0	0	0	0	0	0	0	0	51	13	0	0	74	0	0	0	0	k__Bacteria; p__Firmicutes; c__Bacilli; o__Bacillales; f__Planococcaceae; g__Sporosarcina
ASV1418	33	12	9	14	0	0	0	0	0	0	0	0	18	21	0	0	0	0	0	0	0	26	0	5	k__Bacteria; p__Bacteroidota; c__Bacteroidia; o__Chitinophagales; f__Chitinophagaceae; g__Terrimonas; s__
ASV1419	142	0	0	0	0	0	0	0	0	0	0	0	0	0	0	0	0	0	0	0	0	0	0	0	k__Bacteria; p__Bacteroidota; c__Bacteroidia; o__Flavobacteriales; f__Flavobacteriaceae; g__Flavobacterium
ASV1420	0	0	0	0	0	0	0	0	0	0	0	0	0	0	0	0	0	0	0	0	73	0	0	77	k__Bacteria; p__Proteobacteria; c__Alphaproteobacteria; o__Rhizobiales; f__Xanthobacteraceae; g__
ASV1421	0	0	0	0	0	0	0	0	0	0	0	0	0	54	0	0	0	0	0	0	0	43	38	0	k__Bacteria; p__Verrucomicrobiota; c__Verrucomicrobiae; o__Pedosphaerales; f__Pedosphaeraceae; g__Ellin517; s__
ASV1422	0	0	0	0	0	0	1	0	0	0	0	0	19	24	59	26	0	0	0	0	0	0	0	9	k__Bacteria; p__Bacteroidota; c__Bacteroidia; o__Sphingobacteriales; f__Sphingobacteriaceae; g__Pedobacter
ASV1423	0	0	0	0	22	14	0	0	11	16	0	7	0	0	0	0	12	22	11	9	0	0	0	0	k__Bacteria; p__Actinobacteriota; c__Actinobacteria; o__Frankiales; f__Acidothermaceae; g__Acidothermus; s__bacterium_Ellin334
ASV1424	12	17	0	18	0	0	0	0	0	0	0	0	8	10	0	10	0	0	0	0	17	14	19	10	k__Bacteria; p__Verrucomicrobiota; c__Verrucomicrobiae; o__Pedosphaerales; f__Pedosphaeraceae; g__Pedosphaeraceae
ASV1425	2	0	0	29	0	0	0	0	0	0	0	0	0	0	0	0	0	0	0	0	20	49	40	0	k__Bacteria; p__Bacteroidota; c__Bacteroidia; o__Flavobacteriales; f__Weeksellaceae; g__Chryseobacterium
ASV1426	18	11	23	30	0	0	0	0	0	0	0	0	22	18	4	7	0	0	0	0	0	0	0	0	k__Bacteria; p__Planctomycetota; c__Phycisphaerae; o__Phycisphaerales; f__Phycisphaeraceae; g__SM1A02; s__
ASV1427	0	11	17	12	0	0	0	0	0	0	0	0	0	7	0	0	0	0	0	0	31	19	13	29	k__Bacteria; p__Actinobacteriota; c__Actinobacteria; o__Propionibacteriales; f__Nocardioidaceae; g__Nocardioides
ASV1428	0	0	0	0	0	0	0	0	0	0	0	0	20	8	93	16	0	0	0	0	0	0	0	0	k__Bacteria; p__Acidobacteriota; c__Acidobacteriae; o__Acidobacteriales; f__; g__; s__
ASV1429	0	0	0	0	0	0	0	0	0	0	0	0	0	0	0	152	0	0	0	0	0	0	0	0	k__Bacteria; p__Actinobacteriota; c__Thermoleophilia; o__Gaiellales; f__Gaiellaceae; g__Gaiella
ASV1430	0	0	0	0	0	0	0	0	0	0	0	0	0	0	0	0	0	0	0	0	0	44	57	39	k__Bacteria; p__NB1-j; c__NB1-j; o__NB1-j; f__NB1-j; g__NB1-j; s__
ASV1431	0	0	0	0	0	0	0	0	46	22	0	33	0	0	0	0	0	10	18	0	0	0	0	0	k__Bacteria; p__Acidobacteriota; c__Acidobacteriae; o__Subgroup_13; f__Subgroup_13; g__Subgroup_13; s__
ASV1432	0	0	0	0	0	0	0	0	0	0	0	0	58	30	29	22	0	0	0	0	0	0	0	0	k__Bacteria; p__Proteobacteria; c__Alphaproteobacteria; o__Sphingomonadales; f__Sphingomonadaceae; g__
ASV1433	29	57	34	0	0	0	0	0	0	0	0	0	0	0	0	0	0	0	0	0	0	0	0	0	k__Bacteria; p__Acidobacteriota; c__Subgroup_22; o__Subgroup_22; f__Subgroup_22; g__Subgroup_22; s__
ASV1434	0	0	0	0	0	0	6	14	0	11	0	11	0	0	0	0	27	15	23	20	0	0	0	0	k__Bacteria; p__Chloroflexi; c__Ktedonobacteria; o__Ktedonobacterales; f__Ktedonobacteraceae; g__FCPS473; s__
ASV1435	0	34	34	0	0	0	0	0	0	0	0	0	15	0	17	27	0	0	0	0	0	0	0	0	k__Bacteria; p__Proteobacteria; c__Gammaproteobacteria; o__Xanthomonadales; f__Rhodanobacteraceae; g__Ahniella; s__
ASV1436	22	22	23	22	0	0	0	0	0	0	0	0	0	0	0	0	0	0	0	0	0	41	0	0	k__Bacteria; p__Proteobacteria; c__Gammaproteobacteria; o__Burkholderiales; f__Comamonadaceae
ASV1437	10	13	4	0	0	0	0	0	0	0	0	0	0	0	0	0	0	0	0	0	21	31	32	25	k__Bacteria; p__Acidobacteriota; c__Subgroup_22; o__Subgroup_22; f__Subgroup_22; g__Subgroup_22; s__
ASV1438	47	20	22	21	0	0	0	0	0	0	0	0	0	9	14	0	0	0	0	0	0	0	0	0	k__Bacteria; p__Actinobacteriota; c__Thermoleophilia; o__Solirubrobacterales; f__67-14; g__67-14; s__
ASV1439	25	27	23	30	0	0	0	0	0	0	0	0	0	0	0	0	0	0	0	0	0	0	23	0	k__Bacteria; p__Gemmatimonadota; c__S0134_terrestrial_group; o__S0134_terrestrial_group; f__S0134_terrestrial_group; g__S0134_terrestrial_group; s__
ASV1440	19	39	16	32	0	0	0	0	0	0	0	0	0	0	0	0	0	0	0	0	0	0	0	19	k__Bacteria; p__Proteobacteria; c__Gammaproteobacteria; o__Burkholderiales; f__Nitrosomonadaceae; g__oc32; s__
ASV1441	28	25	48	0	0	0	0	0	0	0	0	0	0	0	0	0	0	0	0	0	0	0	22	0	k__Bacteria; p__Proteobacteria; c__Alphaproteobacteria; o__Sphingomonadales; f__Sphingomonadaceae; g__Sphingomonas; s__Sphingomonas_sediminicola
ASV1442	0	0	0	0	0	7	0	0	20	25	11	15	0	0	0	0	13	11	12	12	0	0	0	0	k__Bacteria; p__Acidobacteriota; c__Acidobacteriae; o__Subgroup_2; f__Subgroup_2; g__Subgroup_2; s__
ASV1443	0	0	0	0	0	0	0	0	0	0	0	0	14	0	0	0	0	0	0	0	33	29	30	39	k__Bacteria; p__Proteobacteria; c__Gammaproteobacteria; o__Xanthomonadales; f__Xanthomonadaceae; g__Lysobacter
ASV1444	0	0	0	0	0	0	0	0	0	0	0	0	0	0	0	0	0	0	0	0	39	34	38	30	k__Bacteria; p__Proteobacteria; c__Gammaproteobacteria; o__Burkholderiales; f__TRA3-20; g__TRA3-20; s__
ASV1445	0	0	0	0	0	0	0	0	0	0	0	0	0	0	0	0	0	0	0	0	44	51	11	39	k__Bacteria; p__Proteobacteria; c__Gammaproteobacteria; o__Burkholderiales; f__TRA3-20; g__TRA3-20; s__
ASV1446	0	0	0	0	126	0	0	0	0	0	0	0	0	0	0	0	0	0	0	0	0	0	0	0	k__Bacteria; p__Acidobacteriota; c__Acidobacteriae; o__Acidobacteriales; f__Acidobacteriaceae_(Subgroup_1); g__Occallatibacter
ASV1447	0	0	0	0	0	0	0	0	0	0	0	0	0	0	0	0	0	0	0	0	116	28	0	0	k__Bacteria; p__Proteobacteria; c__Gammaproteobacteria; o__Burkholderiales; f__Comamonadaceae; g__Ramlibacter
ASV1448	0	0	0	0	0	0	0	0	0	0	0	0	6	0	0	10	0	0	0	0	24	29	31	40	k__Bacteria; p__Acidobacteriota; c__Acidobacteriae; o__Acidobacteriales; f__; g__; s__
ASV1449	0	0	0	0	12	0	0	16	0	0	4	0	0	0	0	0	15	23	27	26	0	0	0	0	k__Bacteria; p__Myxococcota; c__Polyangia; o__Polyangiales; f__Polyangiaceae; g__Pajaroellobacter; s__
ASV1450	0	0	0	0	10	13	64	0	15	11	10	4	0	0	0	0	0	0	0	0	0	0	0	0	k__Bacteria; p__SAR324_clade(Marine_group_B); c__SAR324_clade(Marine_group_B); o__SAR324_clade(Marine_group_B); f__SAR324_clade(Marine_group_B); g__SAR324_clade(Marine_group_B); s__
ASV1451	0	0	0	0	11	34	26	20	0	0	0	11	0	0	0	0	0	8	8	6	0	0	0	0	k__Bacteria; p__Chloroflexi; c__Ktedonobacteria; o__Ktedonobacterales; f__JG30-KF-AS9; g__JG30-KF-AS9; s__
ASV1452	93	30	0	6	0	0	0	0	0	0	0	0	0	0	0	0	0	0	0	0	0	0	0	0	k__Bacteria; p__Acidobacteriota; c__Subgroup_22; o__Subgroup_22; f__Subgroup_22; g__Subgroup_22; s__
ASV1453	18	28	6	34	0	0	0	0	0	0	0	0	0	0	0	0	0	0	0	0	7	0	19	16	k__Bacteria; p__Verrucomicrobiota; c__Verrucomicrobiae; o__Pedosphaerales; f__Pedosphaeraceae; g__Pedosphaeraceae; s__
ASV1454	0	33	37	0	0	0	0	0	0	0	0	0	19	16	8	11	0	0	0	0	0	0	0	0	k__Bacteria; p__Proteobacteria; c__Gammaproteobacteria; o__Burkholderiales; f__Nitrosomonadaceae; g__Ellin6067; s__
ASV1455	0	41	28	0	0	0	0	0	0	0	0	0	21	12	0	0	0	0	0	0	0	23	0	0	k__Bacteria; p__Acidobacteriota; c__Acidobacteriae; o__Acidobacteriales; f__; g__; s__bacterium_Ellin5257
ASV1456	8	7	12	0	0	0	0	0	0	0	0	0	26	0	0	40	0	0	0	0	0	31	9	7	k__Bacteria; p__Myxococcota; c__Polyangia; o__Haliangiales; f__Haliangiaceae; g__Haliangium; s__
ASV1457	0	0	0	0	16	0	5	0	0	0	0	0	0	0	0	0	27	29	25	21	0	0	0	0	k__Bacteria; p__Verrucomicrobiota; c__Chlamydiae; o__Chlamydiales; f__Simkaniaceae; g__; s__
ASV1458	0	0	0	0	0	0	0	0	23	0	0	29	15	0	25	14	0	0	0	30	0	0	0	0	k__Bacteria; p__Chloroflexi; c__Ktedonobacteria; o__Ktedonobacterales
ASV1459	0	0	0	0	0	0	0	0	0	19	33	0	24	12	29	17	0	0	0	0	0	0	0	0	k__Bacteria; p__Proteobacteria; c__Alphaproteobacteria; o__Rhizobiales; f__Xanthobacteraceae; g__; s__
ASV1460	0	0	0	0	0	0	0	0	0	0	0	0	45	21	10	28	0	0	0	0	0	0	36	0	k__Bacteria; p__Bacteroidota; c__Kryptonia; o__Kryptoniales; f__BSV26; g__BSV26; s__
ASV1461	0	0	0	0	0	0	0	0	0	0	0	0	23	0	0	0	0	0	0	0	0	41	40	34	k__Bacteria; p__Myxococcota; c__Polyangia; o__Polyangiales; f__BIrii41; g__BIrii41; s__
ASV1462	0	0	0	0	0	0	0	0	0	0	0	0	0	0	0	0	0	0	0	0	51	0	41	48	k__Bacteria; p__Proteobacteria; c__Gammaproteobacteria; o__Burkholderiales; f__Nitrosomonadaceae; g__MND1; s__
ASV1463	0	0	0	0	0	0	0	0	0	0	0	0	0	0	0	0	0	0	0	0	78	23	0	43	k__Bacteria; p__Acidobacteriota; c__Acidobacteriae; o__Acidobacteriales; f__; g__; s__
ASV1464	33	0	31	38	0	0	0	0	0	0	0	0	0	0	0	0	0	0	0	0	0	0	26	0	k__Bacteria; p__Proteobacteria; c__Gammaproteobacteria; o__Xanthomonadales; f__Rhodanobacteraceae
ASV1465	0	0	0	0	37	0	35	59	0	0	0	0	0	0	0	0	0	0	0	0	0	0	0	0	k__Bacteria; p__Chloroflexi; c__Ktedonobacteria; o__Ktedonobacterales; f__Ktedonobacteraceae; g__; s__
ASV1466	15	17	12	8	0	0	0	0	0	0	0	0	10	19	0	16	0	0	0	0	0	10	25	0	k__Bacteria; p__Proteobacteria; c__Alphaproteobacteria; o__; f__; g__
ASV1467	31	16	9	17	0	0	0	0	0	0	0	0	0	0	0	0	0	0	0	0	18	21	18	0	k__Bacteria; p__Proteobacteria; c__Gammaproteobacteria; o__Burkholderiales; f__Nitrosomonadaceae; g__MND1; s__
ASV1468	0	0	0	0	41	0	19	45	0	0	0	23	0	0	0	0	0	0	0	0	0	0	0	0	k__Bacteria; p__Proteobacteria; c__Alphaproteobacteria; o__Rickettsiales; f__SM2D12; g__SM2D12; s__
ASV1469	0	0	0	0	0	0	0	0	21	13	9	11	0	0	0	0	13	15	16	26	0	0	0	0	k__Bacteria; p__Proteobacteria; c__Alphaproteobacteria
ASV1470	0	0	0	0	0	0	0	0	0	0	0	0	29	25	36	28	0	0	0	0	0	19	0	0	k__Bacteria; p__Bacteroidota; c__Bacteroidia; o__Flavobacteriales; f__Flavobacteriaceae; g__Flavobacterium
ASV1471	0	0	0	0	43	0	0	0	0	0	0	0	0	0	0	0	0	36	0	40	0	0	0	0	k__Bacteria; p__Actinobacteriota; c__Actinobacteria; o__Frankiales; f__Geodermatophilaceae; g__Geodermatophilus
ASV1472	0	0	0	0	0	0	0	0	0	6	0	0	29	31	18	2	0	0	0	0	14	0	30	0	k__Bacteria; p__Proteobacteria; c__Alphaproteobacteria; o__Rhizobiales; f__Rhizobiaceae; g__Allorhizobium-Neorhizobium-Pararhizobium-Rhizobium
ASV1473	0	0	0	0	13	42	46	26	0	0	0	0	0	0	0	0	0	0	0	0	0	0	0	0	k__Bacteria; p__Bacteroidota; c__Bacteroidia; o__Chitinophagales; f__37-13; g__37-13; s__
ASV1474	0	0	0	0	17	15	15	15	0	0	0	0	0	0	0	0	11	21	26	0	0	0	0	0	k__Bacteria; p__Proteobacteria; c__Alphaproteobacteria; o__Caulobacterales; f__Caulobacteraceae; g__
ASV1475	0	14	26	31	0	0	0	0	0	0	0	0	0	0	15	0	0	0	0	0	16	0	15	10	k__Bacteria; p__Acidobacteriota; c__Subgroup_5; o__Subgroup_5; f__Subgroup_5; g__Subgroup_5; s__
ASV1476	32	24	27	30	0	0	0	0	0	0	0	0	0	0	0	0	0	0	0	0	11	0	0	0	k__Bacteria; p__Verrucomicrobiota; c__Verrucomicrobiae; o__Pedosphaerales; f__Pedosphaeraceae; g__Pedosphaeraceae; s__
ASV1477	0	11	0	0	0	0	0	0	0	0	0	0	0	0	0	19	0	0	0	0	11	39	36	17	k__Bacteria; p__Proteobacteria; c__Alphaproteobacteria; o__Caulobacterales; f__Hyphomonadaceae; g__SWB02; s__
ASV1478	0	50	38	0	0	0	0	0	0	0	0	0	0	0	0	0	0	0	0	0	0	30	0	0	k__Bacteria; p__Proteobacteria; c__Gammaproteobacteria; o__Burkholderiales; f__Nitrosomonadaceae; g__Ellin6067; s__
ASV1479	0	0	0	0	0	0	8	17	0	8	50	46	0	0	0	0	0	0	0	0	0	0	0	0	k__Bacteria; p__Proteobacteria; c__Gammaproteobacteria; o__Burkholderiales; f__Nitrosomonadaceae; g__Ellin6067; s__
ASV1480	0	0	0	0	0	0	11	0	0	12	0	18	0	0	0	0	10	14	48	10	0	0	0	0	k__Bacteria; p__Bacteroidota; c__Bacteroidia; o__Sphingobacteriales; f__CWT_CU03-E12; g__CWT_CU03-E12; s__
ASV1481	0	0	0	0	0	0	0	0	0	0	0	0	0	0	0	0	0	0	0	0	17	24	50	46	k__Bacteria; p__Nitrospirota; c__Nitrospiria; o__Nitrospirales; f__Nitrospiraceae; g__Nitrospira
ASV1482	0	0	0	0	0	0	0	0	0	0	0	0	0	0	0	0	21	32	23	43	0	0	0	0	k__Bacteria; p__Proteobacteria; c__Gammaproteobacteria; o__Burkholderiales; f__Burkholderiaceae
ASV1483	0	44	26	40	0	0	0	0	0	0	0	0	0	0	9	0	0	0	0	0	0	0	0	0	k__Bacteria; p__Gemmatimonadota; c__Gemmatimonadetes; o__Gemmatimonadales; f__Gemmatimonadaceae; g__; s__
ASV1484	0	0	0	0	0	0	0	0	0	0	0	0	0	0	0	0	79	0	0	44	0	0	0	0	k__Bacteria; p__Acidobacteriota; c__Acidobacteriae; o__Subgroup_2; f__Subgroup_2; g__Subgroup_2; s__
ASV1485	0	17	15	0	0	0	0	0	0	0	0	0	0	0	0	0	0	0	0	0	20	17	31	29	k__Bacteria; p__Chloroflexi; c__Dehalococcoidia; o__S085; f__S085; g__S085; s__
ASV1486	0	0	0	0	34	32	22	35	0	0	0	0	0	0	0	0	0	0	0	0	0	0	0	0	k__Bacteria; p__Proteobacteria; c__Alphaproteobacteria; o__Elsterales; f__; g__; s__
ASV1487	0	0	0	0	0	23	0	0	12	0	19	0	0	0	0	0	18	12	13	27	0	0	0	0	k__Bacteria; p__Verrucomicrobiota; c__Chlamydiae; o__Chlamydiales; f__Simkaniaceae; g__; s__
ASV1488	0	0	0	0	0	0	0	0	13	0	14	0	0	0	0	0	15	26	29	26	0	0	0	0	k__Bacteria; p__Acidobacteriota; c__Acidobacteriae; o__Solibacterales; f__Solibacteraceae; g__Candidatus_Solibacter; s__
ASV1489	0	0	0	0	22	0	37	30	0	0	0	0	0	0	0	0	0	0	35	0	0	0	0	0	k__Bacteria; p__Proteobacteria; c__Alphaproteobacteria; o__; f__; g__
ASV1490	0	0	0	0	0	0	0	3	0	0	0	0	0	0	0	0	27	22	44	22	0	0	0	0	k__Bacteria; p__Proteobacteria; c__Alphaproteobacteria; o__Elsterales; f__; g__; s__
ASV1491	0	0	0	0	0	0	0	0	0	0	0	0	15	67	16	31	0	0	0	0	0	0	0	0	k__Bacteria; p__Proteobacteria; c__Alphaproteobacteria; o__Caulobacterales; f__Caulobacteraceae; g__Asticcacaulis; s__
ASV1492	0	0	0	16	10	0	18	0	0	25	0	0	26	0	20	12	0	0	0	0	0	0	0	0	k__Bacteria; p__Proteobacteria; c__Alphaproteobacteria; o__Rhodospirillales; f__Rhodospirillaceae; g__; s__
ASV1493	0	0	0	0	20	31	49	22	0	0	0	0	0	0	0	0	0	0	0	0	0	0	0	0	k__Bacteria; p__Actinobacteriota; c__Actinobacteria; o__Frankiales; f__Acidothermaceae; g__Acidothermus; s__
ASV1494	0	0	0	0	0	0	0	0	0	0	0	0	38	21	35	37	0	0	0	0	0	0	0	0	k__Bacteria; p__Proteobacteria; c__Gammaproteobacteria; o__Burkholderiales; f__Alcaligenaceae
ASV1495	0	0	0	0	0	0	0	0	104	0	27	0	0	0	0	0	0	0	0	0	0	0	0	0	k__Bacteria; p__Acidobacteriota; c__Acidobacteriae; o__Solibacterales; f__Solibacteraceae; g__Candidatus_Solibacter; s__
ASV1496	0	0	0	0	0	19	0	0	0	0	0	0	0	0	0	0	29	19	36	19	0	0	0	0	k__Bacteria; p__Proteobacteria; c__Gammaproteobacteria; o__Burkholderiales; f__Burkholderiaceae; g__Burkholderia-Caballeronia-Paraburkholderia
ASV1497	0	0	0	21	0	0	0	0	0	0	0	0	0	49	25	34	0	0	0	0	0	0	0	0	k__Bacteria; p__Verrucomicrobiota; c__Verrucomicrobiae; o__Pedosphaerales; f__Pedosphaeraceae; g__Pedosphaeraceae; s__
ASV1498	0	0	5	0	0	0	0	0	0	0	0	0	0	0	0	0	0	0	0	0	80	0	47	0	k__Bacteria; p__Planctomycetota; c__Phycisphaerae; o__Phycisphaerales; f__Phycisphaeraceae; g__SM1A02; s__
ASV1499	0	8	0	16	0	0	0	0	0	0	0	0	26	21	23	24	0	0	0	0	0	0	12	0	k__Bacteria; p__Proteobacteria; c__Alphaproteobacteria; o__Rhizobiales; f__Rhizobiales_Incertae_Sedis; g__Bauldia; s__
ASV1500	16	7	0	12	0	0	0	0	0	0	0	0	11	0	0	0	0	0	0	0	30	16	9	31	k__Bacteria; p__Acidobacteriota; c__Vicinamibacteria; o__Vicinamibacterales; f__; g__; s__
ASV1501	22	5	15	9	0	0	0	0	0	0	0	0	16	20	5	12	0	0	0	0	7	0	11	10	k__Bacteria; p__Verrucomicrobiota; c__Verrucomicrobiae; o__Pedosphaerales; f__Pedosphaeraceae; g__Pedosphaeraceae; s__
ASV1502	22	26	30	31	0	0	0	0	0	0	0	0	10	0	0	0	0	0	0	0	0	0	0	0	k__Bacteria; p__Proteobacteria; c__Gammaproteobacteria; o__Burkholderiales; f__TRA3-20; g__TRA3-20; s__
ASV1503	27	30	33	0	0	0	0	0	0	0	0	0	0	0	10	0	0	0	0	0	0	24	0	0	k__Bacteria; p__Actinobacteriota; c__Acidimicrobiia
ASV1504	0	0	0	0	0	0	6	0	17	62	0	15	0	0	0	0	0	0	0	19	0	0	0	0	k__Bacteria; p__Acidobacteriota; c__Acidobacteriae; o__Solibacterales; f__Solibacteraceae; g__Candidatus_Solibacter; s__
ASV1505	0	0	0	0	0	0	0	0	0	0	0	0	0	0	0	0	0	0	0	0	86	0	0	54	k__Bacteria; p__Chloroflexi; c__AD3; o__AD3; f__AD3; g__AD3; s__
ASV1506	0	0	0	0	0	0	0	0	0	0	0	0	46	18	41	25	0	0	0	0	0	0	0	0	k__Bacteria; p__Proteobacteria; c__Gammaproteobacteria; o__Burkholderiales; f__Nitrosomonadaceae; g__Nitrosospira; s__Nitrosospira_sp.
ASV1507	0	0	0	0	0	0	0	0	0	9	12	0	0	0	0	0	0	0	0	0	48	0	46	14	k__Bacteria; p__Chloroflexi; c__AD3; o__AD3; f__AD3; g__AD3; s__
ASV1508	0	0	0	0	0	0	0	0	16	0	0	11	0	0	0	0	19	27	19	24	0	0	0	0	k__Bacteria; p__Proteobacteria; c__Alphaproteobacteria; o__Rhizobiales; f__Xanthobacteraceae; g__Bradyrhizobium
ASV1509	0	0	0	0	0	0	0	0	13	22	14	0	0	0	0	0	18	14	13	23	0	0	0	0	k__Bacteria; p__Acidobacteriota; c__Acidobacteriae; o__Acidobacteriales; f__; g__; s__
ASV1510	0	0	0	0	0	50	49	21	0	0	0	0	0	0	0	0	0	0	0	0	0	0	0	0	k__Bacteria; p__Actinobacteriota; c__Actinobacteria; o__Frankiales; f__Acidothermaceae; g__Acidothermus; s__bacterium_Ellin334
ASV1511	0	0	0	0	0	8	0	0	0	9	10	17	0	0	0	0	0	35	16	19	0	0	0	0	k__Bacteria; p__Proteobacteria; c__Alphaproteobacteria; o__Caulobacterales; f__Caulobacteraceae; g__; s__
ASV1512	21	53	10	14	0	0	0	0	0	0	0	0	0	0	0	13	0	0	0	0	0	0	4	0	k__Bacteria; p__Proteobacteria; c__Alphaproteobacteria
ASV1513	0	0	0	0	11	0	25	33	0	0	0	0	0	0	0	0	24	15	0	10	0	0	0	0	k__Bacteria; p__Bdellovibrionota; c__Oligoflexia; o__0319-6G20; f__0319-6G20; g__0319-6G20
ASV1514	0	0	0	0	43	0	0	39	0	0	0	0	0	0	0	0	0	34	0	0	0	0	0	0	k__Bacteria; p__Acidobacteriota; c__Acidobacteriae; o__Subgroup_2; f__Subgroup_2; g__Subgroup_2; s__
ASV1515	0	0	0	0	49	69	0	0	0	0	0	0	0	0	0	0	0	0	0	0	0	0	0	0	k__Bacteria; p__Proteobacteria; c__Gammaproteobacteria; o__Burkholderiales; f__Rhodocyclaceae
ASV1516	15	5	12	0	0	0	0	0	0	0	0	0	20	34	27	13	0	0	0	0	0	0	0	0	k__Bacteria; p__Proteobacteria; c__Gammaproteobacteria; o__Burkholderiales; f__SC-I-84; g__SC-I-84; s__
ASV1517	0	28	41	48	0	0	0	0	0	0	0	0	0	0	0	0	0	0	0	0	0	0	0	0	k__Bacteria; p__SAR324_clade(Marine_group_B); c__SAR324_clade(Marine_group_B); o__SAR324_clade(Marine_group_B); f__SAR324_clade(Marine_group_B); g__SAR324_clade(Marine_group_B); s__
ASV1518	0	8	0	0	0	0	0	12	36	0	0	13	0	0	0	0	29	14	10	0	0	0	0	0	k__Bacteria; p__Acidobacteriota; c__Acidobacteriae; o__Solibacterales; f__Solibacteraceae; g__Candidatus_Solibacter; s__
ASV1519	0	0	0	0	0	32	19	0	0	0	0	0	0	0	0	0	11	21	14	19	0	0	0	0	k__Bacteria; p__Proteobacteria; c__Alphaproteobacteria; o__Rhizobiales; f__Xanthobacteraceae; g__; s__
ASV1520	0	0	0	0	0	0	0	0	0	0	0	0	29	34	35	31	0	0	0	0	0	0	0	0	k__Bacteria; p__Myxococcota; c__Myxococcia; o__Myxococcales; f__Myxococcaceae
ASV1521	0	0	0	0	0	0	0	0	0	0	0	0	0	0	0	0	23	35	36	21	0	0	0	0	k__Bacteria; p__Chloroflexi; c__Ktedonobacteria; o__Ktedonobacterales; f__JG30-KF-AS9; g__JG30-KF-AS9; s__
ASV1522	0	0	0	0	0	0	0	0	0	0	0	0	45	26	34	25	0	0	0	0	0	0	0	0	k__Bacteria; p__Chloroflexi; c__AD3; o__AD3; f__AD3; g__AD3; s__
ASV1523	0	0	0	0	17	38	44	0	11	9	0	0	0	0	0	0	0	0	0	0	0	0	0	0	k__Bacteria; p__Verrucomicrobiota; c__Verrucomicrobiae; o__Pedosphaerales; f__Pedosphaeraceae; g__ADurb.Bin063-1; s__
ASV1524	0	0	0	0	12	6	0	15	0	0	4	0	0	0	0	0	33	17	14	13	0	0	0	0	k__Bacteria; p__Chloroflexi; c__Ktedonobacteria; o__Ktedonobacterales; f__Ktedonobacteraceae; g__FCPS473; s__
ASV1525	0	0	0	14	0	0	0	0	38	0	0	41	0	0	0	0	3	10	19	0	0	0	0	0	k__Bacteria; p__Proteobacteria; c__Alphaproteobacteria
ASV1526	0	0	21	11	0	0	0	0	0	9	15	28	0	0	0	0	5	0	6	0	0	17	0	12	k__Bacteria; p__Proteobacteria; c__Alphaproteobacteria; o__Rhizobiales; f__Xanthobacteraceae; g__; s__Rhodoplanes_sp.
ASV1527	19	11	0	12	0	0	0	0	0	0	0	0	0	0	0	0	0	0	0	0	34	0	25	25	k__Bacteria; p__Bdellovibrionota; c__Bdellovibrionia; o__Bacteriovoracales; f__Bacteriovoracaceae; g__Peredibacter
ASV1528	69	33	9	10	0	0	0	0	0	0	0	0	0	0	0	0	0	0	0	0	0	0	0	0	k__Bacteria; p__Proteobacteria; c__Gammaproteobacteria; o__Burkholderiales; f__SC-I-84; g__SC-I-84; s__
ASV1529	0	0	0	0	0	0	0	0	7	8	8	12	0	0	0	0	26	17	26	13	0	0	0	0	k__Bacteria; p__Elusimicrobiota; c__Elusimicrobia; o__Lineage_IV; f__Lineage_IV; g__Lineage_IV; s__
ASV1530	0	0	0	0	0	0	0	0	0	0	0	0	25	71	26	0	0	0	0	0	0	0	0	0	k__Bacteria; p__Proteobacteria; c__Gammaproteobacteria; o__Xanthomonadales; f__Rhodanobacteraceae
ASV1531	0	0	0	0	0	0	0	0	0	0	0	44	0	0	0	0	0	0	77	0	0	0	0	0	k__Bacteria; p__Actinobacteriota; c__Thermoleophilia; o__Solirubrobacterales; f__Solirubrobacteraceae; g__Conexibacter
ASV1532	0	0	0	0	0	0	0	0	0	0	6	7	0	0	0	0	23	26	26	28	0	0	0	0	k__Bacteria; p__Gemmatimonadota; c__Gemmatimonadetes; o__Gemmatimonadales; f__Gemmatimonadaceae; g__Gemmatimonas; s__
ASV1533	18	30	51	16	0	0	0	0	0	0	0	0	0	0	0	0	0	0	0	0	0	0	0	0	k__Bacteria; p__Verrucomicrobiota; c__Verrucomicrobiae; o__Pedosphaerales; f__Pedosphaeraceae; g__ADurb.Bin063-1; s__
ASV1534	0	0	0	0	5	0	14	32	0	17	15	18	0	0	0	0	0	0	10	8	0	0	0	0	k__Bacteria; p__Chloroflexi; c__Ktedonobacteria; o__Ktedonobacterales; f__JG30-KF-AS9; g__JG30-KF-AS9; s__
ASV1535	0	0	0	0	28	18	14	18	0	0	0	0	0	0	0	0	17	12	13	0	0	0	0	0	k__Bacteria; p__Patescibacteria; c__Saccharimonadia; o__Saccharimonadales
ASV1536	0	0	22	0	5	0	0	0	0	0	12	17	22	35	0	14	0	0	0	0	0	0	0	0	k__Bacteria; p__Proteobacteria; c__Gammaproteobacteria; o__Burkholderiales; f__Oxalobacteraceae; g__Massilia
ASV1537	36	0	0	0	0	0	0	0	0	0	0	0	0	0	0	37	0	0	0	0	63	0	0	0	k__Bacteria; p__Proteobacteria; c__Gammaproteobacteria; o__Xanthomonadales; f__Xanthomonadaceae; g__Arenimonas; s__
ASV1538	0	0	0	0	12	9	0	9	11	19	0	0	0	0	0	0	15	14	16	14	0	0	0	0	k__Bacteria; p__Acidobacteriota; c__Acidobacteriae; o__Solibacterales; f__Solibacteraceae; g__Candidatus_Solibacter; s__
ASV1539	0	17	14	11	0	0	0	0	0	0	0	0	0	0	0	0	0	0	0	0	32	16	17	17	k__Bacteria; p__Proteobacteria; c__Gammaproteobacteria; o__Xanthomonadales; f__Xanthomonadaceae
ASV1540	0	14	0	0	0	0	0	0	33	46	25	0	0	0	0	0	0	0	0	0	0	0	0	0	k__Bacteria; p__Proteobacteria; c__Alphaproteobacteria; o__Rhizobiales; f__Xanthobacteraceae
ASV1541	0	0	0	0	0	0	0	0	0	0	0	0	56	33	25	16	0	0	0	0	0	0	0	0	k__Bacteria; p__Proteobacteria; c__Gammaproteobacteria; o__Burkholderiales; f__Sutterellaceae; g__; s__
ASV1542	0	0	0	0	0	0	0	0	0	0	0	0	0	0	0	0	0	0	0	0	80	0	48	0	k__Bacteria; p__Proteobacteria; c__Alphaproteobacteria; o__Rhizobiales; f__Xanthobacteraceae; g__
ASV1543	0	0	0	0	0	0	0	0	0	0	0	0	32	5	0	0	0	0	0	0	0	77	0	20	k__Bacteria
ASV1544	0	0	0	0	0	0	0	0	52	0	0	56	0	0	0	0	0	16	0	0	0	0	0	0	k__Bacteria; p__Proteobacteria; c__Gammaproteobacteria; o__Burkholderiales; f__Burkholderiaceae; g__Burkholderia-Caballeronia-Paraburkholderia
ASV1545	0	0	0	0	0	9	16	0	0	8	7	8	0	0	0	0	51	5	0	12	0	0	0	0	k__Bacteria; p__Verrucomicrobiota; c__Verrucomicrobiae; o__Pedosphaerales; f__Pedosphaeraceae; g__Pedosphaera
ASV1546	3	0	0	0	0	0	0	0	0	0	0	0	0	24	0	0	0	0	0	0	0	70	20	10	k__Bacteria; p__Proteobacteria; c__Alphaproteobacteria; o__Rhizobiales; f__A0839; g__A0839; s__
ASV1547	19	0	0	0	0	0	0	0	0	0	0	0	23	0	0	0	0	0	0	0	39	33	17	0	k__Bacteria; p__Planctomycetota; c__OM190; o__OM190; f__OM190; g__OM190; s__
ASV1548	22	21	27	34	0	0	0	0	0	0	0	0	0	0	0	0	0	0	0	0	0	0	12	0	k__Bacteria; p__Proteobacteria; c__Alphaproteobacteria; o__Rhizobiales; f__Xanthobacteraceae; g__Pseudolabrys; s__
ASV1549	32	27	22	19	0	0	0	0	0	0	0	0	5	8	0	6	0	0	0	0	0	0	0	0	k__Bacteria; p__Acidobacteriota; c__Subgroup_5; o__Subgroup_5; f__Subgroup_5; g__Subgroup_5; s__
ASV1550	0	30	27	25	0	0	0	0	0	0	0	33	0	0	0	0	0	0	0	0	0	0	0	0	k__Bacteria; p__Proteobacteria; c__Alphaproteobacteria; o__Rhizobiales; f__Devosiaceae; g__Devosia
ASV1551	0	5	0	0	0	0	0	0	0	0	0	0	0	0	0	0	0	0	0	0	37	52	0	38	k__Bacteria; p__Proteobacteria; c__Gammaproteobacteria; o__Burkholderiales; f__Nitrosomonadaceae; g__Ellin6067; s__beta_proteobacterium
ASV1552	0	0	0	0	0	5	7	12	0	8	0	9	11	10	23	23	0	0	11	0	0	0	0	0	k__Bacteria; p__Bacteroidota; c__Bacteroidia; o__Chitinophagales; f__Chitinophagaceae
ASV1553	0	0	0	0	0	0	0	0	0	0	0	0	0	0	0	0	37	21	37	16	0	0	3	0	k__Bacteria; p__Chloroflexi; c__Ktedonobacteria; o__Ktedonobacterales; f__JG30-KF-AS9; g__JG30-KF-AS9; s__
ASV1554	0	0	0	0	0	0	0	0	41	26	23	31	0	0	0	0	0	0	0	0	0	0	0	0	k__Bacteria; p__Proteobacteria; c__Alphaproteobacteria; o__Rhodospirillales; f__Magnetospirillaceae; g__; s__
ASV1555	0	0	0	0	0	35	0	0	89	0	0	0	0	0	0	0	0	0	0	0	0	0	0	0	k__Bacteria; p__Acidobacteriota; c__Acidobacteriae; o__Acidobacteriales; f__Acidobacteriaceae_(Subgroup_1); g__Edaphobacter; s__
ASV1556	35	10	42	13	0	0	0	0	0	0	0	0	0	0	0	0	0	0	0	0	0	0	0	20	k__Bacteria; p__Actinobacteriota; c__Actinobacteria; o__Micrococcales; f__Microbacteriaceae; g__Agromyces
ASV1557	0	0	0	0	28	16	14	15	0	9	0	0	0	0	0	0	0	17	0	14	0	0	0	0	k__Bacteria; p__Proteobacteria; c__Gammaproteobacteria; o__Gammaproteobacteria_Incertae_Sedis; f__Unknown_Family; g__Acidibacter; s__
ASV1558	0	0	28	28	0	0	0	0	0	0	0	0	0	0	0	0	0	0	0	0	0	0	60	0	k__Bacteria; p__Verrucomicrobiota; c__Verrucomicrobiae; o__Pedosphaerales; f__Pedosphaeraceae; g__Pedosphaeraceae; s__
ASV1559	0	4	0	0	0	22	0	0	20	11	0	18	0	0	42	0	0	0	0	0	0	0	0	0	k__Bacteria; p__Proteobacteria; c__Gammaproteobacteria; o__Xanthomonadales
ASV1560	0	19	9	24	0	0	0	0	0	0	0	0	0	7	0	17	0	0	0	0	0	21	0	30	k__Bacteria; p__Desulfobacterota; c__Desulfuromonadia; o__PB19; f__PB19; g__PB19; s__
ASV1561	28	0	0	52	0	0	0	0	25	0	0	0	19	0	0	0	0	0	0	0	0	0	0	0	k__Bacteria; p__Actinobacteriota; c__Actinobacteria; o__Frankiales; f__Geodermatophilaceae; g__Blastococcus
ASV1562	0	0	0	0	0	0	0	0	0	0	0	0	0	0	0	0	0	0	0	0	32	44	34	18	k__Bacteria; p__Proteobacteria; c__Gammaproteobacteria; o__Burkholderiales; f__Sutterellaceae; g__; s__
ASV1563	0	25	20	16	0	0	0	0	0	0	0	0	0	0	0	0	0	0	0	0	34	23	0	0	k__Bacteria; p__Proteobacteria; c__Alphaproteobacteria; o__Dongiales; f__Dongiaceae; g__Dongia; s__
ASV1564	0	0	0	0	0	0	0	0	0	0	0	0	28	46	15	35	0	0	0	0	0	0	0	0	k__Bacteria; p__Verrucomicrobiota; c__Verrucomicrobiae; o__Pedosphaerales; f__Pedosphaeraceae; g__Pedosphaeraceae; s__
ASV1565	0	0	0	0	0	0	0	0	0	8	0	0	0	0	0	0	34	53	0	14	0	0	0	0	k__Bacteria; p__Verrucomicrobiota; c__Verrucomicrobiae; o__Pedosphaerales; f__Pedosphaeraceae; g__Pedosphaera; s__
ASV1566	0	0	0	0	0	0	0	0	21	51	45	0	0	0	0	0	0	0	0	0	0	0	0	0	k__Bacteria; p__Proteobacteria; c__Gammaproteobacteria; o__Burkholderiales; f__Comamonadaceae
ASV1567	0	27	20	0	0	0	0	0	0	0	0	0	0	63	0	0	0	0	0	0	0	0	0	0	k__Bacteria; p__Desulfobacterota; c__; o__; f__; g__; s__
ASV1568	14	6	9	16	0	0	0	0	0	0	0	0	27	23	26	0	0	0	0	0	0	0	0	0	k__Bacteria; p__Chloroflexi; c__Ktedonobacteria; o__Ktedonobacterales; f__JG30-KF-AS9; g__JG30-KF-AS9; s__
ASV1569	0	10	20	0	0	21	0	0	0	0	15	0	11	0	41	0	0	0	0	0	0	0	0	0	k__Bacteria; p__Proteobacteria; c__Gammaproteobacteria; o__Burkholderiales; f__Burkholderiaceae; g__Burkholderia-Caballeronia-Paraburkholderia
ASV1570	14	0	35	16	0	0	0	0	0	0	0	0	22	16	0	21	0	0	0	0	0	0	0	0	k__Bacteria; p__Acidobacteriota; c__Blastocatellia
ASV1571	25	41	36	0	0	0	0	0	0	0	0	0	0	6	0	0	0	0	0	0	0	0	0	0	k__Bacteria; p__Chloroflexi; c__JG30-KF-CM66; o__JG30-KF-CM66; f__JG30-KF-CM66; g__JG30-KF-CM66; s__
ASV1572	0	11	22	11	0	0	0	0	0	0	0	0	17	0	20	38	0	0	0	0	0	0	0	0	k__Bacteria; p__Verrucomicrobiota; c__Verrucomicrobiae; o__Pedosphaerales; f__Pedosphaeraceae; g__Ellin517; s__
ASV1573	20	7	11	14	0	0	0	0	0	0	0	0	15	10	0	0	0	0	0	0	19	25	0	0	k__Bacteria; p__Desulfobacterota; c__; o__; f__; g__; s__
ASV1574	0	24	33	0	7	10	38	0	0	0	0	0	0	0	0	0	0	0	0	0	0	0	0	0	k__Bacteria; p__Acidobacteriota; c__Acidobacteriae; o__Bryobacterales; f__Bryobacteraceae; g__Bryobacter; s__
ASV1575	31	11	21	30	0	0	0	0	0	0	0	0	0	0	0	0	0	0	0	0	23	0	0	0	k__Bacteria; p__Proteobacteria; c__Gammaproteobacteria; o__Burkholderiales; f__SC-I-84; g__SC-I-84; s__
ASV1576	24	0	21	28	0	0	0	0	0	0	0	0	0	0	0	0	0	0	0	0	0	32	0	16	k__Bacteria; p__Bacteroidota; c__SJA-28; o__SJA-28; f__SJA-28; g__SJA-28
ASV1577	15	0	19	0	0	0	0	0	0	0	0	0	21	0	39	22	0	0	0	0	11	0	0	0	k__Bacteria; p__Gemmatimonadota; c__Gemmatimonadetes; o__Gemmatimonadales; f__Gemmatimonadaceae; g__; s__
ASV1578	0	0	0	0	0	14	0	0	0	0	4	46	10	6	11	22	0	0	8	0	0	0	0	0	k__Bacteria; p__Proteobacteria; c__Gammaproteobacteria; o__WD260; f__WD260; g__WD260; s__
ASV1579	0	0	0	0	0	0	0	0	0	0	0	0	39	0	34	57	0	0	0	0	0	0	0	0	k__Bacteria; p__Proteobacteria; c__Alphaproteobacteria; o__Caulobacterales; f__Hyphomonadaceae; g__SWB02; s__
ASV1580	0	0	0	0	0	0	0	0	0	0	0	0	0	33	0	0	0	0	0	0	0	41	47	0	k__Bacteria; p__Actinobacteriota; c__Actinobacteria; o__Micromonosporales; f__Micromonosporaceae
ASV1581	0	0	0	0	0	0	0	0	0	0	0	0	0	0	0	0	0	0	0	0	0	0	116	0	k__Bacteria; p__Chloroflexi
ASV1582	33	11	13	24	0	0	0	0	0	0	0	0	0	0	0	0	0	0	0	0	0	38	0	0	k__Bacteria; p__Verrucomicrobiota; c__Verrucomicrobiae; o__Pedosphaerales; f__Pedosphaeraceae
ASV1583	0	0	0	0	0	6	0	36	0	16	0	23	0	0	0	0	11	10	13	0	0	0	0	0	k__Bacteria; p__Chloroflexi; c__Ktedonobacteria; o__Ktedonobacterales; f__Ktedonobacteraceae
ASV1584	0	0	0	0	0	0	0	0	0	0	0	0	20	25	34	44	0	0	0	0	0	0	0	0	k__Bacteria; p__Proteobacteria; c__Alphaproteobacteria; o__Micropepsales; f__Micropepsaceae
ASV1585	0	0	0	0	0	0	0	0	15	0	26	19	0	0	0	0	11	10	13	20	0	0	0	0	k__Bacteria; p__Proteobacteria; c__Alphaproteobacteria; o__Rhizobiales; f__Xanthobacteraceae; g__; s__
ASV1586	0	0	0	0	0	0	0	0	0	0	0	0	36	45	8	34	0	0	0	0	0	0	0	0	k__Bacteria; p__Acidobacteriota; c__Subgroup_5; o__Subgroup_5; f__Subgroup_5; g__Subgroup_5; s__
ASV1587	0	0	0	0	0	0	0	6	0	0	0	0	0	0	0	0	0	29	38	38	0	0	0	0	k__Bacteria; p__Chloroflexi; c__AD3; o__AD3; f__AD3; g__AD3; s__
ASV1588	0	17	20	28	0	0	0	0	0	0	0	0	0	0	0	0	0	0	0	0	22	18	11	0	k__Bacteria; p__Proteobacteria; c__Alphaproteobacteria; o__Sphingomonadales; f__Sphingomonadaceae; g__Sphingomonas
ASV1589	23	36	0	28	0	0	0	0	0	0	23	0	0	0	0	0	0	0	0	0	0	0	0	0	k__Bacteria; p__Verrucomicrobiota; c__Verrucomicrobiae; o__Pedosphaerales; f__Pedosphaeraceae; g__ADurb.Bin063-1; s__bacterium_Ellin515
ASV1590	41	9	38	22	0	0	0	0	0	0	0	0	0	0	6	0	0	0	0	0	0	0	0	0	k__Bacteria; p__Acidobacteriota; c__Subgroup_22; o__Subgroup_22; f__Subgroup_22; g__Subgroup_22; s__
ASV1591	0	0	24	10	0	0	0	0	0	0	0	0	0	26	18	0	0	0	0	0	0	0	17	22	k__Bacteria; p__Bacteroidota; c__Bacteroidia; o__Cytophagales; f__Microscillaceae; g__; s__
ASV1592	0	0	0	0	37	17	31	29	0	0	0	0	0	0	0	0	0	0	0	0	0	0	0	0	k__Bacteria; p__Verrucomicrobiota; c__Verrucomicrobiae; o__Opitutales; f__Opitutaceae
ASV1593	0	0	0	0	0	0	0	0	0	0	0	0	0	0	11	0	0	0	0	0	31	21	54	0	k__Bacteria; p__Bacteroidota; c__SJA-28; o__SJA-28; f__SJA-28; g__SJA-28; s__
ASV1594	0	0	0	0	0	0	0	0	0	0	0	0	23	34	0	0	0	0	0	0	41	26	0	0	k__Bacteria; p__Bacteroidota; c__Bacteroidia; o__Flavobacteriales; f__Flavobacteriaceae; g__Flavobacterium
ASV1595	0	0	0	0	0	0	0	0	0	0	0	0	44	74	0	0	0	0	0	0	0	0	0	0	k__Bacteria; p__Acidobacteriota; c__Subgroup_22; o__Subgroup_22; f__Subgroup_22; g__Subgroup_22; s__
ASV1596	0	0	0	0	20	23	26	48	0	0	0	0	0	0	0	0	0	0	0	0	0	0	0	0	k__Bacteria; p__Actinobacteriota; c__Thermoleophilia; o__Gaiellales
ASV1597	0	21	23	23	0	0	0	0	0	0	0	0	23	25	0	0	0	0	0	0	0	0	0	0	k__Bacteria; p__Proteobacteria; c__Gammaproteobacteria; o__Steroidobacterales; f__Steroidobacteraceae
ASV1598	0	0	21	22	0	0	0	0	0	0	0	0	0	0	0	11	0	0	0	0	0	15	30	23	k__Bacteria; p__Proteobacteria; c__Alphaproteobacteria; o__Micropepsales; f__Micropepsaceae; g__Micropepsaceae; s__
ASV1599	14	26	18	0	0	0	0	0	0	0	0	0	0	0	0	0	0	0	0	0	0	21	18	19	k__Bacteria; p__Proteobacteria; c__Alphaproteobacteria; o__Rhizobiales; f__Hyphomicrobiaceae; g__Pedomicrobium; s__
ASV1600	12	15	26	34	0	0	0	0	0	0	0	0	0	0	6	19	0	0	0	0	0	0	0	0	k__Bacteria; p__Actinobacteriota; c__Actinobacteria; o__Frankiales; f__Sporichthyaceae; g__; s__
ASV1601	40	31	18	22	0	0	0	0	0	0	0	0	0	0	0	0	0	0	0	0	0	0	0	0	k__Bacteria; p__Proteobacteria; c__Gammaproteobacteria; o__Burkholderiales; f__Nitrosomonadaceae; g__MND1; s__
ASV1602	15	28	33	35	0	0	0	0	0	0	0	0	0	0	0	0	0	0	0	0	0	0	0	0	k__Bacteria; p__Proteobacteria; c__Gammaproteobacteria; o__Burkholderiales; f__Nitrosomonadaceae; g__IS-44; s__
ASV1603	39	19	0	58	0	0	0	0	0	0	0	0	0	0	0	0	0	0	0	0	0	0	0	0	k__Bacteria; p__Latescibacterota; c__Latescibacterota; o__Latescibacterota; f__Latescibacterota; g__Latescibacterota; s__
ASV1604	0	0	0	0	27	23	20	48	0	0	0	0	0	0	0	0	0	0	0	0	0	0	0	0	k__Bacteria; p__Acidobacteriota; c__Acidobacteriae; o__Subgroup_2; f__Subgroup_2; g__Subgroup_2; s__
ASV1605	0	0	0	0	27	31	47	7	0	0	0	0	0	0	0	0	0	0	0	0	0	0	0	0	k__Bacteria; p__Acidobacteriota; c__Acidobacteriae; o__Acidobacteriales; f__Acidobacteriaceae_(Subgroup_1); g__Terracidiphilus; s__
ASV1606	19	37	21	16	0	0	0	0	0	0	0	0	10	0	0	0	0	0	0	0	6	0	0	0	k__Bacteria; p__Proteobacteria; c__Alphaproteobacteria
ASV1607	11	0	0	0	0	0	0	0	0	0	0	0	19	17	0	0	0	0	0	0	24	37	17	0	k__Bacteria; p__Proteobacteria; c__Alphaproteobacteria; o__Rhizobiales; f__Xanthobacteraceae
ASV1608	0	0	0	0	0	0	0	0	11	0	84	21	0	0	0	0	0	0	0	0	0	0	0	0	k__Bacteria; p__Proteobacteria; c__Gammaproteobacteria; o__Burkholderiales; f__Nitrosomonadaceae; g__Ellin6067; s__
ASV1609	0	0	0	0	0	0	0	0	0	0	0	0	0	0	0	0	0	0	0	0	78	0	0	50	k__Bacteria; p__Acidobacteriota; c__Vicinamibacteria; o__Vicinamibacterales; f__; g__; s__
ASV1610	0	0	0	0	0	0	0	0	0	0	0	0	0	5	0	0	0	0	0	0	0	0	94	17	k__Bacteria; p__Bacteroidota; c__Bacteroidia; o__Flavobacteriales; f__Flavobacteriaceae; g__Flavobacterium; s__Flavobacterium_verecundum
ASV1611	0	0	0	0	0	0	0	0	0	0	0	0	32	0	40	19	0	0	0	0	0	33	0	0	k__Bacteria; p__Proteobacteria; c__Gammaproteobacteria; o__Burkholderiales; f__Nitrosomonadaceae; g__Ellin6067; s__
ASV1612	0	0	0	0	0	0	0	0	0	0	0	0	19	13	21	32	0	0	0	0	0	11	24	0	k__Bacteria; p__Proteobacteria; c__Gammaproteobacteria; o__Burkholderiales
ASV1613	0	0	0	0	0	0	0	0	45	23	21	16	0	0	0	0	0	10	0	0	0	0	0	0	k__Bacteria; p__Chloroflexi; c__AD3; o__AD3; f__AD3; g__AD3; s__
ASV1614	0	0	0	0	0	21	28	0	13	9	11	17	0	0	0	0	0	4	0	9	0	0	0	0	k__Bacteria; p__Verrucomicrobiota; c__Verrucomicrobiae; o__Pedosphaerales; f__Pedosphaeraceae; g__Pedosphaeraceae; s__
ASV1615	0	0	0	0	5	4	0	0	11	12	8	13	0	0	0	0	9	15	25	9	0	0	0	0	k__Bacteria; p__Gemmatimonadota; c__Gemmatimonadetes; o__Gemmatimonadales; f__Gemmatimonadaceae; g__; s__denitrifying_bacterium
ASV1616	0	0	0	0	29	21	40	21	0	0	0	0	0	0	0	0	0	0	0	0	0	0	0	0	k__Bacteria; p__Proteobacteria; c__Alphaproteobacteria; o__Azospirillales; f__Inquilinaceae; g__Inquilinus; s__
ASV1617	0	21	0	37	0	0	0	0	0	0	0	0	0	0	21	0	0	0	0	0	35	0	0	0	k__Bacteria; p__Actinobacteriota; c__Actinobacteria; o__Streptomycetales; f__Streptomycetaceae; g__Streptomyces
ASV1618	24	25	34	26	0	0	0	0	0	0	0	0	0	0	0	0	0	0	0	0	0	0	0	0	k__Bacteria; p__Proteobacteria; c__Gammaproteobacteria; o__Burkholderiales; f__A21b; g__A21b; s__
ASV1619	0	0	0	0	0	0	0	0	19	16	7	0	0	0	0	0	20	9	14	25	0	0	0	0	k__Bacteria; p__Patescibacteria; c__Saccharimonadia; o__Saccharimonadales; f__Saccharimonadales; g__Saccharimonadales; s__
ASV1620	0	0	0	0	0	0	0	0	0	0	0	0	0	0	0	0	0	0	0	0	0	46	36	39	k__Bacteria
ASV1621	0	0	0	0	0	0	0	0	0	0	0	0	0	0	0	0	0	0	0	0	72	0	50	0	k__Bacteria; p__Methylomirabilota; c__Methylomirabilia; o__Rokubacteriales; f__Rokubacteriales; g__Rokubacteriales; s__
ASV1622	0	0	0	0	0	0	0	0	0	0	0	0	0	10	0	0	0	0	0	0	22	38	28	25	k__Bacteria; p__Acidobacteriota; c__Acidobacteriae; o__Subgroup_2; f__Subgroup_2; g__Subgroup_2; s__
ASV1623	0	0	0	0	0	0	0	0	0	0	0	0	32	0	24	0	0	0	0	0	16	21	26	0	k__Bacteria; p__Acidobacteriota; c__Subgroup_11; o__Subgroup_11; f__Subgroup_11; g__Subgroup_11; s__
ASV1624	0	0	0	0	0	61	49	0	0	0	0	0	0	0	0	0	0	0	0	0	0	0	0	0	k__Bacteria; p__Proteobacteria; c__Alphaproteobacteria; o__Caulobacterales; f__Caulobacteraceae; g__Phenylobacterium
ASV1625	0	0	16	5	0	44	39	0	0	0	0	6	0	0	0	0	0	0	0	0	0	0	0	0	k__Bacteria; p__Verrucomicrobiota; c__Verrucomicrobiae; o__Pedosphaerales; f__Pedosphaeraceae; g__Ellin516; s__bacterium_Ellin516
ASV1626	23	0	0	14	0	0	0	0	0	0	0	0	24	18	21	19	0	0	0	0	0	0	0	0	k__Bacteria; p__Desulfobacterota; c__; o__; f__; g__; s__
ASV1627	18	0	0	22	0	0	0	0	0	0	0	0	18	0	13	0	0	0	0	0	0	26	22	0	k__Bacteria; p__Actinobacteriota; c__Actinobacteria; o__Micrococcales; f__Microbacteriaceae; g__Microbacterium
ASV1628	0	0	0	0	28	33	0	31	0	0	0	0	0	0	0	0	0	18	0	0	0	0	0	0	k__Bacteria; p__Proteobacteria; c__Gammaproteobacteria; o__JG36-TzT-191; f__JG36-TzT-191; g__JG36-TzT-191; s__
ASV1629	0	0	0	0	0	0	0	0	53	0	0	62	0	0	0	0	0	3	0	0	0	0	0	0	k__Bacteria; p__Planctomycetota; c__Pla4_lineage; o__Pla4_lineage; f__Pla4_lineage; g__Pla4_lineage; s__
ASV1630	0	0	0	0	0	0	0	0	0	0	0	0	0	0	0	0	0	0	0	0	28	26	36	30	k__Bacteria; p__Proteobacteria; c__Gammaproteobacteria; o__Burkholderiales; f__SC-I-84; g__SC-I-84; s__
ASV1631	0	0	0	0	0	0	0	0	0	0	0	0	17	41	0	66	0	0	0	0	0	0	0	0	k__Bacteria; p__Proteobacteria; c__Alphaproteobacteria; o__Caulobacterales; f__Caulobacteraceae; g__Phenylobacterium
ASV1632	0	0	0	0	0	0	0	0	0	0	0	0	41	30	27	20	0	0	0	0	0	0	0	0	k__Bacteria; p__Actinobacteriota; c__Actinobacteria; o__Micrococcales; f__Microbacteriaceae; g__Microbacterium
ASV1633	0	0	0	0	0	0	0	0	0	16	0	0	0	0	0	0	0	26	35	27	0	0	0	0	k__Bacteria; p__Chloroflexi; c__Ktedonobacteria; o__Ktedonobacterales; f__JG30-KF-AS9; g__JG30-KF-AS9; s__
ASV1634	0	0	0	0	16	0	0	0	0	0	24	0	18	16	20	21	0	0	0	0	0	0	0	0	k__Bacteria; p__Proteobacteria; c__Alphaproteobacteria; o__Micropepsales; f__Micropepsaceae; g__; s__
ASV1635	0	0	0	0	0	0	41	0	0	7	0	24	0	0	0	0	0	34	0	0	0	0	0	0	k__Bacteria; p__Chloroflexi; c__Ktedonobacteria; o__Ktedonobacterales; f__Ktedonobacteraceae
ASV1636	0	0	0	0	46	18	12	37	0	0	0	0	0	0	0	0	0	0	0	0	0	0	0	0	k__Bacteria; p__Chloroflexi; c__Ktedonobacteria; o__Ktedonobacterales; f__JG30-KF-AS9; g__JG30-KF-AS9; s__
ASV1637	0	0	7	0	0	0	0	0	0	0	0	0	0	0	0	0	0	0	0	0	24	25	38	25	k__Bacteria; p__Proteobacteria; c__Gammaproteobacteria; o__Xanthomonadales; f__Xanthomonadaceae; g__Lysobacter
ASV1638	0	0	4	0	0	36	24	11	0	0	0	0	0	0	0	0	0	0	10	22	0	0	0	0	k__Bacteria; p__Acidobacteriota; c__Acidobacteriae; o__Acidobacteriales; f__Acidobacteriaceae_(Subgroup_1); g__Terracidiphilus; s__
ASV1639	22	11	11	12	0	0	0	0	0	0	0	0	0	0	0	0	0	0	0	0	21	22	0	16	k__Bacteria; p__Chloroflexi; c__TK10; o__TK10; f__TK10; g__TK10; s__
ASV1640	30	5	22	14	0	0	0	0	0	0	0	0	0	13	0	15	0	0	0	0	0	17	0	0	k__Bacteria; p__Chloroflexi; c__TK10; o__TK10; f__TK10; g__TK10; s__
ASV1641	0	0	0	0	0	0	0	0	0	104	0	0	0	0	0	0	0	0	0	0	0	0	0	0	k__Bacteria; p__Acidobacteriota; c__Acidobacteriae; o__Acidobacteriales; f__; g__; s__
ASV1642	0	0	0	0	0	0	0	0	0	0	0	0	0	0	0	0	0	0	0	0	124	0	0	0	k__Bacteria; p__Proteobacteria; c__Alphaproteobacteria; o__Rhizobiales; f__Methyloligellaceae; g__Methyloligellaceae; s__
ASV1643	0	0	0	0	19	0	0	16	0	0	0	0	0	26	25	30	0	0	0	0	0	0	0	0	k__Bacteria; p__Proteobacteria; c__Alphaproteobacteria; o__Sphingomonadales; f__Sphingomonadaceae; g__Sphingomonas
ASV1644	0	0	0	0	0	0	0	0	22	13	0	21	0	0	0	0	0	18	16	18	0	0	0	0	k__Bacteria; p__Acidobacteriota; c__Acidobacteriae; o__Acidobacteriales; f__Acidobacteriaceae_(Subgroup_1); g__; s__
ASV1645	0	0	0	0	36	0	0	0	16	0	0	0	0	0	0	0	10	18	18	10	0	0	0	0	k__Bacteria; p__Myxococcota; c__Polyangia; o__Haliangiales; f__Haliangiaceae; g__Haliangium; s__
ASV1646	0	27	18	20	0	0	0	0	0	0	0	0	0	0	0	0	0	0	0	0	0	0	0	46	k__Bacteria; p__Gemmatimonadota; c__Gemmatimonadetes; o__Gemmatimonadales; f__Gemmatimonadaceae
ASV1647	0	0	0	0	16	0	0	6	0	0	0	0	18	37	21	16	0	0	0	0	0	0	0	0	k__Bacteria; p__Proteobacteria; c__Gammaproteobacteria; o__Burkholderiales; f__Alcaligenaceae; g__Castellaniella; s__
ASV1648	11	2	15	7	0	8	6	0	0	0	12	11	18	9	0	0	0	0	0	0	0	0	0	15	k__Bacteria; p__Actinobacteriota; c__Acidimicrobiia; o__IMCC26256; f__IMCC26256; g__IMCC26256; s__
ASV1649	55	30	0	0	0	0	0	0	0	0	0	0	0	0	0	0	0	0	0	0	26	0	0	0	k__Bacteria; p__Planctomycetota; c__Pla4_lineage; o__Pla4_lineage; f__Pla4_lineage; g__Pla4_lineage; s__
ASV1650	11	66	20	0	0	0	0	0	0	0	0	0	0	0	0	0	0	0	0	0	0	0	0	0	k__Bacteria
ASV1651	7	0	0	0	0	0	0	0	0	0	0	0	37	34	24	15	0	0	0	0	0	0	0	0	k__Bacteria; p__Verrucomicrobiota; c__Verrucomicrobiae; o__Pedosphaerales; f__Pedosphaeraceae; g__ADurb.Bin063-1; s__
ASV1652	0	0	0	0	0	0	0	22	0	0	0	0	0	0	0	0	33	17	16	17	0	0	0	0	k__Bacteria; p__Bacteroidota; c__Bacteroidia; o__Chitinophagales; f__Chitinophagaceae
ASV1653	0	0	0	0	0	0	0	0	0	0	0	0	0	0	0	0	40	31	0	30	0	0	0	0	k__Bacteria; p__Verrucomicrobiota; c__Verrucomicrobiae; o__Pedosphaerales; f__Pedosphaeraceae; g__Pedosphaera; s__
ASV1654	0	0	0	0	0	0	0	0	0	0	0	0	0	0	0	0	14	31	23	34	0	0	0	0	k__Bacteria; p__Proteobacteria; c__Alphaproteobacteria; o__Caulobacterales; f__Caulobacteraceae; g__
ASV1655	0	0	0	0	0	0	0	0	42	0	0	0	0	0	0	50	0	11	0	11	0	0	0	0	k__Bacteria; p__Proteobacteria; c__Gammaproteobacteria; o__Gammaproteobacteria_Incertae_Sedis; f__Unknown_Family; g__Acidibacter; s__
ASV1656	0	0	0	0	0	5	6	0	0	0	0	0	0	0	0	0	23	28	21	19	0	0	0	0	k__Bacteria; p__Cyanobacteria; c__Cyanobacteriia; o__Chloroplast; f__Chloroplast; g__Chloroplast
ASV1657	0	0	0	0	0	0	0	0	0	0	0	0	0	0	0	0	0	0	0	0	0	0	0	125	k__Bacteria; p__Bacteroidota; c__Bacteroidia; o__Flavobacteriales; f__Flavobacteriaceae; g__Flavobacterium
ASV1658	0	0	0	0	0	0	0	0	0	0	0	0	0	0	0	0	0	0	0	0	31	41	24	24	k__Bacteria; p__Verrucomicrobiota; c__Verrucomicrobiae; o__Pedosphaerales; f__Pedosphaeraceae; g__Pedosphaeraceae; s__
ASV1659	0	0	0	0	0	0	0	0	0	0	0	0	25	26	30	24	0	0	0	0	0	13	0	0	k__Bacteria; p__Proteobacteria; c__Alphaproteobacteria; o__; f__; g__; s__Rhodospirillaceae_bacterium
ASV1660	0	0	0	0	0	0	0	0	37	0	68	0	0	0	0	0	0	4	2	0	0	0	0	0	k__Bacteria; p__Acidobacteriota; c__Acidobacteriae; o__Acidobacteriales; f__Acidobacteriaceae_(Subgroup_1); g__Acidipila; s__
ASV1661	0	0	0	0	0	0	0	18	0	46	0	42	0	0	0	0	0	0	0	0	0	0	0	0	k__Bacteria; p__Bdellovibrionota; c__Oligoflexia; o__0319-6G20; f__0319-6G20; g__0319-6G20; s__
ASV1662	0	0	0	0	0	28	23	0	0	0	0	0	0	0	0	0	0	12	18	23	0	0	0	0	k__Bacteria; p__Acidobacteriota; c__Acidobacteriae; o__Acidobacteriales; f__Koribacteraceae; g__Candidatus_Koribacter; s__
ASV1663	0	0	47	45	0	0	0	0	0	0	0	0	0	0	0	0	0	0	0	0	14	0	0	0	k__Bacteria; p__Bacteroidota; c__Bacteroidia; o__Cytophagales; f__Microscillaceae; g__
ASV1664	0	20	0	0	24	32	0	14	0	0	0	0	0	11	0	0	0	0	0	0	0	0	0	0	k__Bacteria; p__Acidobacteriota; c__Acidobacteriae; o__Solibacterales; f__Solibacteraceae; g__Candidatus_Solibacter
ASV1665	24	19	28	24	0	0	5	6	0	0	0	0	0	0	0	0	0	0	0	0	0	0	0	0	k__Bacteria; p__SAR324_clade(Marine_group_B); c__SAR324_clade(Marine_group_B); o__SAR324_clade(Marine_group_B); f__SAR324_clade(Marine_group_B); g__SAR324_clade(Marine_group_B); s__
ASV1666	0	21	26	37	0	0	0	0	0	0	0	0	0	0	19	0	0	0	0	0	0	0	0	0	k__Bacteria; p__Actinobacteriota; c__Thermoleophilia; o__Gaiellales; f__Gaiellaceae; g__Gaiella; s__
ASV1667	0	17	0	0	0	0	0	0	0	0	0	0	0	0	0	0	0	0	0	0	0	56	37	0	k__Bacteria; p__Proteobacteria; c__Gammaproteobacteria; o__Steroidobacterales; f__Steroidobacteraceae; g__
ASV1668	0	0	0	0	0	0	0	0	0	29	31	46	0	0	0	0	0	0	0	0	0	0	0	0	k__Bacteria; p__Acidobacteriota; c__Acidobacteriae; o__Solibacterales; f__Solibacteraceae; g__Candidatus_Solibacter; s__
ASV1669	0	0	0	0	0	0	0	0	0	0	0	0	0	0	0	0	0	0	0	0	35	29	31	22	k__Bacteria; p__Proteobacteria; c__Alphaproteobacteria
ASV1670	0	0	0	0	0	0	0	22	0	0	24	0	0	0	0	0	0	0	0	0	25	43	0	0	k__Bacteria; p__Proteobacteria; c__Alphaproteobacteria; o__Rhizobiales; f__Xanthobacteraceae; g__Bradyrhizobium
ASV1671	0	0	0	0	2	3	4	0	0	8	7	10	0	0	0	0	11	32	12	13	0	0	0	0	k__Bacteria; p__Chloroflexi; c__Ktedonobacteria; o__Ktedonobacterales; f__JG30-KF-AS9; g__JG30-KF-AS9; s__
ASV1672	0	33	0	0	0	0	12	0	0	0	0	0	0	0	0	66	0	0	0	0	0	0	0	0	k__Bacteria; p__Proteobacteria; c__Alphaproteobacteria; o__Rhizobiales; f__Xanthobacteraceae; g__; s__Rhodoplanes_sp.
ASV1673	0	29	0	34	0	0	0	0	0	0	0	0	0	0	0	0	0	0	0	0	15	0	28	0	k__Bacteria; p__Acidobacteriota; c__Vicinamibacteria; o__Vicinamibacterales; f__; g__; s__
ASV1674	18	16	13	16	0	0	0	0	0	0	37	7	0	0	0	0	0	0	0	0	0	0	0	0	k__Bacteria; p__Proteobacteria; c__Alphaproteobacteria; o__; f__; g__; s__Rhodospirillaceae_bacterium
ASV1675	0	0	0	0	9	12	6	0	20	20	14	11	0	0	0	0	0	0	0	14	0	0	0	0	k__Bacteria; p__Proteobacteria; c__Alphaproteobacteria; o__Elsterales; f__; g__; s__
ASV1676	0	0	0	0	0	0	0	0	0	0	0	0	0	0	0	0	0	0	0	0	0	0	105	0	k__Bacteria; p__Proteobacteria; c__Alphaproteobacteria; o__Sphingomonadales; f__Sphingomonadaceae; g__Sphingomonas
ASV1677	0	0	0	0	0	0	0	0	0	0	0	0	0	104	0	0	0	0	0	0	0	0	0	0	k__Bacteria
ASV1678	0	0	0	0	0	0	0	0	0	0	0	0	79	0	18	0	0	0	0	0	13	0	0	8	k__Bacteria; p__Bacteroidota; c__Kryptonia; o__Kryptoniales; f__BSV26; g__BSV26; s__
ASV1679	0	0	0	0	0	0	0	0	21	0	0	0	0	0	0	0	15	30	20	14	0	0	0	0	k__Bacteria; p__Acidobacteriota; c__Acidobacteriae; o__Solibacterales; f__Solibacteraceae; g__Candidatus_Solibacter; s__
ASV1680	0	0	0	0	0	0	0	0	0	0	0	0	0	0	0	0	0	0	0	0	43	0	12	62	k__Bacteria; p__Actinobacteriota; c__Actinobacteria; o__Micrococcales; f__Micrococcaceae; g__Arthrobacter
ASV1681	0	0	0	0	46	10	23	21	0	0	0	0	0	0	0	0	0	6	0	0	0	0	0	0	k__Bacteria; p__Proteobacteria; c__Alphaproteobacteria; o__Acetobacterales; f__Acetobacteraceae
ASV1682	0	91	0	0	0	0	0	0	0	0	0	0	0	0	0	0	0	0	0	0	0	0	0	0	k__Bacteria; p__Bacteroidota; c__Bacteroidia; o__Flavobacteriales; f__Flavobacteriaceae; g__Flavobacterium
ASV1683	19	0	0	0	0	0	0	0	0	0	0	0	0	15	10	28	0	0	0	0	12	21	12	0	k__Bacteria; p__Proteobacteria; c__Gammaproteobacteria; o__Burkholderiales; f__Methylophilaceae
ASV1684	5	0	0	0	7	40	24	30	0	0	0	0	0	0	0	0	0	0	0	0	0	0	0	0	k__Bacteria; p__Proteobacteria; c__Alphaproteobacteria; o__Micropepsales; f__Micropepsaceae; g__; s__Rhizobiales_bacterium
ASV1685	0	0	0	0	53	0	20	13	0	0	0	0	0	0	0	0	0	0	0	19	0	0	0	0	k__Bacteria; p__Acidobacteriota; c__Acidobacteriae; o__Acidobacteriales; f__Acidobacteriaceae_(Subgroup_1)
ASV1686	28	24	26	0	0	0	0	0	0	0	0	0	11	0	8	7	0	0	0	0	0	0	0	0	k__Bacteria; p__Gemmatimonadota; c__Gemmatimonadetes; o__Gemmatimonadales; f__Gemmatimonadaceae; g__; s__Acidobacteria_bacterium
ASV1687	0	23	0	39	0	0	0	0	0	0	0	0	0	0	0	0	0	0	0	0	0	0	41	0	k__Bacteria; p__Verrucomicrobiota; c__Verrucomicrobiae; o__Pedosphaerales; f__Pedosphaeraceae; g__Pedosphaeraceae; s__
ASV1688	35	0	44	29	0	0	0	0	0	0	0	0	0	0	0	0	0	0	0	0	0	0	0	0	k__Bacteria; p__Bacteroidota; c__Bacteroidia; o__Flavobacteriales; f__Flavobacteriaceae; g__Flavobacterium
ASV1689	14	16	16	13	0	0	0	0	0	0	0	0	9	6	0	0	0	0	0	0	0	0	17	15	k__Bacteria; p__SAR324_clade(Marine_group_B); c__SAR324_clade(Marine_group_B); o__SAR324_clade(Marine_group_B); f__SAR324_clade(Marine_group_B); g__SAR324_clade(Marine_group_B); s__bacterium_enrichment
ASV1690	22	0	0	0	0	0	0	0	0	0	0	0	14	0	14	25	0	0	0	0	0	0	34	0	k__Bacteria; p__Bacteroidota; c__Bacteroidia; o__Sphingobacteriales; f__AKYH767; g__AKYH767; s__
ASV1691	0	40	0	0	0	0	0	0	0	0	0	0	42	0	0	27	0	0	0	0	0	0	0	0	k__Bacteria; p__Acidobacteriota; c__Vicinamibacteria; o__Vicinamibacterales; f__Vicinamibacteraceae; g__Vicinamibacteraceae; s__
ASV1692	0	0	46	39	0	0	0	0	0	0	0	0	22	0	0	0	0	0	0	0	0	0	0	0	k__Bacteria; p__Acidobacteriota; c__Acidobacteriae; o__Acidobacteriales; f__Koribacteraceae; g__Candidatus_Koribacter; s__
ASV1693	0	0	0	0	10	7	16	29	0	0	0	0	0	0	0	0	10	17	0	12	0	0	0	0	k__Bacteria; p__Proteobacteria; c__Alphaproteobacteria; o__Rhizobiales; f__Xanthobacteraceae
ASV1694	0	0	0	0	0	73	28	0	0	0	0	0	0	0	0	0	0	0	0	0	0	0	0	0	k__Bacteria; p__Acidobacteriota; c__Acidobacteriae; o__Acidobacteriales
ASV1695	0	0	0	0	0	0	0	0	0	0	0	0	24	8	11	0	0	0	0	0	33	17	21	0	k__Bacteria; p__Gemmatimonadota; c__Gemmatimonadetes; o__Gemmatimonadales; f__Gemmatimonadaceae; g__Gemmatimonas; s__
ASV1696	0	0	0	0	0	0	0	0	0	0	0	0	25	18	32	37	0	0	0	0	0	0	0	0	k__Bacteria; p__Proteobacteria; c__Alphaproteobacteria; o__Caulobacterales; f__Caulobacteraceae; g__Caulobacter
ASV1697	0	0	0	0	0	0	0	0	0	0	0	0	0	0	0	0	0	0	0	0	38	43	34	0	k__Bacteria; p__Acidobacteriota; c__Subgroup_22; o__Subgroup_22; f__Subgroup_22; g__Subgroup_22; s__
ASV1698	0	0	0	0	59	29	14	0	0	0	0	0	0	0	0	0	0	0	0	0	0	0	0	0	k__Bacteria; p__Acidobacteriota; c__Acidobacteriae; o__Acidobacteriales; f__Acidobacteriaceae_(Subgroup_1); g__; s__
ASV1699	0	0	0	3	0	0	0	0	0	0	0	0	0	0	0	0	0	0	0	0	26	33	26	25	k__Bacteria; p__Proteobacteria; c__Alphaproteobacteria; o__Azospirillales; f__; g__; s__
ASV1700	0	0	0	0	0	0	0	0	0	0	0	0	0	0	0	0	30	16	29	30	0	0	0	0	k__Bacteria; p__Bdellovibrionota; c__Oligoflexia; o__0319-6G20; f__0319-6G20; g__0319-6G20; s__
ASV1701	0	0	0	0	29	28	29	19	0	0	0	0	0	0	0	0	0	0	0	0	0	0	0	0	k__Bacteria; p__Proteobacteria; c__Alphaproteobacteria; o__Thalassobaculales; f__Oceanibaculaceae; g__Oceanibaculum
ASV1702	0	0	9	19	0	0	0	0	0	0	0	0	0	17	30	32	0	0	0	0	0	0	0	0	k__Bacteria; p__Myxococcota; c__Polyangia; o__Polyangiales; f__Sandaracinaceae; g__Sandaracinus; s__
ASV1703	22	14	37	29	0	0	0	0	0	0	0	0	0	0	0	0	0	0	0	0	0	0	0	0	k__Bacteria; p__Acidobacteriota; c__Acidobacteriae; o__Acidobacteriales; f__; g__; s__bacterium_Ellin5257
ASV1704	17	23	30	28	0	0	0	0	0	0	0	0	0	0	0	0	0	0	0	0	0	0	0	0	k__Bacteria; p__Proteobacteria; c__Alphaproteobacteria; o__Micropepsales; f__Micropepsaceae; g__
ASV1705	0	14	0	0	0	0	0	0	0	0	0	0	0	0	0	0	0	0	0	0	37	34	0	28	k__Bacteria; p__Gemmatimonadota; c__S0134_terrestrial_group; o__S0134_terrestrial_group; f__S0134_terrestrial_group; g__S0134_terrestrial_group; s__
ASV1706	0	0	0	0	0	22	0	22	0	0	24	0	0	0	0	0	20	14	0	0	0	0	0	0	k__Bacteria; p__Proteobacteria; c__Alphaproteobacteria; o__Acetobacterales; f__Acetobacteraceae
ASV1707	0	0	0	0	0	0	0	0	0	20	40	16	0	0	0	0	6	11	4	4	0	0	0	0	k__Bacteria; p__RCP2-54; c__RCP2-54; o__RCP2-54; f__RCP2-54; g__RCP2-54; s__
ASV1708	0	0	0	0	0	0	0	0	0	0	0	0	0	0	0	0	0	0	0	0	0	12	93	0	k__Bacteria; p__Acidobacteriota; c__Holophagae; o__Subgroup_7; f__Subgroup_7; g__Subgroup_7; s__
ASV1709	0	0	0	0	0	0	0	0	0	0	0	0	0	0	0	0	0	0	0	0	0	68	42	0	k__Bacteria; p__Proteobacteria; c__Alphaproteobacteria; o__Sphingomonadales; f__Sphingomonadaceae; g__Sphingomonas
ASV1710	0	0	0	0	0	0	0	0	0	0	0	0	0	0	48	0	0	0	0	0	0	0	58	0	k__Bacteria; p__Acidobacteriota; c__Subgroup_22; o__Subgroup_22; f__Subgroup_22; g__Subgroup_22; s__
ASV1711	0	0	0	0	0	0	0	0	0	0	0	5	17	35	25	28	0	0	0	0	0	0	0	0	k__Bacteria; p__Proteobacteria; c__Gammaproteobacteria; o__Burkholderiales; f__Comamonadaceae; g__Ottowia; s__
ASV1712	0	0	0	0	0	68	33	0	0	0	0	0	0	0	0	0	0	0	0	0	0	0	0	0	k__Bacteria; p__Desulfobacterota; c__Desulfuromonadia; o__Geobacterales; f__Geobacteraceae; g__Citrifermentans; s__
ASV1713	0	0	0	0	0	34	0	0	0	20	52	0	0	0	0	0	0	0	0	0	0	0	0	0	k__Bacteria; p__Acidobacteriota; c__Acidobacteriae; o__Acidobacteriales; f__Koribacteraceae; g__Candidatus_Koribacter; s__
ASV1714	0	0	0	0	23	17	33	30	0	0	0	0	0	0	0	0	0	0	0	0	0	0	0	0	k__Bacteria; p__Elusimicrobiota; c__Elusimicrobia; o__Lineage_IV; f__Lineage_IV; g__Lineage_IV; s__
ASV1715	0	0	18	13	0	43	0	0	0	0	0	0	0	0	0	0	0	0	0	24	0	0	0	0	k__Bacteria; p__Acidobacteriota; c__Subgroup_5; o__Subgroup_5; f__Subgroup_5; g__Subgroup_5; s__
ASV1716	0	0	32	0	0	0	0	0	0	0	0	0	0	0	39	0	0	0	0	0	0	36	0	0	k__Bacteria; p__Gemmatimonadota; c__Gemmatimonadetes; o__Gemmatimonadales; f__Gemmatimonadaceae; g__
ASV1717	0	9	13	18	0	0	0	0	0	0	0	0	0	0	0	0	0	0	0	0	29	25	0	16	k__Bacteria; p__Bacteroidota; c__Bacteroidia; o__Flavobacteriales; f__Flavobacteriaceae; g__Flavobacterium
ASV1718	18	0	30	0	0	0	0	0	0	0	0	0	0	0	0	0	0	0	0	0	22	38	0	0	k__Bacteria; p__Proteobacteria; c__Gammaproteobacteria; o__Burkholderiales; f__TRA3-20; g__TRA3-20; s__
ASV1719	18	28	19	32	0	0	0	0	0	0	0	0	0	0	0	0	0	0	0	0	0	0	0	0	k__Bacteria; p__Acidobacteriota; c__Acidobacteriae; o__Bryobacterales; f__Bryobacteraceae; g__Bryobacter; s__
ASV1720	54	45	0	0	0	0	0	0	0	0	0	0	0	0	0	0	0	0	0	0	0	0	0	0	k__Bacteria; p__Actinobacteriota; c__Actinobacteria; o__Frankiales; f__Geodermatophilaceae; g__Blastococcus
ASV1721	0	0	0	0	0	0	0	0	53	0	0	0	0	0	0	0	53	0	0	0	0	0	0	0	k__Bacteria; p__Proteobacteria; c__Gammaproteobacteria; o__Gammaproteobacteria_Incertae_Sedis; f__Unknown_Family; g__Acidibacter; s__
ASV1722	0	0	0	0	0	0	0	0	0	0	0	0	27	32	24	28	0	0	0	0	0	0	0	0	k__Bacteria; p__Verrucomicrobiota; c__Verrucomicrobiae; o__Pedosphaerales; f__Pedosphaeraceae; g__Ellin516
ASV1723	0	0	0	0	0	0	0	0	0	0	0	0	29	23	33	24	0	0	0	0	0	0	0	0	k__Bacteria; p__Proteobacteria; c__Alphaproteobacteria; o__Rhizobiales; f__Rhizobiaceae
ASV1724	0	0	0	0	0	0	0	0	18	7	0	12	0	0	0	0	14	17	10	22	0	0	0	0	k__Bacteria; p__Acidobacteriota; c__Acidobacteriae; o__Acidobacteriales
ASV1725	0	0	11	0	0	9	0	6	10	0	0	0	0	0	0	0	21	16	14	15	0	0	0	0	k__Bacteria; p__Chloroflexi; c__Ktedonobacteria; o__Ktedonobacterales; f__JG30-KF-AS9; g__JG30-KF-AS9; s__
ASV1726	0	0	0	30	0	0	0	0	0	0	0	0	0	37	37	0	0	0	0	0	0	0	0	0	k__Bacteria; p__Proteobacteria; c__Alphaproteobacteria; o__Rhizobiales; f__Xanthobacteraceae; g__Bradyrhizobium
ASV1727	53	25	0	0	0	0	0	0	0	0	0	0	0	25	0	0	0	0	0	0	0	0	0	0	k__Bacteria; p__Gemmatimonadota; c__Gemmatimonadetes; o__Gemmatimonadales; f__Gemmatimonadaceae; g__
ASV1728	0	0	49	0	0	0	0	0	19	0	27	0	0	0	0	0	0	2	0	3	0	0	0	0	k__Bacteria; p__Proteobacteria; c__Gammaproteobacteria; o__Burkholderiales; f__Rhodocyclaceae; g__Uliginosibacterium
ASV1729	0	0	0	0	0	19	10	0	23	9	21	22	0	0	0	0	0	0	0	0	0	0	0	0	k__Bacteria; p__Acidobacteriota; c__Acidobacteriae; o__Acidobacteriales; f__; g__; s__
ASV1730	0	0	0	0	22	0	16	26	0	0	0	0	0	0	0	0	15	18	0	0	0	0	0	0	k__Bacteria; p__Chloroflexi; c__Ktedonobacteria; o__Ktedonobacterales; f__Ktedonobacteraceae; g__FCPS473; s__
ASV1731	0	0	0	0	31	21	40	12	0	0	0	0	0	0	0	0	0	0	0	0	0	0	0	0	k__Bacteria; p__Proteobacteria; c__Gammaproteobacteria; o__JG36-TzT-191; f__JG36-TzT-191; g__JG36-TzT-191; s__
ASV1732	14	31	28	24	0	0	0	0	0	0	0	0	0	0	0	0	0	0	0	0	0	0	0	0	k__Bacteria; p__Proteobacteria; c__Gammaproteobacteria; o__Burkholderiales; f__Nitrosomonadaceae; g__mle1-7; s__
ASV1733	0	0	19	0	0	0	0	0	0	0	0	0	0	0	48	39	0	0	0	0	0	0	0	0	k__Bacteria; p__Proteobacteria; c__Gammaproteobacteria; o__KF-JG30-C25; f__KF-JG30-C25; g__KF-JG30-C25; s__
ASV1734	0	0	0	0	14	22	5	0	6	8	17	6	0	0	0	0	9	0	14	4	0	0	0	0	k__Bacteria; p__Acidobacteriota; c__Acidobacteriae; o__Solibacterales; f__Solibacteraceae; g__Candidatus_Solibacter; s__
ASV1735	0	0	0	0	0	18	4	0	0	18	25	29	0	0	0	0	0	7	0	0	0	0	0	0	k__Bacteria; p__Gemmatimonadota; c__Gemmatimonadetes; o__Gemmatimonadales; f__Gemmatimonadaceae; g__Gemmatimonas; s__
ASV1736	43	0	0	0	0	0	0	0	0	0	0	0	0	0	20	0	0	0	0	0	47	0	0	0	k__Bacteria; p__Proteobacteria; c__Gammaproteobacteria; o__Gammaproteobacteria_Incertae_Sedis; f__Unknown_Family; g__Acidibacter; s__
ASV1737	0	0	0	0	0	0	0	0	0	0	0	0	30	14	19	50	0	0	0	0	0	0	0	0	k__Bacteria; p__Desulfobacterota; c__Desulfuromonadia; o__Desulfuromonadia; f__Desulfuromonadaceae
ASV1738	0	0	0	0	0	0	0	0	0	0	0	0	16	0	29	0	0	0	0	0	0	21	28	16	k__Bacteria; p__Verrucomicrobiota; c__Verrucomicrobiae; o__Pedosphaerales; f__Pedosphaeraceae; g__Ellin516; s__
ASV1739	0	0	0	0	0	0	0	0	0	0	0	0	0	0	0	0	0	35	27	32	0	0	0	0	k__Bacteria; p__Acidobacteriota; c__Acidobacteriae; o__Acidobacteriales; f__; g__; s__
ASV1740	0	0	0	0	0	0	0	0	0	0	0	0	0	0	0	0	0	0	0	0	0	0	0	117	k__Bacteria; p__Bacteroidota; c__Bacteroidia; o__Flavobacteriales; f__Flavobacteriaceae; g__Flavobacterium
ASV1741	0	0	0	0	0	0	0	0	27	0	23	56	0	0	0	0	0	0	0	0	0	0	0	0	k__Bacteria; p__Acidobacteriota; c__Acidobacteriae; o__Subgroup_13; f__Subgroup_13; g__Subgroup_13; s__
ASV1742	0	0	15	0	0	0	0	0	11	0	27	50	0	0	0	0	0	0	0	0	0	0	0	0	k__Bacteria; p__Chloroflexi; c__Ktedonobacteria; o__Ktedonobacterales
ASV1743	0	23	0	47	0	0	0	0	0	0	0	0	0	0	0	0	0	0	0	0	0	0	28	0	k__Bacteria; p__Planctomycetota; c__Phycisphaerae; o__Phycisphaerales; f__Phycisphaeraceae; g__SM1A02; s__
ASV1744	0	0	0	0	0	0	0	0	0	0	0	8	0	0	0	0	0	20	28	39	0	0	0	0	k__Bacteria; p__Acidobacteriota; c__Acidobacteriae; o__Solibacterales; f__Solibacteraceae; g__Candidatus_Solibacter; s__
ASV1745	0	0	41	0	0	0	0	0	0	0	0	0	0	22	0	42	0	0	0	0	0	0	0	0	k__Bacteria; p__Actinobacteriota; c__Actinobacteria; o__Micromonosporales; f__Micromonosporaceae; g__Luedemannella; s__
ASV1746	0	25	27	18	0	0	0	0	0	0	0	0	0	0	0	0	0	0	0	0	0	29	0	0	k__Bacteria; p__Acidobacteriota; c__Acidobacteriae; o__Solibacterales; f__Solibacteraceae; g__Candidatus_Solibacter; s__
ASV1747	0	42	32	0	0	0	0	0	0	0	0	0	0	0	0	0	0	0	0	0	0	20	0	0	k__Bacteria; p__Proteobacteria; c__Gammaproteobacteria; o__Burkholderiales; f__Nitrosomonadaceae; g__Ellin6067; s__
ASV1748	22	6	7	5	0	0	0	0	0	0	0	0	21	16	5	8	0	0	0	0	0	8	0	9	k__Bacteria; p__Verrucomicrobiota; c__Verrucomicrobiae; o__Pedosphaerales; f__Pedosphaeraceae; g__Pedosphaeraceae; s__
ASV1749	27	0	27	27	0	0	0	0	0	0	0	0	0	0	0	0	0	0	0	0	0	22	0	0	k__Bacteria; p__Proteobacteria; c__Alphaproteobacteria; o__Rhizobiales; f__Rhizobiales_Incertae_Sedis; g__Bauldia; s__
ASV1750	28	5	7	10	0	0	0	0	0	0	0	0	16	9	13	7	0	0	0	0	0	11	0	0	k__Bacteria; p__Acidobacteriota; c__Blastocatellia; o__11-24; f__11-24; g__11-24; s__
ASV1751	0	86	0	0	0	0	0	0	0	0	0	0	0	0	0	0	0	0	0	0	0	0	0	0	k__Bacteria; p__Acidobacteriota; c__Holophagae; o__Subgroup_7; f__Subgroup_7; g__Subgroup_7; s__
ASV1752	28	0	0	0	0	0	8	0	22	12	0	32	0	0	0	0	0	0	0	0	0	0	0	0	k__Bacteria; p__Proteobacteria; c__Alphaproteobacteria; o__Micropepsales; f__Micropepsaceae
ASV1753	0	11	16	0	0	0	0	0	0	0	0	0	7	0	0	0	0	0	0	0	18	13	21	19	k__Bacteria; p__Verrucomicrobiota; c__Verrucomicrobiae; o__Pedosphaerales; f__Pedosphaeraceae; g__Pedosphaeraceae; s__
ASV1754	0	14	0	0	0	0	0	0	0	0	0	0	0	15	0	23	0	0	0	0	0	0	35	15	k__Bacteria; p__Myxococcota; c__Polyangia; o__Haliangiales; f__Haliangiaceae; g__Haliangium; s__
ASV1755	0	0	0	0	17	15	17	0	0	0	0	0	0	0	0	0	0	20	30	0	0	0	0	0	k__Bacteria; p__Acidobacteriota; c__Acidobacteriae; o__Acidobacteriales; f__Acidobacteriaceae_(Subgroup_1); g__Acidipila; s__
ASV1756	0	0	0	0	0	23	0	21	0	19	0	19	0	0	0	0	0	12	8	0	0	0	0	0	k__Bacteria; p__Acidobacteriota; c__Acidobacteriae; o__Solibacterales; f__Solibacteraceae; g__Candidatus_Solibacter; s__
ASV1757	0	0	0	0	0	0	8	0	10	7	64	13	0	0	0	0	0	0	0	0	0	0	0	0	k__Bacteria; p__Proteobacteria; c__Gammaproteobacteria; o__Gammaproteobacteria_Incertae_Sedis; f__Unknown_Family; g__Acidibacter; s__
ASV1758	0	0	0	0	0	0	0	0	0	0	0	0	17	0	50	40	0	0	0	0	0	0	0	0	k__Bacteria; p__Bdellovibrionota; c__Oligoflexia; o__0319-6G20; f__0319-6G20; g__0319-6G20; s__
ASV1759	0	0	0	0	0	0	0	0	0	0	0	0	0	0	0	0	27	29	14	25	0	0	0	0	k__Bacteria; p__Acidobacteriota; c__Acidobacteriae; o__Subgroup_13; f__Subgroup_13; g__Subgroup_13; s__
ASV1760	0	0	0	0	0	0	0	0	0	0	0	0	0	0	0	0	0	0	0	0	16	21	35	38	k__Bacteria; p__Zixibacteria; c__Zixibacteria; o__Zixibacteria; f__Zixibacteria; g__Zixibacteria; s__
ASV1761	0	0	0	0	0	0	0	0	0	0	0	0	0	0	0	0	0	0	0	0	0	0	13	100	k__Bacteria; p__Proteobacteria; c__Gammaproteobacteria; o__Burkholderiales; f__Oxalobacteraceae
ASV1762	0	0	0	0	0	0	0	0	0	0	0	0	0	0	0	0	0	0	0	0	22	49	34	0	k__Bacteria; p__NB1-j; c__NB1-j; o__NB1-j; f__NB1-j; g__NB1-j; s__
ASV1763	0	0	0	0	0	0	0	0	12	34	0	39	0	0	0	0	6	0	0	7	0	0	0	0	k__Bacteria; p__Acidobacteriota; c__Acidobacteriae; o__Subgroup_13; f__Subgroup_13; g__Subgroup_13; s__
ASV1764	0	0	0	0	0	0	0	0	0	0	0	0	27	33	26	20	0	0	0	0	0	0	0	0	k__Bacteria; p__Proteobacteria; c__Alphaproteobacteria; o__Reyranellales; f__Reyranellaceae; g__Reyranella; s__
ASV1765	8	21	0	0	0	0	0	0	0	0	0	0	12	13	0	9	0	0	0	0	0	0	35	0	k__Bacteria; p__Actinobacteriota; c__Actinobacteria; o__Micrococcales; f__Microbacteriaceae; g__Agromyces
ASV1766	0	0	0	0	34	0	33	33	0	0	0	0	0	0	0	0	0	0	0	0	0	0	0	0	k__Bacteria; p__Chloroflexi; c__Ktedonobacteria; o__Ktedonobacterales; f__JG30-KF-AS9; g__JG30-KF-AS9; s__
ASV1767	46	0	0	42	14	0	0	0	0	0	0	0	0	0	0	0	0	0	0	0	0	0	0	0	k__Bacteria; p__Proteobacteria; c__Alphaproteobacteria; o__Rhizobiales; f__Xanthobacteraceae; g__
ASV1768	35	14	0	12	0	0	0	0	0	0	0	0	0	0	0	0	0	0	0	0	0	23	18	0	k__Bacteria; p__Latescibacterota; c__Latescibacteria; o__Latescibacterales; f__Latescibacteraceae; g__Latescibacteraceae; s__
ASV1769	17	10	39	12	0	0	0	0	0	0	0	0	0	0	18	0	0	0	0	0	0	0	0	0	k__Bacteria; p__Acidobacteriota; c__Acidobacteriae; o__Solibacterales; f__Solibacteraceae; g__Candidatus_Solibacter; s__
ASV1770	22	22	26	0	0	0	0	0	0	0	0	0	0	0	0	0	0	0	0	0	0	15	0	15	k__Bacteria; p__Actinobacteriota; c__Acidimicrobiia
ASV1771	0	0	0	0	0	0	0	0	0	81	2	0	0	0	0	0	0	5	0	4	0	0	0	0	k__Bacteria; p__Bdellovibrionota; c__Oligoflexia; o__0319-6G20; f__0319-6G20; g__0319-6G20; s__
ASV1772	0	0	0	0	0	0	0	0	0	0	0	0	0	0	0	0	26	17	26	24	0	0	0	0	k__Bacteria; p__Verrucomicrobiota; c__Verrucomicrobiae; o__Pedosphaerales; f__Pedosphaeraceae; g__Pedosphaeraceae; s__
ASV1773	0	0	0	0	0	0	0	0	0	0	0	0	0	0	53	53	0	0	0	0	0	0	0	0	k__Bacteria; p__Proteobacteria; c__Gammaproteobacteria; o__Burkholderiales; f__Nitrosomonadaceae; g__MND1; s__
ASV1774	0	0	0	0	0	0	0	0	0	0	0	0	0	24	0	29	0	18	27	0	0	0	0	0	k__Bacteria; p__Proteobacteria; c__Alphaproteobacteria; o__Azospirillales; f__Inquilinaceae; g__Inquilinus; s__
ASV1775	0	0	0	0	0	0	0	0	0	0	0	0	0	10	0	13	0	0	0	0	28	0	34	22	k__Bacteria; p__Proteobacteria; c__Gammaproteobacteria; o__Gammaproteobacteria_Incertae_Sedis; f__Unknown_Family; g__Acidibacter; s__
ASV1776	0	0	0	0	0	0	0	0	13	12	0	11	0	0	0	0	22	15	12	10	0	0	0	0	k__Bacteria; p__Acidobacteriota; c__Acidobacteriae; o__Solibacterales; f__Solibacteraceae; g__Candidatus_Solibacter; s__
ASV1777	0	0	0	0	0	0	0	0	34	0	0	42	0	0	0	0	0	0	26	0	0	0	0	0	k__Bacteria; p__Proteobacteria; c__Gammaproteobacteria; o__KF-JG30-C25; f__KF-JG30-C25; g__KF-JG30-C25; s__
ASV1778	0	0	0	0	0	0	0	0	40	0	26	26	0	0	0	0	0	10	0	0	0	0	0	0	k__Bacteria; p__Proteobacteria; c__Alphaproteobacteria; o__Elsterales; f__; g__; s__
ASV1779	0	0	0	0	0	8	0	22	0	0	0	0	24	20	27	0	0	0	0	0	0	0	0	0	k__Bacteria; p__Actinobacteriota; c__Actinobacteria; o__Micrococcales; f__Microbacteriaceae
ASV1780	0	0	0	0	0	34	18	0	0	0	0	0	0	0	0	0	0	0	20	23	0	0	0	0	k__Bacteria; p__Acidobacteriota; c__Acidobacteriae; o__Acidobacteriales; f__Acidobacteriaceae_(Subgroup_1); g__Occallatibacter; s__
ASV1781	0	32	23	0	0	0	0	0	0	0	0	0	0	0	0	44	0	0	0	0	0	0	0	0	k__Bacteria; p__Proteobacteria; c__Alphaproteobacteria; o__Rhizobiales; f__Hyphomicrobiaceae; g__Pedomicrobium; s__
ASV1782	31	18	16	30	0	0	0	0	0	0	0	0	0	0	0	0	0	0	0	0	0	0	0	0	k__Bacteria; p__Gemmatimonadota; c__Gemmatimonadetes; o__Gemmatimonadales; f__Gemmatimonadaceae; g__
ASV1783	67	30	0	0	0	0	0	0	0	0	0	0	0	0	0	0	0	0	0	0	0	0	0	0	k__Bacteria; p__Proteobacteria; c__Alphaproteobacteria; o__Caulobacterales; f__Caulobacteraceae; g__Phenylobacterium
ASV1784	0	0	0	0	0	0	0	0	0	0	0	0	34	16	28	26	0	0	0	0	0	0	0	0	k__Bacteria; p__Verrucomicrobiota; c__Verrucomicrobiae; o__Pedosphaerales; f__Pedosphaeraceae; g__; s__
ASV1785	0	0	0	0	0	0	0	0	0	0	0	0	0	0	0	0	0	0	0	0	0	0	97	0	k__Bacteria; p__Bdellovibrionota; c__Bdellovibrionia; o__Bdellovibrionales; f__Bdellovibrionaceae; g__Bdellovibrio; s__
ASV1786	0	0	0	0	0	0	0	0	0	0	0	0	0	0	0	0	0	0	0	0	41	29	34	0	k__Bacteria; p__Latescibacterota; c__Latescibacterota; o__Latescibacterota; f__Latescibacterota; g__Latescibacterota; s__
ASV1787	0	0	0	0	0	0	0	0	0	0	0	0	0	0	0	0	13	34	26	16	0	0	0	0	k__Bacteria; p__Chloroflexi; c__Ktedonobacteria; o__Ktedonobacterales; f__JG30-KF-AS9; g__JG30-KF-AS9; s__
ASV1788	0	0	0	0	0	0	0	0	0	0	0	0	22	0	0	0	0	0	0	0	0	19	61	0	k__Bacteria; p__Acidobacteriota; c__Thermoanaerobaculia; o__Thermoanaerobaculales; f__Thermoanaerobaculaceae; g__Subgroup_10; s__Acidobacteria_bacterium
ASV1789	0	0	0	0	0	0	0	0	0	0	0	0	44	32	27	0	0	0	0	0	0	0	0	0	k__Bacteria; p__Proteobacteria; c__Gammaproteobacteria; o__Xanthomonadales; f__Xanthomonadaceae
ASV1790	0	34	0	0	0	0	0	0	0	0	0	0	0	0	0	67	0	0	0	0	0	0	0	0	k__Bacteria; p__Latescibacterota; c__Latescibacterota; o__Latescibacterota; f__Latescibacterota; g__Latescibacterota; s__
ASV1791	0	0	0	0	0	0	0	0	0	19	0	62	0	0	0	0	7	0	10	0	0	0	0	0	k__Bacteria; p__Actinobacteriota; c__Actinobacteria; o__Catenulisporales; f__Actinospicaceae; g__Actinospica
ASV1792	0	0	0	0	0	0	15	0	26	11	26	20	0	0	0	0	0	0	0	0	0	0	0	0	k__Bacteria; p__Acidobacteriota; c__Acidobacteriae; o__Acidobacteriales; f__Acidobacteriaceae_(Subgroup_1)
ASV1793	0	0	0	0	0	0	44	0	58	0	0	0	0	0	0	0	0	0	0	0	0	0	0	0	k__Bacteria; p__Proteobacteria; c__Gammaproteobacteria; o__JG36-TzT-191; f__JG36-TzT-191; g__JG36-TzT-191; s__
ASV1794	0	0	0	0	9	4	0	11	0	11	15	31	0	0	0	0	0	10	0	4	0	0	0	0	k__Bacteria; p__Chloroflexi; c__Ktedonobacteria; o__Ktedonobacterales; f__JG30-KF-AS9; g__JG30-KF-AS9; s__
ASV1795	0	0	0	0	40	16	18	16	0	0	0	0	0	0	0	0	0	6	0	0	0	0	0	0	k__Bacteria
ASV1796	0	0	13	0	0	9	10	0	11	0	0	6	0	0	0	0	0	12	20	11	0	0	0	0	k__Bacteria; p__Chloroflexi; c__Ktedonobacteria; o__Ktedonobacterales; f__JG30-KF-AS9; g__JG30-KF-AS9; s__
ASV1797	0	13	9	0	4	18	29	0	8	4	0	9	0	0	0	0	0	0	0	0	0	0	0	0	k__Bacteria; p__Acidobacteriota; c__Acidobacteriae; o__Solibacterales; f__Solibacteraceae; g__Candidatus_Solibacter; s__bacterium_Ellin7504
ASV1798	17	19	39	20	0	0	0	0	0	0	0	0	0	0	0	0	0	0	0	0	0	0	0	0	k__Bacteria; p__Proteobacteria; c__Gammaproteobacteria; o__Burkholderiales; f__Nitrosomonadaceae; g__MND1; s__
ASV1799	11	28	15	15	0	0	0	0	0	0	0	0	0	0	0	0	0	0	0	0	0	13	11	0	k__Bacteria; p__Myxococcota; c__Polyangia; o__Polyangiales; f__Sandaracinaceae
ASV1800	0	0	0	0	0	0	0	0	0	0	0	0	0	33	33	34	0	0	0	0	0	0	0	0	k__Bacteria; p__Proteobacteria; c__Alphaproteobacteria; o__Rhizobiales; f__Xanthobacteraceae
ASV1801	0	0	0	0	0	0	0	0	51	7	0	0	0	0	0	0	20	17	0	0	0	0	0	0	k__Bacteria; p__Proteobacteria; c__Gammaproteobacteria; o__Burkholderiales; f__Comamonadaceae
ASV1802	0	0	0	0	0	29	25	0	14	0	12	16	0	0	0	0	0	0	0	0	0	0	0	0	k__Bacteria; p__Proteobacteria; c__Gammaproteobacteria; o__Burkholderiales; f__SC-I-84; g__SC-I-84; s__
ASV1803	0	0	0	0	0	0	0	0	0	0	0	0	0	0	32	75	0	0	0	0	0	0	0	0	k__Bacteria; p__Verrucomicrobiota; c__Verrucomicrobiae; o__Opitutales; f__Opitutaceae
ASV1804	0	0	0	0	0	0	0	0	0	0	0	0	0	0	0	0	0	0	0	0	52	0	19	35	k__Bacteria; p__Bacteroidota; c__Bacteroidia; o__Chitinophagales; f__Chitinophagaceae
ASV1805	0	0	0	0	0	0	0	7	19	16	0	12	0	0	0	0	0	28	9	0	0	0	0	0	k__Bacteria; p__Proteobacteria; c__Alphaproteobacteria; o__Elsterales; f__; g__; s__
ASV1806	0	0	0	0	0	15	22	0	9	8	35	11	0	0	0	0	0	0	0	0	0	0	0	0	k__Bacteria; p__Acidobacteriota; c__Acidobacteriae; o__Acidobacteriales; f__Koribacteraceae; g__Candidatus_Koribacter; s__
ASV1807	0	0	13	20	0	0	0	0	0	0	0	0	0	0	0	0	0	0	0	0	24	20	23	0	k__Bacteria; p__Proteobacteria; c__Alphaproteobacteria; o__Rhizobiales; f__Hyphomicrobiaceae
ASV1808	0	23	40	0	0	0	0	0	0	0	0	0	0	0	0	0	0	0	0	0	0	31	0	0	k__Bacteria; p__Patescibacteria; c__ABY1; o__Candidatus_Magasanikbacteria; f__Candidatus_Magasanikbacteria; g__Candidatus_Magasanikbacteria; s__
ASV1809	0	13	0	2	0	0	0	0	0	0	0	0	28	30	0	27	0	0	0	0	0	0	0	0	k__Bacteria; p__Proteobacteria; c__Gammaproteobacteria; o__Burkholderiales; f__Rhodocyclaceae; g__Azovibrio; s__
ASV1810	0	16	22	17	0	0	0	0	0	0	0	0	6	17	17	0	0	0	0	0	0	0	3	0	k__Bacteria; p__Spirochaetota; c__Spirochaetia; o__Spirochaetales; f__Spirochaetaceae; g__Spirochaeta
ASV1811	0	24	11	19	0	0	0	0	0	0	0	0	0	19	0	0	0	0	0	0	0	7	0	12	k__Bacteria; p__Planctomycetota; c__OM190; o__OM190; f__OM190; g__OM190; s__
ASV1812	11	14	23	10	0	0	0	0	0	0	0	0	5	6	18	14	0	0	0	0	0	0	0	0	k__Bacteria; p__Proteobacteria; c__Alphaproteobacteria; o__Acetobacterales; f__Acetobacteraceae; g__
ASV1813	39	0	0	0	0	0	0	0	0	0	0	0	20	0	0	19	0	0	0	0	0	0	27	0	k__Bacteria; p__Acidobacteriota; c__Blastocatellia; o__11-24; f__11-24; g__11-24; s__
ASV1814	22	19	33	21	0	0	0	0	0	0	0	0	0	0	0	0	0	0	0	0	0	0	0	0	k__Bacteria; p__Acidobacteriota; c__Subgroup_22; o__Subgroup_22; f__Subgroup_22; g__Subgroup_22; s__
ASV1815	14	12	14	13	0	9	30	0	0	0	0	0	0	0	0	0	0	0	0	0	0	0	0	0	k__Bacteria; p__Acidobacteriota; c__Acidobacteriae; o__Acidobacteriales; f__; g__; s__
ASV1816	0	0	0	0	0	0	0	0	0	46	19	29	0	0	0	0	0	0	0	0	0	0	0	0	k__Bacteria; p__Acidobacteriota; c__Subgroup_5; o__Subgroup_5; f__Subgroup_5; g__Subgroup_5; s__
ASV1817	0	0	0	0	0	0	0	0	0	0	0	0	0	0	0	0	0	0	0	0	0	0	60	40	k__Bacteria; p__Proteobacteria; c__Alphaproteobacteria; o__Rhizobiales; f__A0839; g__A0839; s__
ASV1818	0	0	0	0	0	0	0	0	0	0	0	0	0	0	0	0	0	0	0	0	0	74	0	33	k__Bacteria; p__Acidobacteriota; c__Vicinamibacteria; o__Vicinamibacterales; f__; g__; s__
ASV1819	0	0	0	0	0	0	0	0	0	0	0	0	0	0	0	0	0	0	0	0	31	37	15	25	k__Bacteria; p__Proteobacteria; c__Gammaproteobacteria; o__Burkholderiales; f__A21b; g__A21b; s__
ASV1820	0	0	0	0	19	15	60	0	0	0	0	0	0	0	0	0	0	0	0	0	0	0	0	0	k__Bacteria; p__Chloroflexi; c__Ktedonobacteria; o__Ktedonobacterales; f__Ktedonobacteraceae; g__; s__
ASV1821	0	0	0	0	0	18	23	11	0	0	0	0	0	0	0	0	9	17	0	19	0	0	0	0	k__Bacteria; p__Chloroflexi; c__Ktedonobacteria; o__Ktedonobacterales; f__Ktedonobacteraceae
ASV1822	0	6	9	0	0	0	2	0	0	0	0	0	0	0	0	7	0	0	0	0	8	15	32	20	k__Bacteria; p__Proteobacteria; c__Gammaproteobacteria; o__Burkholderiales; f__Methylophilaceae; g__Methylotenera; s__
ASV1823	0	14	6	8	0	0	0	0	0	0	0	0	0	0	6	0	0	0	0	0	19	21	24	0	k__Bacteria; p__Proteobacteria; c__Alphaproteobacteria; o__Rhizobiales; f__Rhizobiales_Incertae_Sedis; g__Nordella; s__
ASV1824	0	11	0	9	0	0	0	0	0	0	0	0	5	0	0	0	0	0	0	0	24	19	23	11	k__Bacteria; p__Proteobacteria; c__Gammaproteobacteria; o__CCM19a; f__CCM19a; g__CCM19a; s__
ASV1825	0	28	32	0	0	0	0	0	0	0	0	0	12	0	0	0	0	0	0	0	0	0	19	0	k__Bacteria; p__Myxococcota; c__Polyangia; o__Haliangiales; f__Haliangiaceae; g__Haliangium; s__
ASV1826	20	11	15	12	0	0	0	0	0	0	0	0	0	8	9	23	0	0	0	0	0	0	0	0	k__Bacteria; p__Planctomycetota; c__Phycisphaerae; o__Phycisphaerales; f__Phycisphaeraceae; g__SM1A02; s__
ASV1827	0	0	0	0	0	0	0	0	0	0	0	0	0	7	0	0	0	0	0	0	21	16	25	35	k__Bacteria; p__Proteobacteria; c__Gammaproteobacteria; o__Burkholderiales; f__Sutterellaceae; g__
ASV1828	0	0	0	0	0	0	0	0	0	0	0	0	0	0	0	0	0	0	0	0	0	35	63	0	k__Bacteria; p__Proteobacteria; c__Gammaproteobacteria; o__Burkholderiales; f__Comamonadaceae
ASV1829	0	0	0	0	0	0	0	0	0	0	0	0	13	0	0	0	0	0	0	0	0	23	36	30	k__Bacteria; p__Proteobacteria; c__Gammaproteobacteria; o__Burkholderiales; f__A21b; g__A21b; s__
ASV1830	6	0	0	0	0	0	0	0	0	0	0	0	0	16	17	0	0	0	0	0	0	34	0	29	k__Bacteria; p__Planctomycetota; c__Phycisphaerae; o__Phycisphaerales; f__Phycisphaeraceae; g__SM1A02; s__
ASV1831	11	20	25	0	0	0	0	0	0	0	0	0	0	0	0	0	0	0	0	0	25	0	0	14	k__Bacteria
ASV1832	0	0	0	0	13	9	10	34	0	0	0	5	0	0	0	0	10	5	10	0	0	0	0	0	k__Bacteria; p__Chloroflexi; c__Ktedonobacteria; o__Ktedonobacterales; f__JG30-KF-AS9; g__JG30-KF-AS9; s__
ASV1833	0	0	0	0	11	28	0	0	16	15	0	0	0	0	0	0	0	0	9	13	0	0	0	0	k__Bacteria; p__Acidobacteriota; c__Acidobacteriae; o__Solibacterales; f__Solibacteraceae; g__Candidatus_Solibacter; s__
ASV1834	0	0	0	0	0	0	0	0	0	0	0	0	11	0	12	9	0	0	0	0	0	14	40	15	k__Bacteria; p__Latescibacterota; c__Latescibacteria; o__Latescibacterales; f__Latescibacteraceae; g__Latescibacteraceae; s__
ASV1835	0	0	0	0	0	0	0	0	0	0	0	0	19	30	0	0	0	0	0	0	51	0	0	0	k__Bacteria; p__Acidobacteriota; c__Subgroup_5; o__Subgroup_5; f__Subgroup_5; g__Subgroup_5; s__
ASV1836	0	0	0	0	0	0	0	0	0	0	0	0	0	0	0	0	0	0	0	0	58	48	0	0	k__Bacteria; p__Acidobacteriota; c__Vicinamibacteria; o__Vicinamibacterales; f__Vicinamibacteraceae; g__Vicinamibacteraceae; s__
ASV1837	0	0	0	0	0	0	0	0	0	36	0	0	0	0	0	0	14	24	0	13	0	0	0	0	k__Bacteria; p__Bacteroidota; c__Bacteroidia; o__Chitinophagales; f__37-13; g__37-13; s__
ASV1838	0	0	0	0	0	0	0	0	37	35	0	23	0	0	0	0	0	0	0	0	0	0	0	0	k__Bacteria; p__Acidobacteriota; c__Acidobacteriae; o__Acidobacteriales; f__; g__; s__
ASV1839	0	0	0	0	0	0	0	0	23	20	15	37	0	0	0	0	0	0	0	0	0	0	0	0	k__Bacteria; p__Verrucomicrobiota; c__Chlamydiae; o__Chlamydiales; f__cvE6; g__cvE6; s__
ASV1840	0	0	0	0	0	0	0	0	9	15	22	31	0	0	0	0	0	6	0	9	0	0	0	0	k__Bacteria; p__Proteobacteria; c__Alphaproteobacteria; o__Elsterales; f__Elsteraceae; g__; s__
ASV1841	0	0	0	0	0	35	50	0	0	10	0	0	0	0	0	0	0	0	0	0	0	0	0	0	k__Bacteria; p__Verrucomicrobiota; c__Verrucomicrobiae; o__Pedosphaerales; f__Pedosphaeraceae; g__ADurb.Bin063-1; s__
ASV1842	0	0	0	0	16	10	0	0	52	10	0	8	0	0	0	0	0	0	0	0	0	0	0	0	k__Bacteria; p__Proteobacteria; c__Gammaproteobacteria; o__Burkholderiales; f__Burkholderiaceae; g__Pandoraea
ASV1843	0	0	0	0	7	14	6	13	14	0	10	24	0	0	0	0	0	0	0	10	0	0	0	0	k__Bacteria; p__Elusimicrobiota; c__Elusimicrobia; o__Lineage_IV; f__Lineage_IV; g__Lineage_IV; s__
ASV1844	0	23	0	0	0	0	0	0	0	0	0	0	0	55	0	0	0	0	0	0	0	13	0	0	k__Bacteria; p__Acidobacteriota; c__Subgroup_22; o__Subgroup_22; f__Subgroup_22; g__Subgroup_22; s__
ASV1845	16	18	27	27	0	0	0	0	0	0	0	0	0	0	0	0	0	0	0	0	0	0	0	0	k__Bacteria; p__Acidobacteriota; c__Vicinamibacteria; o__Vicinamibacterales; f__Vicinamibacteraceae; g__Vicinamibacteraceae; s__
ASV1846	0	0	0	0	0	0	0	0	0	12	0	10	0	0	0	0	18	0	33	20	0	0	0	0	k__Bacteria; p__Proteobacteria; c__Gammaproteobacteria; o__JG36-TzT-191; f__JG36-TzT-191; g__JG36-TzT-191; s__
ASV1847	0	0	0	0	0	0	0	0	0	0	0	7	0	0	0	0	0	0	84	0	0	0	0	0	k__Bacteria; p__Proteobacteria; c__Gammaproteobacteria; o__Burkholderiales; f__Oxalobacteraceae; g__Massilia
ASV1848	0	0	0	0	0	0	0	0	11	12	0	14	9	0	0	9	17	8	0	14	0	0	0	0	k__Bacteria; p__Firmicutes; c__Bacilli; o__Paenibacillales; f__Paenibacillaceae; g__; s__bacterium_enrichment
ASV1849	0	0	0	0	0	0	0	0	0	0	0	0	0	0	0	0	0	54	0	33	0	0	0	0	k__Bacteria; p__Proteobacteria; c__Alphaproteobacteria; o__Caulobacterales; f__Caulobacteraceae; g__
ASV1850	0	0	0	0	0	0	0	0	0	0	0	0	0	0	0	0	0	0	0	0	21	29	32	19	k__Bacteria; p__Chloroflexi; c__Dehalococcoidia; o__S085; f__S085; g__S085; s__
ASV1851	0	0	0	0	0	0	0	0	99	0	0	0	0	0	0	0	0	0	0	0	0	0	0	0	k__Bacteria; p__Chloroflexi
ASV1852	0	16	0	0	0	0	0	0	0	0	0	0	21	30	0	0	0	0	0	0	0	15	16	0	k__Bacteria; p__Acidobacteriota; c__Subgroup_22; o__Subgroup_22; f__Subgroup_22; g__Subgroup_22; s__
ASV1853	0	0	0	0	0	0	0	14	20	0	8	16	0	13	0	0	0	5	0	17	0	0	0	0	k__Bacteria; p__Actinobacteriota; c__Actinobacteria; o__Frankiales; f__Sporichthyaceae; g__Sporichthya; s__
ASV1854	0	0	0	0	0	58	0	0	0	0	0	0	36	0	0	0	0	0	0	0	0	0	0	0	k__Bacteria; p__Acidobacteriota; c__Acidobacteriae; o__Acidobacteriales; f__Acidobacteriaceae_(Subgroup_1); g__; s__
ASV1855	19	17	13	0	0	0	0	0	0	0	0	0	0	0	0	0	0	0	0	0	46	0	0	0	k__Bacteria; p__Acidobacteriota; c__Thermoanaerobaculia; o__Thermoanaerobaculales; f__Thermoanaerobaculaceae; g__Subgroup_10
ASV1856	23	28	18	19	0	0	0	0	0	0	0	0	0	0	0	0	0	0	0	0	0	0	0	0	k__Bacteria; p__Acidobacteriota; c__Acidobacteriae; o__Subgroup_13; f__Subgroup_13; g__Subgroup_13; s__
ASV1857	25	0	0	16	0	0	0	0	0	0	0	0	21	16	9	14	0	0	0	0	0	0	0	0	k__Bacteria; p__Verrucomicrobiota; c__Verrucomicrobiae; o__Pedosphaerales; f__Pedosphaeraceae; g__Pedosphaeraceae; s__
ASV1858	0	7	16	9	0	0	0	0	0	0	0	0	19	15	16	15	0	0	0	0	0	0	0	0	k__Bacteria; p__Chloroflexi; c__AD3; o__AD3; f__AD3; g__AD3; s__
ASV1859	7	0	0	0	7	16	24	0	9	4	7	17	0	0	0	0	0	0	1	0	0	0	0	0	k__Bacteria; p__Proteobacteria; c__Gammaproteobacteria; o__Burkholderiales; f__A21b; g__A21b; s__
ASV1860	0	0	9	13	0	0	20	0	0	0	11	0	0	0	20	0	0	0	0	0	21	0	0	0	k__Bacteria; p__Proteobacteria; c__Alphaproteobacteria; o__Reyranellales; f__Reyranellaceae; g__Reyranella
ASV1861	15	19	20	13	0	0	0	0	0	0	0	0	0	0	0	0	0	0	0	0	0	13	0	11	k__Bacteria; p__Proteobacteria; c__Alphaproteobacteria; o__Rhizobiales; f__Rhizobiales_Incertae_Sedis; g__Bauldia; s__
ASV1862	0	7	0	9	0	0	0	0	0	0	0	0	0	18	0	19	0	0	0	0	18	0	23	0	k__Bacteria; p__Proteobacteria; c__Alphaproteobacteria; o__Rhizobiales; f__Rhizobiales_Incertae_Sedis; g__Bauldia; s__
ASV1863	0	0	0	0	0	0	0	0	0	0	0	0	31	16	0	0	0	0	0	0	0	56	0	0	k__Bacteria; p__Verrucomicrobiota; c__Verrucomicrobiae; o__Pedosphaerales; f__Pedosphaeraceae; g__Pedosphaeraceae
ASV1864	0	0	38	0	0	0	5	0	0	0	0	0	18	8	11	0	0	0	0	0	0	0	0	13	k__Bacteria; p__Actinobacteriota; c__Actinobacteria; o__Frankiales; f__; g__; s__
ASV1865	0	0	0	0	0	0	0	0	0	0	0	0	0	0	0	0	0	31	30	24	0	0	0	0	k__Bacteria; p__Proteobacteria; c__Gammaproteobacteria; o__Burkholderiales; f__Burkholderiaceae; g__Burkholderia-Caballeronia-Paraburkholderia
ASV1866	0	0	0	0	0	0	0	0	0	0	0	0	23	16	24	38	0	0	0	0	0	0	0	0	k__Bacteria; p__Proteobacteria; c__Gammaproteobacteria; o__Burkholderiales; f__TRA3-20; g__TRA3-20; s__
ASV1867	0	0	0	0	0	0	0	0	0	0	0	0	28	0	29	44	0	0	0	0	0	0	0	0	k__Bacteria; p__Proteobacteria; c__Gammaproteobacteria; o__Xanthomonadales; f__Xanthomonadaceae; g__Arenimonas; s__
ASV1868	0	0	0	0	0	0	0	0	0	0	0	0	21	17	29	35	0	0	0	0	0	0	0	0	k__Bacteria; p__Gemmatimonadota; c__Gemmatimonadetes; o__Gemmatimonadales; f__Gemmatimonadaceae
ASV1869	0	0	0	0	0	0	0	0	0	0	0	0	21	28	20	29	0	0	0	0	0	0	0	0	k__Bacteria; p__Proteobacteria; c__Gammaproteobacteria; o__Gammaproteobacteria_Incertae_Sedis; f__Unknown_Family; g__Candidatus_Ovatusbacter; s__
ASV1870	0	0	0	0	0	0	0	91	0	0	4	0	0	0	0	0	0	0	0	0	0	0	0	0	k__Bacteria; p__Proteobacteria; c__Gammaproteobacteria; o__Burkholderiales; f__Nitrosomonadaceae; g__Ellin6067; s__
ASV1871	0	0	0	0	0	11	0	0	20	0	0	16	0	0	0	0	6	14	12	9	0	0	0	0	k__Bacteria; p__Actinobacteriota; c__Thermoleophilia; o__Gaiellales; f__; g__; s__
ASV1872	0	0	0	0	12	41	22	16	0	0	0	0	0	0	0	0	0	0	0	0	0	0	0	0	k__Bacteria; p__Verrucomicrobiota; c__Verrucomicrobiae; o__Pedosphaerales; f__Pedosphaeraceae
ASV1873	0	0	0	0	24	10	13	15	0	0	0	0	0	0	0	0	0	15	0	9	0	0	0	0	k__Bacteria; p__Proteobacteria; c__Alphaproteobacteria; o__Acetobacterales; f__Acetobacteraceae
ASV1874	0	0	0	0	0	0	0	0	0	0	0	95	0	0	0	0	0	0	0	0	0	0	0	0	k__Bacteria; p__Bacteroidota; c__Bacteroidia; o__Chitinophagales; f__37-13; g__37-13; s__
ASV1875	0	0	0	0	0	0	0	0	0	0	0	0	0	0	0	0	29	15	21	22	0	0	0	0	k__Bacteria; p__Chloroflexi; c__Ktedonobacteria; o__Ktedonobacterales; f__JG30-KF-AS9; g__JG30-KF-AS9; s__
ASV1876	0	0	0	0	0	0	0	0	0	0	0	0	52	46	0	0	0	0	0	0	0	0	0	0	k__Bacteria; p__Myxococcota; c__Polyangia; o__Polyangiales; f__Polyangiaceae
ASV1877	0	0	0	0	0	0	0	0	0	0	0	0	20	39	34	0	0	0	0	0	0	0	0	0	k__Bacteria; p__Acidobacteriota; c__Acidobacteriae; o__Acidobacteriales; f__Acidobacteriaceae_(Subgroup_1); g__Acidipila; s__
ASV1878	0	0	0	0	0	0	0	0	0	0	0	0	28	37	14	20	0	0	0	0	0	0	0	0	k__Bacteria; p__Proteobacteria; c__Alphaproteobacteria; o__Rickettsiales; f__SM2D12; g__SM2D12; s__
ASV1879	0	5	4	0	0	0	0	0	0	0	0	0	0	18	17	0	0	0	0	0	17	19	14	0	k__Bacteria; p__Latescibacterota; c__Latescibacterota; o__Latescibacterota; f__Latescibacterota; g__Latescibacterota; s__
ASV1880	0	0	0	0	0	30	6	0	0	0	0	0	0	0	0	0	11	13	10	17	0	0	0	0	k__Bacteria; p__Proteobacteria; c__Alphaproteobacteria; o__Elsterales; f__; g__; s__
ASV1881	0	0	0	0	0	27	22	41	0	0	0	0	0	0	0	0	0	0	0	0	0	0	0	0	k__Bacteria; p__Chloroflexi; c__Ktedonobacteria; o__Ktedonobacterales; f__JG30-KF-AS9; g__JG30-KF-AS9; s__
ASV1882	0	0	15	0	0	0	0	0	0	0	0	0	0	21	0	14	0	0	0	0	0	23	19	0	k__Bacteria; p__Bacteroidota; c__Bacteroidia; o__Sphingobacteriales; f__AKYH767; g__AKYH767; s__
ASV1883	0	0	11	15	0	0	0	0	0	0	0	0	8	10	18	0	0	0	0	0	36	0	0	0	k__Bacteria; p__Proteobacteria; c__Alphaproteobacteria; o__Caulobacterales; f__Caulobacteraceae; g__Caulobacter; s__Caulobacter_rhizosphaerae
ASV1884	0	17	16	0	0	0	0	0	0	0	0	0	0	0	0	0	0	0	0	0	21	0	0	40	k__Bacteria; p__Proteobacteria; c__Alphaproteobacteria; o__Sphingomonadales; f__Sphingomonadaceae; g__Sphingomonas
ASV1885	0	23	0	0	0	0	0	0	0	0	0	0	0	16	16	39	0	0	0	0	0	0	0	0	k__Bacteria; p__Verrucomicrobiota; c__Verrucomicrobiae; o__Pedosphaerales; f__Pedosphaeraceae; g__ADurb.Bin063-1
ASV1886	30	25	0	32	0	0	0	0	0	0	0	0	0	0	0	0	0	0	0	0	0	0	0	0	k__Bacteria; p__Acidobacteriota; c__Blastocatellia; o__Pyrinomonadales; f__Pyrinomonadaceae; g__RB41
ASV1887	42	19	18	0	0	0	0	0	0	0	0	0	0	0	0	0	0	0	0	0	0	0	0	14	k__Bacteria; p__Proteobacteria; c__Alphaproteobacteria
ASV1888	0	0	0	0	0	0	0	0	0	0	0	0	0	0	0	0	0	0	0	0	54	27	18	0	k__Bacteria; p__Acidobacteriota; c__Acidobacteriae; o__Subgroup_2; f__Subgroup_2; g__Subgroup_2; s__bacterium_Ellin7509
ASV1889	0	0	0	0	25	18	29	11	0	0	9	0	0	0	0	0	0	0	0	0	0	0	0	0	k__Bacteria; p__Acidobacteriota; c__Acidobacteriae; o__Acidobacteriales; f__; g__; s__
ASV1890	0	0	0	0	0	0	0	0	0	0	0	0	30	19	15	4	0	0	0	0	33	0	0	0	k__Bacteria; p__Bacteroidota; c__SJA-28; o__SJA-28; f__SJA-28; g__SJA-28; s__Chlorobi_bacterium
ASV1891	0	0	0	0	0	0	0	0	0	0	0	0	12	11	5	16	0	0	0	0	18	0	12	27	k__Bacteria; p__Methylomirabilota; c__Methylomirabilia; o__Rokubacteriales; f__Rokubacteriales; g__Rokubacteriales; s__
ASV1892	22	0	36	0	0	0	0	0	0	0	0	0	0	32	0	0	0	0	0	0	0	0	0	0	k__Bacteria; p__Proteobacteria; c__Alphaproteobacteria; o__Sphingomonadales; f__Sphingomonadaceae; g__; s__Sphingosinicella_sp.
ASV1893	0	0	0	0	0	0	14	0	0	0	0	0	0	0	0	0	20	19	21	13	0	0	0	0	k__Bacteria; p__Chloroflexi; c__Ktedonobacteria; o__Ktedonobacterales; f__Ktedonobacteraceae; g__1921-3; s__
ASV1894	3	0	0	11	0	0	11	0	0	0	0	0	0	19	10	0	0	0	0	0	19	0	0	22	k__Bacteria; p__Verrucomicrobiota; c__Verrucomicrobiae; o__Opitutales; f__Opitutaceae; g__Lacunisphaera
ASV1895	0	0	0	0	19	0	52	22	0	0	0	0	0	0	0	0	0	0	0	0	0	0	0	0	k__Bacteria; p__Bdellovibrionota; c__Oligoflexia; o__0319-6G20; f__0319-6G20; g__0319-6G20; s__
ASV1896	0	0	33	45	0	0	11	0	0	0	0	0	0	0	0	0	0	0	0	0	0	0	0	0	k__Bacteria; p__Proteobacteria; c__Gammaproteobacteria; o__Salinisphaerales; f__Solimonadaceae; g__Polycyclovorans; s__
ASV1897	0	0	0	0	32	13	22	25	0	0	0	0	0	0	0	0	0	0	0	0	0	0	0	0	k__Bacteria; p__Acidobacteriota; c__Acidobacteriae; o__Acidobacteriales; f__Acidobacteriaceae_(Subgroup_1); g__Occallatibacter; s__
ASV1898	15	0	18	20	0	0	0	0	0	0	0	0	0	0	0	0	0	0	0	0	0	17	21	0	k__Bacteria; p__Acidobacteriota; c__Holophagae; o__Subgroup_7; f__Subgroup_7; g__Subgroup_7; s__
ASV1899	0	15	0	18	0	14	0	0	0	0	0	0	21	0	0	0	8	10	0	0	0	0	0	0	k__Bacteria; p__Chloroflexi; c__TK10; o__TK10; f__TK10; g__TK10
ASV1900	0	15	20	21	0	0	0	0	0	0	0	0	0	0	0	0	0	0	0	0	32	0	0	0	k__Bacteria; p__Proteobacteria; c__Gammaproteobacteria; o__Xanthomonadales; f__Xanthomonadaceae; g__Lysobacter
ASV1901	0	0	0	0	35	0	6	36	0	0	0	0	0	0	0	0	0	0	0	11	0	0	0	0	k__Bacteria; p__Bacteroidota; c__Bacteroidia; o__Chitinophagales; f__37-13; g__37-13; s__
ASV1902	0	0	0	0	0	0	0	0	0	0	0	0	0	32	24	39	0	0	0	0	0	0	0	0	k__Bacteria; p__Verrucomicrobiota; c__Verrucomicrobiae; o__Pedosphaerales; f__Pedosphaeraceae; g__ADurb.Bin063-1; s__
ASV1903	17	27	26	16	0	0	0	0	0	0	0	0	0	0	0	0	0	0	0	0	0	0	0	0	k__Bacteria; p__Verrucomicrobiota; c__Verrucomicrobiae; o__Pedosphaerales; f__Pedosphaeraceae; g__Pedosphaeraceae; s__
ASV1904	18	14	0	13	0	0	0	0	0	0	0	0	10	12	10	15	0	0	0	0	0	0	0	0	k__Bacteria; p__Acidobacteriota; c__Acidobacteriae; o__Solibacterales; f__Solibacteraceae; g__Candidatus_Solibacter; s__
ASV1905	35	31	9	12	0	0	0	0	0	0	0	0	0	0	0	0	0	0	0	0	0	0	0	0	k__Bacteria; p__Acidobacteriota; c__Subgroup_5; o__Subgroup_5; f__Subgroup_5; g__Subgroup_5; s__
ASV1906	7	5	11	0	0	0	0	0	0	0	0	0	0	0	0	0	0	0	0	0	17	19	15	20	k__Bacteria; p__Acidobacteriota; c__Blastocatellia
ASV1907	0	0	0	0	0	0	0	0	0	9	0	0	0	0	0	0	10	32	11	19	0	0	0	0	k__Bacteria; p__Actinobacteriota; c__Thermoleophilia; o__Gaiellales; f__; g__; s__bacterium_Ellin6517
ASV1908	0	0	0	0	0	0	0	0	0	0	0	0	0	0	0	0	0	0	0	0	27	22	29	21	k__Bacteria; p__Gemmatimonadota; c__AKAU4049; o__AKAU4049; f__AKAU4049; g__AKAU4049; s__
ASV1909	0	0	0	0	0	0	0	0	0	0	0	0	0	0	0	0	89	0	0	0	0	0	0	0	k__Bacteria; p__Chloroflexi; c__Ktedonobacteria; o__Ktedonobacterales; f__JG30-KF-AS9; g__JG30-KF-AS9; s__
ASV1910	0	0	0	0	0	0	0	0	0	0	0	0	0	43	0	0	0	0	0	0	0	0	46	0	k__Bacteria; p__Bacteroidota; c__Bacteroidia; o__Chitinophagales; f__37-13; g__37-13; s__
ASV1911	0	0	0	0	0	0	0	0	0	0	0	0	16	20	24	19	0	0	0	0	0	4	11	0	k__Bacteria; p__Actinobacteriota; c__Actinobacteria; o__Frankiales; f__Sporichthyaceae; g__; s__
ASV1912	0	0	0	0	0	0	0	0	0	25	65	0	0	0	0	0	0	0	0	0	0	0	0	0	k__Bacteria; p__Verrucomicrobiota; c__Verrucomicrobiae; o__Pedosphaerales; f__Pedosphaeraceae; g__Pedosphaera; s__
ASV1913	0	0	0	0	6	12	0	0	0	0	0	0	0	0	0	0	14	20	30	0	0	0	0	0	k__Bacteria; p__Chloroflexi; c__Ktedonobacteria; o__Ktedonobacterales; f__Ktedonobacteraceae; g__JG30a-KF-32; s__
ASV1914	0	0	0	0	0	0	0	0	23	0	20	20	0	0	0	0	0	19	0	9	0	0	0	0	k__Bacteria; p__Verrucomicrobiota; c__Verrucomicrobiae; o__Pedosphaerales; f__Pedosphaeraceae; g__Pedosphaera; s__
ASV1915	0	0	0	0	15	0	24	14	0	0	0	0	0	11	0	0	0	8	11	8	0	0	0	0	k__Bacteria; p__Bacteroidota; c__Bacteroidia; o__Chitinophagales; f__Chitinophagaceae
ASV1916	0	12	0	33	0	26	16	0	0	0	0	0	0	0	0	0	0	0	0	0	0	0	0	0	k__Bacteria; p__Proteobacteria; c__Alphaproteobacteria; o__Acetobacterales; f__Acetobacteraceae
ASV1917	0	16	17	15	0	0	0	0	0	0	0	0	11	10	19	0	0	0	0	0	0	0	0	0	k__Bacteria; p__Proteobacteria; c__Gammaproteobacteria; o__Xanthomonadales; f__Rhodanobacteraceae; g__Dokdonella; s__
ASV1918	0	20	35	30	0	0	0	0	0	0	0	0	0	0	0	0	0	0	0	0	0	0	0	0	k__Bacteria; p__Gemmatimonadota; c__Gemmatimonadetes; o__Gemmatimonadales; f__Gemmatimonadaceae; g__
ASV1919	0	12	0	5	0	0	0	0	0	0	0	0	0	0	0	0	0	0	0	0	0	42	33	0	k__Bacteria; p__Myxococcota; c__Polyangia; o__Polyangiales; f__Sandaracinaceae; g__; s__
ASV1920	0	18	26	40	0	0	0	0	0	0	0	0	0	0	0	0	0	0	0	0	0	0	0	0	k__Bacteria; p__Methylomirabilota; c__Methylomirabilia; o__Rokubacteriales; f__Rokubacteriales; g__Rokubacteriales; s__
ASV1921	0	13	0	16	0	34	14	9	0	0	0	0	0	0	0	0	0	0	0	0	0	0	0	0	k__Bacteria; p__Proteobacteria; c__Gammaproteobacteria; o__Burkholderiales; f__Methylophilaceae
ASV1922	0	0	0	0	32	0	25	30	0	0	0	0	0	0	0	0	0	0	0	0	0	0	0	0	k__Bacteria; p__RCP2-54; c__RCP2-54; o__RCP2-54; f__RCP2-54; g__RCP2-54; s__
ASV1923	0	0	0	0	0	0	0	0	36	0	0	16	0	0	0	0	0	12	10	14	0	0	0	0	k__Bacteria; p__Armatimonadota; c__Fimbriimonadia; o__Fimbriimonadales; f__Fimbriimonadaceae; g__Fimbriimonadaceae; s__
ASV1924	0	0	0	0	0	0	0	0	0	0	0	0	0	0	0	0	0	0	0	0	54	30	12	0	k__Bacteria; p__Myxococcota; c__Myxococcia; o__Myxococcales; f__Anaeromyxobacteraceae; g__Anaeromyxobacter; s__
ASV1925	0	0	0	0	0	0	0	0	0	0	0	0	0	0	0	11	0	0	0	0	13	19	49	0	k__Bacteria; p__Bacteroidota; c__Bacteroidia; o__Flavobacteriales; f__Flavobacteriaceae; g__Flavobacterium
ASV1926	0	0	0	0	0	0	0	0	0	0	0	0	24	0	21	0	0	0	0	0	51	0	0	0	k__Bacteria; p__Proteobacteria; c__Alphaproteobacteria; o__Rhizobiales; f__A0839; g__A0839; s__
ASV1927	0	0	0	0	0	0	0	0	9	16	6	8	0	0	0	0	17	11	10	6	0	0	0	0	k__Bacteria; p__Armatimonadota
ASV1928	0	0	0	0	0	16	11	0	0	0	10	0	0	0	0	0	0	19	19	8	0	0	0	0	k__Bacteria; p__Chloroflexi; c__Ktedonobacteria; o__Ktedonobacterales; f__JG30-KF-AS9; g__JG30-KF-AS9; s__
ASV1929	0	0	0	0	30	19	17	22	0	0	0	0	0	0	0	0	0	0	0	0	0	0	0	0	k__Bacteria; p__Bacteroidota; c__Bacteroidia; o__Chitinophagales; f__Chitinophagaceae
ASV1930	0	0	0	15	0	0	0	0	0	0	0	0	0	0	0	0	0	0	0	0	38	43	0	0	k__Bacteria; p__Proteobacteria; c__Gammaproteobacteria; o__Burkholderiales; f__Nitrosomonadaceae; g__MND1; s__
ASV1931	0	5	6	0	0	0	0	0	0	0	0	0	0	0	0	0	0	0	0	0	32	20	4	29	k__Bacteria; p__Proteobacteria; c__Gammaproteobacteria; o__Xanthomonadales; f__Rhodanobacteraceae
ASV1932	38	36	0	10	0	0	0	0	0	0	0	0	0	0	0	0	0	0	0	0	0	0	0	0	k__Bacteria; p__Proteobacteria; c__Alphaproteobacteria; o__Sphingomonadales; f__Sphingomonadaceae
ASV1933	13	26	0	18	0	0	0	0	0	0	0	0	0	0	0	0	0	0	0	0	19	0	9	0	k__Bacteria; p__Proteobacteria; c__Gammaproteobacteria; o__Burkholderiales; f__TRA3-20; g__TRA3-20; s__
ASV1934	7	13	0	0	0	0	0	0	0	0	0	0	0	0	0	0	0	0	0	0	25	27	0	25	k__Bacteria; p__Planctomycetota; c__Phycisphaerae; o__Phycisphaerales; f__Phycisphaeraceae; g__SM1A02; s__
ASV1935	0	0	0	0	20	5	13	9	0	0	0	6	0	0	0	0	6	9	0	15	0	0	0	0	k__Bacteria; p__Proteobacteria; c__Gammaproteobacteria; o__Gammaproteobacteria_Incertae_Sedis; f__Unknown_Family; g__Acidibacter; s__Steroidobacter_sp.
ASV1936	0	0	0	0	0	9	0	0	0	0	0	0	36	13	12	24	0	0	0	0	0	0	0	0	k__Bacteria; p__Proteobacteria; c__Gammaproteobacteria; o__Gammaproteobacteria_Incertae_Sedis; f__Unknown_Family; g__Acidibacter; s__
ASV1937	0	0	0	0	0	0	0	0	0	0	0	0	0	0	0	0	0	0	0	0	29	25	20	22	k__Bacteria; p__Acidobacteriota; c__Subgroup_22; o__Subgroup_22; f__Subgroup_22; g__Subgroup_22; s__
ASV1938	0	0	0	0	0	0	0	0	0	0	0	0	0	0	0	0	0	0	48	38	0	0	0	0	k__Bacteria; p__Actinobacteriota; c__Thermoleophilia; o__Gaiellales
ASV1939	0	0	0	0	0	0	0	0	0	0	20	0	0	0	0	0	0	33	16	10	0	0	0	0	k__Bacteria; p__Proteobacteria; c__Alphaproteobacteria; o__Rhizobiales; f__KF-JG30-B3; g__KF-JG30-B3; s__
ASV1940	0	0	0	0	0	0	0	0	0	0	20	14	0	0	0	0	15	13	12	11	0	0	0	0	k__Bacteria; p__Acidobacteriota; c__Acidobacteriae; o__Subgroup_13; f__Subgroup_13; g__Subgroup_13; s__
ASV1941	0	0	0	0	0	0	46	42	0	0	0	0	0	0	0	0	0	0	0	0	0	0	0	0	k__Bacteria; p__Acidobacteriota; c__Acidobacteriae; o__Acidobacteriales; f__; g__; s__
ASV1942	0	0	0	0	0	0	0	0	0	0	0	0	24	20	0	0	0	0	0	0	0	31	17	0	k__Bacteria; p__Acidobacteriota; c__Thermoanaerobaculia; o__Thermoanaerobaculales; f__Thermoanaerobaculaceae; g__Subgroup_10
ASV1943	0	0	0	0	0	18	0	0	6	0	7	19	0	0	0	0	17	0	9	13	0	0	0	0	k__Bacteria; p__RCP2-54; c__RCP2-54; o__RCP2-54; f__RCP2-54; g__RCP2-54; s__
ASV1944	0	0	0	0	35	0	23	28	0	0	0	0	0	0	0	0	0	0	0	0	0	0	0	0	k__Bacteria; p__Actinobacteriota; c__Acidimicrobiia; o__; f__; g__; s__
ASV1945	0	0	16	0	0	68	0	0	0	0	0	0	0	0	0	0	0	0	0	0	0	0	0	0	k__Bacteria; p__Acidobacteriota; c__Acidobacteriae; o__Acidobacteriales; f__; g__; s__
ASV1946	0	11	0	13	0	0	0	0	0	0	0	0	0	0	0	0	0	0	0	0	0	17	45	0	k__Bacteria; p__Proteobacteria; c__Gammaproteobacteria; o__Burkholderiales; f__Comamonadaceae; g__Roseateles
ASV1947	0	14	0	0	0	0	0	0	0	0	0	0	9	24	21	0	0	0	0	0	21	0	0	0	k__Bacteria; p__Proteobacteria; c__Alphaproteobacteria; o__; f__; g__; s__
ASV1948	44	0	43	0	0	0	0	0	0	0	0	0	0	0	0	0	0	0	0	0	0	0	0	0	k__Bacteria; p__Bacteroidota; c__Bacteroidia; o__Cytophagales; f__Hymenobacteraceae; g__Adhaeribacter; s__
ASV1949	27	0	24	18	0	0	0	0	0	0	0	0	0	17	0	0	0	0	0	0	0	0	0	0	k__Bacteria; p__Methylomirabilota; c__Methylomirabilia; o__Rokubacteriales; f__Rokubacteriales; g__Rokubacteriales; s__
ASV1950	15	11	13	8	0	8	30	0	0	0	0	0	0	0	0	0	0	0	0	0	0	0	0	0	k__Bacteria; p__Acidobacteriota; c__Acidobacteriae; o__Acidobacteriales; f__; g__; s__
ASV1951	0	0	0	0	38	37	0	0	0	0	0	0	0	0	0	0	0	0	9	0	0	0	0	0	k__Bacteria; p__Proteobacteria; c__Alphaproteobacteria; o__Caulobacterales; f__Caulobacteraceae
ASV1952	0	0	0	0	0	0	0	0	0	27	0	20	0	8	0	14	0	0	0	18	0	0	0	0	k__Bacteria; p__Acidobacteriota; c__Acidobacteriae; o__Subgroup_13; f__Subgroup_13; g__Subgroup_13; s__
ASV1953	0	0	0	0	0	9	0	2	0	0	0	0	24	9	33	14	0	0	0	0	0	0	0	0	k__Bacteria; p__Bacteroidota; c__Bacteroidia; o__Sphingobacteriales; f__KD3-93; g__KD3-93; s__
ASV1954	0	0	0	0	0	0	0	0	0	0	0	0	0	0	0	0	0	0	0	0	0	0	0	100	k__Bacteria; p__Entotheonellaeota; c__Entotheonellia; o__Entotheonellales; f__Entotheonellaceae; g__Entotheonellaceae; s__
ASV1955	0	0	0	0	0	0	0	0	0	0	0	0	0	0	0	0	0	0	0	0	86	0	0	10	k__Bacteria; p__Proteobacteria; c__Gammaproteobacteria; o__Burkholderiales; f__Nitrosomonadaceae; g__mle1-7; s__
ASV1956	0	0	0	0	0	6	0	0	0	0	0	0	0	0	0	0	0	0	0	0	40	0	13	35	k__Bacteria; p__Acidobacteriota; c__Acidobacteriae; o__Solibacterales; f__Solibacteraceae; g__Candidatus_Solibacter; s__
ASV1957	0	0	0	0	0	0	0	0	15	0	24	50	0	0	0	0	0	0	0	0	0	0	0	0	k__Bacteria; p__Proteobacteria; c__Gammaproteobacteria; o__Gammaproteobacteria_Incertae_Sedis; f__Unknown_Family; g__Acidibacter; s__
ASV1958	0	0	0	0	7	3	9	50	9	0	0	0	0	0	0	0	9	0	0	0	0	0	0	0	k__Bacteria; p__Planctomycetota; c__vadinHA49; o__vadinHA49; f__vadinHA49; g__vadinHA49; s__
ASV1959	0	0	17	19	0	35	0	0	0	0	0	0	0	0	0	12	0	0	0	0	0	0	0	0	k__Bacteria; p__Proteobacteria; c__Alphaproteobacteria; o__Rhizobiales; f__Xanthobacteraceae
ASV1960	4	0	5	0	0	0	0	0	0	0	0	0	9	0	9	16	0	0	0	0	0	26	24	0	k__Bacteria; p__Planctomycetota; c__OM190; o__OM190; f__OM190; g__OM190; s__
ASV1961	22	0	0	0	0	0	0	0	0	0	0	0	0	0	0	0	0	0	0	0	28	29	15	0	k__Bacteria; p__Actinobacteriota; c__Thermoleophilia; o__Gaiellales; f__Gaiellaceae; g__Gaiella; s__
ASV1962	22	21	0	0	0	0	0	0	0	0	0	0	0	0	0	0	0	0	0	0	0	25	19	0	k__Bacteria; p__Actinobacteriota; c__Actinobacteria; o__Frankiales; f__; g__; s__
ASV1963	0	0	0	0	0	0	0	0	0	0	0	0	17	11	18	0	0	0	0	0	22	0	20	0	k__Bacteria; p__Chloroflexi; c__JG30-KF-CM66; o__JG30-KF-CM66; f__JG30-KF-CM66; g__JG30-KF-CM66; s__
ASV1964	0	0	0	0	0	0	0	0	0	0	89	0	0	0	0	0	0	0	0	0	0	0	0	0	k__Bacteria; p__Bacteroidota; c__Bacteroidia; o__Flavobacteriales; f__Flavobacteriaceae; g__Flavobacterium
ASV1965	0	0	0	0	0	0	5	0	0	29	22	0	0	0	0	0	0	14	0	12	0	0	0	0	k__Bacteria; p__Actinobacteriota; c__Acidimicrobiia
ASV1966	0	0	0	0	0	0	0	0	0	0	0	0	0	0	0	0	0	18	54	8	0	0	0	0	k__Bacteria; p__Actinobacteriota; c__Actinobacteria; o__Frankiales; f__Acidothermaceae; g__Acidothermus; s__
ASV1967	0	0	0	0	0	0	0	0	0	0	0	0	0	0	0	0	0	0	0	0	30	27	18	18	k__Bacteria; p__Proteobacteria; c__Gammaproteobacteria; o__Burkholderiales; f__Nitrosomonadaceae; g__mle1-7; s__
ASV1968	0	0	0	0	5	0	0	3	35	0	0	0	0	0	0	0	9	0	24	12	0	0	0	0	k__Bacteria; p__Patescibacteria; c__Saccharimonadia; o__Saccharimonadales
ASV1969	0	0	0	0	0	0	0	0	0	6	5	6	0	0	0	0	17	14	19	17	0	0	0	0	k__Bacteria; p__Chloroflexi; c__Ktedonobacteria; o__Ktedonobacterales; f__JG30-KF-AS9; g__JG30-KF-AS9; s__
ASV1970	0	0	0	0	19	0	0	21	0	0	0	0	0	0	0	0	0	0	25	18	0	0	0	0	k__Bacteria; p__Actinobacteriota; c__Acidimicrobiia; o__IMCC26256; f__IMCC26256; g__IMCC26256
ASV1971	0	0	0	0	0	20	0	32	0	0	0	26	0	0	0	0	0	0	0	5	0	0	0	0	k__Bacteria; p__Acidobacteriota; c__Acidobacteriae; o__Acidobacteriales; f__; g__; s__
ASV1972	0	0	0	0	0	18	0	0	0	28	0	21	0	0	0	0	0	0	0	14	0	0	0	0	k__Bacteria; p__Actinobacteriota; c__Thermoleophilia; o__Gaiellales; f__; g__; s__
ASV1973	26	0	0	10	0	0	0	0	0	0	0	0	13	12	10	16	0	0	0	0	0	0	0	0	k__Bacteria; p__Chloroflexi; c__Chloroflexia; o__Chloroflexales; f__Roseiflexaceae; g__; s__
ASV1974	31	16	23	15	0	0	0	0	0	0	0	0	0	0	0	0	0	0	0	0	0	0	0	0	k__Bacteria
ASV1975	21	22	9	15	0	0	0	0	0	0	0	0	0	0	0	7	0	0	0	0	0	0	7	0	k__Bacteria; p__Proteobacteria; c__Alphaproteobacteria; o__Caulobacterales; f__Hyphomonadaceae; g__Hirschia; s__
ASV1976	27	0	27	0	0	2	0	0	0	0	0	0	32	0	0	0	0	0	0	0	0	0	0	0	k__Bacteria; p__Myxococcota; c__Polyangia; o__Polyangiales; f__Phaselicystidaceae; g__Phaselicystis; s__
ASV1977	27	17	23	15	0	0	0	0	0	0	0	0	0	0	0	0	0	0	0	0	0	0	0	0	k__Bacteria; p__Proteobacteria; c__Gammaproteobacteria; o__Burkholderiales; f__A21b; g__A21b; s__
ASV1978	0	0	0	0	19	11	11	29	0	0	0	0	0	0	0	0	0	0	12	3	0	0	0	0	k__Bacteria; p__Acidobacteriota; c__Acidobacteriae; o__Acidobacteriales; f__Acidobacteriaceae_(Subgroup_1); g__Terracidiphilus; s__
ASV1979	0	0	13	43	0	0	0	0	0	0	0	0	35	0	0	0	0	0	0	0	0	0	0	0	k__Bacteria; p__Gemmatimonadota; c__Gemmatimonadetes; o__Gemmatimonadales; f__Gemmatimonadaceae
ASV1980	0	2	60	19	0	0	0	0	0	0	0	0	0	0	0	0	0	0	0	0	0	0	0	0	k__Bacteria; p__Proteobacteria; c__Alphaproteobacteria; o__Sphingomonadales; f__Sphingomonadaceae; g__Sphingomonas
ASV1981	9	7	0	33	0	15	19	0	0	0	0	0	0	0	0	0	0	0	0	0	0	0	0	0	k__Bacteria; p__Myxococcota; c__Polyangia; o__Haliangiales; f__Haliangiaceae; g__Haliangium; s__
ASV1982	20	12	18	25	0	0	0	0	0	0	0	0	0	0	8	0	0	0	0	0	0	0	0	0	k__Bacteria; p__Armatimonadota; c__Fimbriimonadia; o__Fimbriimonadales; f__Fimbriimonadaceae; g__Fimbriimonadaceae; s__
ASV1983	0	0	0	0	0	0	0	0	0	0	0	0	19	10	10	21	0	0	0	0	0	17	12	0	k__Bacteria; p__Proteobacteria; c__Gammaproteobacteria; o__PLTA13; f__PLTA13; g__PLTA13; s__
ASV1984	19	3	34	28	0	0	0	0	0	0	0	0	0	0	0	0	0	0	0	0	0	0	0	0	k__Bacteria; p__Actinobacteriota; c__Actinobacteria; o__Propionibacteriales; f__Nocardioidaceae; g__Nocardioides
ASV1985	39	21	11	12	0	0	0	0	0	0	0	0	0	0	0	0	0	0	0	0	0	0	0	0	k__Bacteria; p__Latescibacterota; c__Latescibacterota; o__Latescibacterota; f__Latescibacterota; g__Latescibacterota; s__
ASV1986	0	0	0	0	0	0	0	0	0	0	0	0	0	0	0	0	0	0	0	0	0	48	41	0	k__Bacteria; p__Latescibacterota; c__Latescibacterota; o__Latescibacterota; f__Latescibacterota; g__Latescibacterota; s__
ASV1987	0	0	0	0	0	0	0	0	0	0	0	0	0	0	0	0	0	0	0	0	25	22	25	19	k__Bacteria; p__Nitrospirota; c__Nitrospiria; o__Nitrospirales; f__Nitrospiraceae; g__Nitrospira
ASV1988	0	0	0	0	0	0	0	0	0	0	0	0	0	0	0	0	0	0	0	0	44	15	32	0	k__Bacteria; p__Acidobacteriota; c__Vicinamibacteria; o__Vicinamibacterales; f__; g__; s__
ASV1989	0	0	0	0	0	0	6	9	11	0	0	0	0	0	0	0	9	8	17	22	0	0	0	0	k__Bacteria; p__Acidobacteriota; c__Vicinamibacteria; o__Vicinamibacterales; f__; g__; s__
ASV1990	0	0	0	0	0	0	9	0	0	7	58	11	0	0	0	0	0	0	0	0	0	0	0	0	k__Bacteria; p__Acidobacteriota; c__Acidobacteriae; o__Acidobacteriales; f__Koribacteraceae; g__Candidatus_Koribacter; s__
ASV1991	0	0	0	0	0	18	10	26	0	5	17	8	0	0	0	0	0	0	0	0	0	0	0	0	k__Bacteria; p__Proteobacteria; c__Gammaproteobacteria; o__Burkholderiales; f__Comamonadaceae
ASV1992	0	0	0	0	0	27	0	0	0	0	0	0	0	0	0	0	26	5	12	11	0	0	0	0	k__Bacteria; p__Proteobacteria; c__Gammaproteobacteria; o__Xanthomonadales; f__Rhodanobacteraceae
ASV1993	0	0	0	0	0	11	15	0	15	0	29	16	0	0	0	0	0	0	0	0	0	0	0	0	k__Bacteria; p__Proteobacteria; c__Alphaproteobacteria; o__Micropepsales; f__Micropepsaceae; g__
ASV1994	0	0	0	0	31	0	26	28	0	0	0	0	0	0	0	0	0	0	0	0	0	0	0	0	k__Bacteria; p__Chloroflexi; c__AD3; o__AD3; f__AD3; g__AD3; s__
ASV1995	0	0	19	32	0	0	0	0	0	0	0	0	0	0	0	11	0	0	0	0	0	26	0	0	k__Bacteria; p__Proteobacteria; c__Gammaproteobacteria; o__Burkholderiales; f__Oxalobacteraceae
ASV1996	0	3	7	0	0	0	0	0	0	0	0	0	11	5	0	0	0	0	0	0	18	16	14	16	k__Bacteria; p__Proteobacteria; c__Gammaproteobacteria; o__Burkholderiales; f__SC-I-84; g__SC-I-84; s__
ASV1997	6	9	20	0	0	0	0	0	0	7	0	0	0	0	15	0	0	0	0	0	19	7	0	0	k__Bacteria; p__Actinobacteriota; c__Actinobacteria; o__Frankiales; f__Nakamurellaceae; g__Nakamurella; s__
[truncated: 8,556 more rows]

## Sheet: B
ASVs after combined ASVs with the same taxonomic annotation.
Taxon	Clily.1	Clily.2	Clily.3	Clily.4	Cmaize.1	Cmaize.2	Cmaize.3	Cmaize.4	Olily.1	Olily.2	Olily.3	Olily.4	Omaize.1	Omaize.2	Omaize.3	Omaize.4	Slily.1	Slily.2	Slily.3	Slily.4	Smaize.1	Smaize.2	Smaize.3	Smaize.4
k__Bacteria;__;__;__;__;__;__	732	657	694	639	212	163	266	149	274	98	124	178	579	582	342	541	199	224	151	166	992	702	697	624
k__Bacteria;p__Abditibacteriota;c__Abditibacteria;o__Abditibacteriales;f__Abditibacteriaceae;g__Abditibacterium;s__	12	4	13	0	0	0	0	0	105	0	0	0	0	0	0	7	0	0	0	0	0	0	7	0
k__Bacteria;p__Abditibacteriota;c__Abditibacteria;o__Abditibacteriales;f__Abditibacteriaceae;g__Abditibacterium;s__bacterium_LY17	0	0	0	0	4	0	0	0	0	0	0	0	22	44	49	49	0	0	0	0	0	0	0	0
k__Bacteria;p__Acidobacteriota;__;__;__;__;__	0	2	11	0	0	0	0	0	0	0	0	0	288	0	0	0	0	0	0	0	0	412	0	0
k__Bacteria;p__Acidobacteriota;c__AT-s3-28;o__AT-s3-28;f__AT-s3-28;g__AT-s3-28;s__	0	0	0	5	0	0	0	0	0	0	0	0	0	0	0	0	0	0	0	0	7	0	0	0
k__Bacteria;p__Acidobacteriota;c__Acidobacteriae;__;__;__;__	0	0	8	4	0	5	0	0	0	0	0	0	0	0	0	0	11	25	0	17	0	0	0	9
k__Bacteria;p__Acidobacteriota;c__Acidobacteriae;o__AKIW659;f__AKIW659;g__AKIW659;s__	0	0	0	0	0	0	0	0	0	0	0	0	6	0	0	0	0	0	0	0	0	0	0	0
k__Bacteria;p__Acidobacteriota;c__Acidobacteriae;o__Acidobacteriae;f__Acidobacteriae;g__Paludibaculum;s__	47	59	52	46	0	0	0	0	0	0	0	0	0	10	7	13	0	0	0	0	50	31	32	35
k__Bacteria;p__Acidobacteriota;c__Acidobacteriae;o__Acidobacteriales;__;__;__	793	478	580	1100	719	753	1073	552	1096	998	779	804	422	394	335	488	696	785	955	979	144	159	87	97
k__Bacteria;p__Acidobacteriota;c__Acidobacteriae;o__Acidobacteriales;f__;g__;__	31	19	23	43	0	0	0	6	0	0	0	0	0	0	0	0	0	0	0	0	0	0	0	0
k__Bacteria;p__Acidobacteriota;c__Acidobacteriae;o__Acidobacteriales;f__;g__;s__	1154	842	1093	944	2238	2571	2733	3230	2600	2082	1882	2647	581	471	998	672	3028	3089	2923	3190	450	293	231	205
k__Bacteria;p__Acidobacteriota;c__Acidobacteriae;o__Acidobacteriales;f__;g__;s__bacterium_Ellin5257	93	70	75	44	10	15	47	0	32	44	0	42	21	21	0	46	20	14	10	24	0	36	35	26
k__Bacteria;p__Acidobacteriota;c__Acidobacteriae;o__Acidobacteriales;f__;g__;s__bacterium_Ellin6527	0	0	0	0	0	10	0	12	0	0	0	0	0	0	0	0	0	0	0	0	0	0	0	0
k__Bacteria;p__Acidobacteriota;c__Acidobacteriae;o__Acidobacteriales;f__;g__;s__bacterium_K-5b2	6	6	0	0	0	6	0	0	3	0	0	0	10	13	0	10	0	0	0	0	0	15	9	0
k__Bacteria;p__Acidobacteriota;c__Acidobacteriae;o__Acidobacteriales;f__Acidobacteriaceae_(Subgroup_1);__;__	20	9	17	11	1339	1202	1182	2068	1550	1421	1254	1565	20	13	37	0	2004	1105	1257	1331	19	0	0	0
k__Bacteria;p__Acidobacteriota;c__Acidobacteriae;o__Acidobacteriales;f__Acidobacteriaceae_(Subgroup_1);g__;__	0	0	0	0	0	21	40	43	23	30	61	41	0	0	0	0	41	41	50	74	0	0	0	0
k__Bacteria;p__Acidobacteriota;c__Acidobacteriae;o__Acidobacteriales;f__Acidobacteriaceae_(Subgroup_1);g__;s__	301	357	388	444	198	433	293	46	1626	1316	1006	1430	203	98	251	193	1124	1193	1431	1247	6	62	17	11
k__Bacteria;p__Acidobacteriota;c__Acidobacteriae;o__Acidobacteriales;f__Acidobacteriaceae_(Subgroup_1);g__;s__Acidobacteria_bacterium	0	0	0	0	0	39	19	0	0	0	0	0	0	0	0	0	0	0	0	0	0	0	0	0
k__Bacteria;p__Acidobacteriota;c__Acidobacteriae;o__Acidobacteriales;f__Acidobacteriaceae_(Subgroup_1);g__;s__Acidobacteriaceae_bacterium	0	0	0	0	258	47	62	85	3	9	0	0	0	0	0	0	99	90	66	81	0	0	0	0
k__Bacteria;p__Acidobacteriota;c__Acidobacteriae;o__Acidobacteriales;f__Acidobacteriaceae_(Subgroup_1);g__Acidicapsa;s__Acidicapsa_sp.	0	0	0	0	11	22	12	14	209	51	36	64	0	0	0	0	7	9	17	9	0	0	0	0
k__Bacteria;p__Acidobacteriota;c__Acidobacteriae;o__Acidobacteriales;f__Acidobacteriaceae_(Subgroup_1);g__Acidipila;__	0	0	0	0	188	36	45	23	0	0	0	0	21	54	34	25	0	0	0	0	0	0	0	0
k__Bacteria;p__Acidobacteriota;c__Acidobacteriae;o__Acidobacteriales;f__Acidobacteriaceae_(Subgroup_1);g__Acidipila;s__	0	7	0	0	215	38	145	85	51	40	68	0	210	236	224	237	0	102	77	67	0	9	0	0
k__Bacteria;p__Acidobacteriota;c__Acidobacteriae;o__Acidobacteriales;f__Acidobacteriaceae_(Subgroup_1);g__Acidobacterium;s__	0	0	0	0	105	14	64	72	0	0	0	0	0	0	0	0	0	0	0	0	0	0	0	0
k__Bacteria;p__Acidobacteriota;c__Acidobacteriae;o__Acidobacteriales;f__Acidobacteriaceae_(Subgroup_1);g__Bryocella;s__	0	0	0	0	0	0	0	0	0	0	0	0	0	0	0	0	0	0	0	38	0	0	0	0
k__Bacteria;p__Acidobacteriota;c__Acidobacteriae;o__Acidobacteriales;f__Acidobacteriaceae_(Subgroup_1);g__Edaphobacter;__	0	0	25	0	24	13	60	42	0	0	37	0	26	35	46	45	13	30	26	5	0	0	0	0
k__Bacteria;p__Acidobacteriota;c__Acidobacteriae;o__Acidobacteriales;f__Acidobacteriaceae_(Subgroup_1);g__Edaphobacter;s__	0	0	0	0	42	35	6	59	89	21	0	25	0	0	0	0	76	65	51	67	0	0	0	0
k__Bacteria;p__Acidobacteriota;c__Acidobacteriae;o__Acidobacteriales;f__Acidobacteriaceae_(Subgroup_1);g__Granulicella;__	0	4	0	0	128	75	68	86	14	0	0	0	186	261	286	232	13	30	48	13	0	11	0	0
k__Bacteria;p__Acidobacteriota;c__Acidobacteriae;o__Acidobacteriales;f__Acidobacteriaceae_(Subgroup_1);g__Granulicella;s__	0	0	0	0	0	0	0	0	18	0	33	16	0	0	0	0	0	0	0	0	0	0	0	0
k__Bacteria;p__Acidobacteriota;c__Acidobacteriae;o__Acidobacteriales;f__Acidobacteriaceae_(Subgroup_1);g__Granulicella;s__Edaphobacter_acidisoli	0	0	0	0	515	223	322	432	59	45	41	80	11	0	15	45	69	120	113	93	16	0	0	0
k__Bacteria;p__Acidobacteriota;c__Acidobacteriae;o__Acidobacteriales;f__Acidobacteriaceae_(Subgroup_1);g__Occallatibacter;__	9	24	11	0	653	609	559	808	0	36	0	46	84	56	104	91	15	372	402	339	0	0	0	10
k__Bacteria;p__Acidobacteriota;c__Acidobacteriae;o__Acidobacteriales;f__Acidobacteriaceae_(Subgroup_1);g__Occallatibacter;s__	23	16	22	29	99	202	102	101	0	38	43	45	0	5	0	13	58	196	159	192	0	0	0	0
k__Bacteria;p__Acidobacteriota;c__Acidobacteriae;o__Acidobacteriales;f__Acidobacteriaceae_(Subgroup_1);g__Terracidiphilus;__	0	0	0	0	0	32	0	17	0	0	0	0	0	0	0	0	0	5	10	0	0	0	0	0
k__Bacteria;p__Acidobacteriota;c__Acidobacteriae;o__Acidobacteriales;f__Acidobacteriaceae_(Subgroup_1);g__Terracidiphilus;s__	0	0	4	0	46	111	82	47	0	0	0	0	0	0	0	0	0	14	22	25	0	0	0	0
k__Bacteria;p__Acidobacteriota;c__Acidobacteriae;o__Acidobacteriales;f__Acidobacteriaceae_(Subgroup_1);g__Terriglobus;__	0	0	0	0	0	0	0	0	8	0	0	0	0	0	0	0	0	0	0	0	0	0	0	0
k__Bacteria;p__Acidobacteriota;c__Acidobacteriae;o__Acidobacteriales;f__Acidobacteriaceae_(Subgroup_1);g__Terriglobus;s__	0	0	0	0	0	0	0	0	0	0	0	0	0	0	0	0	0	22	0	0	0	0	0	0
k__Bacteria;p__Acidobacteriota;c__Acidobacteriae;o__Acidobacteriales;f__Acidobacteriaceae_(Subgroup_1);g__Terriglobus;s__Terriglobus_sp.	0	0	0	0	0	0	0	5	181	0	0	0	0	0	0	0	0	0	0	0	0	0	0	0
k__Bacteria;p__Acidobacteriota;c__Acidobacteriae;o__Acidobacteriales;f__Acidobacteriales;g__Acidobacteriales;s__	0	0	0	0	0	0	0	0	0	0	0	0	0	0	0	0	0	6	0	0	0	0	0	0
k__Bacteria;p__Acidobacteriota;c__Acidobacteriae;o__Acidobacteriales;f__Koribacteraceae;g__Candidatus_Koribacter;s__	71	80	171	165	85	363	196	102	228	176	375	260	138	106	190	129	334	332	338	409	28	6	0	10
k__Bacteria;p__Acidobacteriota;c__Acidobacteriae;o__Bryobacterales;f__Bryobacteraceae;g__Bryobacter;__	0	0	0	0	0	0	0	0	0	0	0	0	77	119	209	81	0	0	0	0	0	0	0	0
k__Bacteria;p__Acidobacteriota;c__Acidobacteriae;o__Bryobacterales;f__Bryobacteraceae;g__Bryobacter;s__	149	154	181	172	42	93	112	26	137	90	84	125	51	49	36	58	135	117	146	124	69	20	30	35
k__Bacteria;p__Acidobacteriota;c__Acidobacteriae;o__Bryobacterales;f__Bryobacteraceae;g__Bryobacter;s__Acidobacteriaceae_bacterium	0	0	0	0	0	0	0	0	0	0	0	0	0	0	0	0	6	5	0	0	0	0	0	0
k__Bacteria;p__Acidobacteriota;c__Acidobacteriae;o__Bryobacterales;f__Bryobacteraceae;g__Bryobacter;s__uncultivated_soil	0	0	0	0	0	0	0	0	0	0	0	0	0	0	0	0	0	0	0	0	5	0	0	0
k__Bacteria;p__Acidobacteriota;c__Acidobacteriae;o__Elev-16S-1166;f__Elev-16S-1166;g__Elev-16S-1166;s__	7	10	9	7	0	0	0	0	0	0	0	0	0	6	0	9	0	0	0	0	20	23	20	0
k__Bacteria;p__Acidobacteriota;c__Acidobacteriae;o__PAUC26f;f__PAUC26f;g__PAUC26f;s__	13	0	4	0	0	0	0	0	0	0	0	0	11	5	0	8	0	0	0	0	5	7	0	0
k__Bacteria;p__Acidobacteriota;c__Acidobacteriae;o__Solibacterales;f__Solibacteraceae;g__Candidatus_Solibacter;__	90	73	51	29	36	162	134	113	208	215	189	258	35	102	80	56	232	218	104	153	109	84	100	66
k__Bacteria;p__Acidobacteriota;c__Acidobacteriae;o__Solibacterales;f__Solibacteraceae;g__Candidatus_Solibacter;s__	440	491	427	437	259	725	813	204	665	451	528	713	306	298	320	346	276	325	446	320	287	205	208	142
k__Bacteria;p__Acidobacteriota;c__Acidobacteriae;o__Solibacterales;f__Solibacteraceae;g__Candidatus_Solibacter;s__Candidatus_Solibacter	0	0	0	0	0	0	0	0	0	0	25	0	0	0	0	0	0	0	0	0	0	0	0	0
k__Bacteria;p__Acidobacteriota;c__Acidobacteriae;o__Solibacterales;f__Solibacteraceae;g__Candidatus_Solibacter;s__bacterium_Ellin6505	75	17	109	87	92	25	35	16	11	16	19	21	0	0	0	33	30	42	65	194	0	0	0	0
k__Bacteria;p__Acidobacteriota;c__Acidobacteriae;o__Solibacterales;f__Solibacteraceae;g__Candidatus_Solibacter;s__bacterium_Ellin7504	0	13	9	0	4	18	29	0	8	4	0	9	0	0	0	0	0	0	0	0	0	0	0	0
k__Bacteria;p__Acidobacteriota;c__Acidobacteriae;o__Subgroup_12;f__Subgroup_12;g__Subgroup_12;s__	167	91	74	53	0	0	0	0	0	0	0	0	112	95	38	74	0	0	0	0	27	48	41	45
k__Bacteria;p__Acidobacteriota;c__Acidobacteriae;o__Subgroup_13;f__Subgroup_13;g__Subgroup_13;s__	314	266	118	128	189	315	368	139	846	533	779	724	67	117	91	109	433	447	280	368	36	28	27	0
k__Bacteria;p__Acidobacteriota;c__Acidobacteriae;o__Subgroup_15;f__Subgroup_15;g__Subgroup_15;s__	6	11	6	16	0	0	0	0	0	0	0	0	8	0	0	11	0	12	6	8	16	0	10	8
k__Bacteria;p__Acidobacteriota;c__Acidobacteriae;o__Subgroup_2;f__Subgroup_2;g__Subgroup_2;__	461	209	48	199	236	1367	1684	334	1599	1286	1327	1768	92	197	334	79	547	561	588	715	293	236	72	61
k__Bacteria;p__Acidobacteriota;c__Acidobacteriae;o__Subgroup_2;f__Subgroup_2;g__Subgroup_2;s__	599	524	585	515	2951	4026	3857	3419	5003	4217	3395	3847	408	379	781	615	8885	7879	7322	8058	571	440	365	221
k__Bacteria;p__Acidobacteriota;c__Acidobacteriae;o__Subgroup_2;f__Subgroup_2;g__Subgroup_2;s__bacterium_Ellin7509	265	79	53	46	39	219	392	88	261	145	91	194	267	102	129	275	92	145	94	98	783	465	195	398
k__Bacteria;p__Acidobacteriota;c__Acidobacteriae;o__TSBb06;f__TSBb06;g__TSBb06;s__	0	0	0	2	0	0	0	0	0	0	0	0	0	0	0	0	0	0	0	0	0	0	12	10
k__Bacteria;p__Acidobacteriota;c__Blastocatellia;__;__;__;__	83	53	113	65	0	0	0	0	0	0	0	0	60	63	18	37	0	0	0	0	82	57	84	37
k__Bacteria;p__Acidobacteriota;c__Blastocatellia;o__11-24;f__11-24;g__11-24;s__	103	55	69	73	0	0	0	0	0	0	0	0	41	37	27	32	0	0	0	0	53	105	58	37
k__Bacteria;p__Acidobacteriota;c__Blastocatellia;o__11-24;f__11-24;g__11-24;s__Acidobacteria_bacterium	0	5	0	7	0	0	0	0	0	0	0	0	0	0	0	0	0	0	0	0	9	0	0	0
k__Bacteria;p__Acidobacteriota;c__Blastocatellia;o__Blastocatellales;f__Blastocatellaceae;__;__	13	5	12	6	0	0	0	0	0	0	1	0	0	0	0	0	0	0	0	0	0	0	0	8
k__Bacteria;p__Acidobacteriota;c__Blastocatellia;o__Blastocatellales;f__Blastocatellaceae;g__;__	0	16	25	14	0	0	0	0	0	0	0	0	0	0	0	0	0	0	0	0	17	45	0	0
k__Bacteria;p__Acidobacteriota;c__Blastocatellia;o__Blastocatellales;f__Blastocatellaceae;g__;s__	0	2	0	0	0	0	0	0	0	0	0	0	0	0	0	0	0	0	0	0	14	0	0	21
k__Bacteria;p__Acidobacteriota;c__Blastocatellia;o__Blastocatellales;f__Blastocatellaceae;g__Aridibacter;s__	0	0	0	5	0	0	0	0	0	0	0	0	0	0	0	0	0	0	0	0	0	0	0	0
k__Bacteria;p__Acidobacteriota;c__Blastocatellia;o__Blastocatellales;f__Blastocatellaceae;g__JGI_0001001-H03;s__	0	4	0	0	0	0	0	0	0	0	0	0	0	0	0	0	0	0	0	0	0	7	21	10
k__Bacteria;p__Acidobacteriota;c__Blastocatellia;o__Blastocatellales;f__Blastocatellaceae;g__Stenotrophobacter;__	20	0	0	8	0	0	0	0	0	0	0	0	0	0	0	0	0	0	0	0	0	0	18	0
k__Bacteria;p__Acidobacteriota;c__Blastocatellia;o__Blastocatellales;f__Blastocatellaceae;g__Stenotrophobacter;s__	0	7	17	8	0	0	0	0	0	0	0	0	0	0	0	7	0	0	0	0	26	10	14	10
k__Bacteria;p__Acidobacteriota;c__Blastocatellia;o__DS-100;f__DS-100;g__DS-100;s__	0	0	5	0	0	0	0	0	0	0	0	0	0	0	0	0	0	0	0	0	0	0	0	0
k__Bacteria;p__Acidobacteriota;c__Blastocatellia;o__Pyrinomonadales;f__Pyrinomonadaceae;g__RB41;__	256	174	241	260	0	0	0	0	0	0	0	0	86	62	69	57	0	0	0	0	109	89	115	104
k__Bacteria;p__Acidobacteriota;c__Blastocatellia;o__Pyrinomonadales;f__Pyrinomonadaceae;g__RB41;s__	15	19	26	16	0	0	0	0	0	0	0	0	0	6	15	31	0	0	0	0	44	40	24	33
k__Bacteria;p__Acidobacteriota;c__Holophagae;o__Holophagales;f__Holophagaceae;g__Holophaga;__	0	0	0	0	47	36	52	37	0	0	0	0	8	0	0	0	0	13	0	21	0	0	0	0
k__Bacteria;p__Acidobacteriota;c__Holophagae;o__Holophagales;f__Holophagaceae;g__Holophaga;s__	0	0	0	0	0	10	30	10	0	0	9	29	323	228	485	420	0	0	0	0	11	21	8	35
k__Bacteria;p__Acidobacteriota;c__Holophagae;o__Holophagales;f__Holophagaceae;g__Holophaga;s__Acidobacteria_bacterium	0	0	0	0	0	11	0	0	0	23	0	0	0	0	0	0	18	6	19	0	0	0	0	0
k__Bacteria;p__Acidobacteriota;c__Holophagae;o__Subgroup_7;f__Subgroup_7;g__Subgroup_7;__	0	15	0	0	0	0	0	0	0	0	0	0	0	0	0	0	0	0	0	0	0	15	22	0
k__Bacteria;p__Acidobacteriota;c__Holophagae;o__Subgroup_7;f__Subgroup_7;g__Subgroup_7;s__	293	381	449	418	6	2	37	0	0	0	5	0	108	174	173	132	0	0	0	0	478	391	353	751
k__Bacteria;p__Acidobacteriota;c__Holophagae;o__Subgroup_7;f__Subgroup_7;g__Subgroup_7;s__Acidobacteria_bacterium	0	9	14	9	0	0	0	0	0	0	0	0	0	0	0	12	0	0	0	0	0	0	0	0
k__Bacteria;p__Acidobacteriota;c__Subgroup_11;o__Subgroup_11;f__Subgroup_11;g__Subgroup_11;s__	331	374	313	272	4	0	0	0	0	0	0	0	313	396	205	287	0	0	0	0	392	418	456	313
k__Bacteria;p__Acidobacteriota;c__Subgroup_18;o__Subgroup_18;f__Subgroup_18;g__Subgroup_18;s__	18	13	17	12	0	0	0	0	0	0	0	0	5	6	0	0	0	0	0	0	0	0	8	0
k__Bacteria;p__Acidobacteriota;c__Subgroup_20;o__Subgroup_20;f__Subgroup_20;g__Subgroup_20;s__	0	8	0	5	0	0	0	0	0	0	0	0	0	0	0	0	0	0	0	0	0	0	0	0
k__Bacteria;p__Acidobacteriota;c__Subgroup_22;o__Subgroup_22;f__Subgroup_22;g__Subgroup_22;s__	808	831	553	582	6	0	7	0	2	0	0	0	631	732	282	502	0	0	0	0	935	790	1093	731
k__Bacteria;p__Acidobacteriota;c__Subgroup_5;o__Subgroup_5;f__Subgroup_5;g__Subgroup_5;s__	905	1000	871	968	21	175	89	28	134	186	224	253	709	650	412	591	27	33	26	43	935	866	1004	673
k__Bacteria;p__Acidobacteriota;c__Thermoanaerobaculia;o__Thermoanaerobaculales;f__Thermoanaerobaculaceae;g__Subgroup_10;__	28	36	13	75	4	0	0	0	2	3	0	0	32	20	6	0	0	0	0	0	60	98	37	133
k__Bacteria;p__Acidobacteriota;c__Thermoanaerobaculia;o__Thermoanaerobaculales;f__Thermoanaerobaculaceae;g__Subgroup_10;s__	49	47	57	36	0	0	0	0	0	0	0	0	0	13	13	28	0	0	0	0	97	74	76	36
k__Bacteria;p__Acidobacteriota;c__Thermoanaerobaculia;o__Thermoanaerobaculales;f__Thermoanaerobaculaceae;g__Subgroup_10;s__Acidobacteria_bacterium	32	43	35	28	0	0	15	4	0	0	0	0	31	0	0	15	0	0	0	0	65	65	126	28
k__Bacteria;p__Acidobacteriota;c__Vicinamibacteria;o__Subgroup_17;f__Subgroup_17;g__Subgroup_17;s__	64	65	61	39	0	0	0	0	0	0	0	0	30	0	6	17	0	0	0	0	9	54	79	64
k__Bacteria;p__Acidobacteriota;c__Vicinamibacteria;o__Vicinamibacterales;__;__;__	74	40	27	34	0	0	0	0	0	0	0	0	12	43	27	64	0	0	0	0	10	23	35	0
k__Bacteria;p__Acidobacteriota;c__Vicinamibacteria;o__Vicinamibacterales;f__;g__;s__	281	392	359	348	15	24	63	9	11	0	0	0	276	674	170	273	14	22	26	31	571	433	534	358
k__Bacteria;p__Acidobacteriota;c__Vicinamibacteria;o__Vicinamibacterales;f__Vicinamibacteraceae;g__;s__	0	0	0	0	0	0	0	0	0	0	0	0	5	0	6	15	0	0	0	0	0	0	0	13
k__Bacteria;p__Acidobacteriota;c__Vicinamibacteria;o__Vicinamibacterales;f__Vicinamibacteraceae;g__Vicinamibacteraceae;__	67	14	34	46	0	0	0	0	0	0	0	0	17	0	0	0	0	0	0	0	38	26	18	38
k__Bacteria;p__Acidobacteriota;c__Vicinamibacteria;o__Vicinamibacterales;f__Vicinamibacteraceae;g__Vicinamibacteraceae;s__	472	533	491	586	13	0	0	0	0	0	0	0	289	39	206	248	0	0	0	0	612	638	585	462
k__Bacteria;p__Actinobacteriota;__;__;__;__;__	204	0	0	7	0	15	12	0	36	21	17	102	14	18	15	11	10	18	16	27	0	16	24	23
k__Bacteria;p__Actinobacteriota;c__Acidimicrobiia;__;__;__;__	137	135	211	178	78	97	99	163	187	145	107	133	27	37	50	41	202	290	267	265	110	123	112	95
k__Bacteria;p__Actinobacteriota;c__Acidimicrobiia;o__;f__;g__;__	0	0	0	0	0	0	0	0	0	0	0	0	0	0	0	7	0	0	0	0	0	0	0	0
k__Bacteria;p__Actinobacteriota;c__Acidimicrobiia;o__;f__;g__;s__	20	44	8	32	119	66	79	123	46	10	2	14	0	0	0	0	60	53	53	56	0	0	0	0
k__Bacteria;p__Actinobacteriota;c__Acidimicrobiia;o__Acidimicrobiales;f__Acidimicrobiaceae;g__;s__	0	0	0	3	0	0	0	0	0	0	0	0	0	0	8	0	0	4	9	0	0	0	0	0
k__Bacteria;p__Actinobacteriota;c__Acidimicrobiia;o__Actinomarinales;f__;g__;s__	0	5	0	11	0	0	0	0	0	0	0	0	0	0	0	0	0	0	0	0	18	4	16	10
k__Bacteria;p__Actinobacteriota;c__Acidimicrobiia;o__IMCC26256;f__IMCC26256;g__IMCC26256;__	0	0	39	4	83	14	0	65	41	39	0	49	0	0	0	0	68	129	113	130	0	23	0	19
k__Bacteria;p__Actinobacteriota;c__Acidimicrobiia;o__IMCC26256;f__IMCC26256;g__IMCC26256;s__	64	60	53	40	5	8	6	0	5	5	25	11	30	16	24	24	18	0	7	21	65	33	24	35
k__Bacteria;p__Actinobacteriota;c__Acidimicrobiia;o__IMCC26256;f__IMCC26256;g__IMCC26256;s__Aciditerrimonas_sp.	0	0	0	0	404	345	326	655	197	175	120	144	0	0	0	0	536	645	617	560	0	0	0	0
k__Bacteria;p__Actinobacteriota;c__Acidimicrobiia;o__IMCC26256;f__IMCC26256;g__IMCC26256;s__actinobacterium_BGR	0	0	0	0	38	54	78	59	0	0	0	0	0	0	0	0	72	46	70	0	0	0	0	0
k__Bacteria;p__Actinobacteriota;c__Acidimicrobiia;o__IMCC26256;f__IMCC26256;g__IMCC26256;s__bacterium_enrichment	0	0	0	0	15	19	25	29	26	19	19	0	0	0	0	0	7	12	10	9	0	0	0	0
k__Bacteria;p__Actinobacteriota;c__Acidimicrobiia;o__Microtrichales;__;__;__	30	20	27	43	0	0	0	0	0	0	0	0	17	14	12	30	0	0	0	0	30	43	33	28
k__Bacteria;p__Actinobacteriota;c__Acidimicrobiia;o__Microtrichales;f__;g__;__	0	0	0	0	0	0	0	0	0	0	0	0	0	0	0	0	0	0	0	0	0	0	0	5
k__Bacteria;p__Actinobacteriota;c__Acidimicrobiia;o__Microtrichales;f__;g__;s__	69	36	61	39	0	0	4	0	0	0	0	0	33	26	25	31	0	0	0	0	20	15	0	27
k__Bacteria;p__Actinobacteriota;c__Acidimicrobiia;o__Microtrichales;f__Iamiaceae;g__Iamia;__	0	0	0	0	0	0	0	0	0	0	0	0	0	0	0	0	0	0	0	0	0	0	6	0
k__Bacteria;p__Actinobacteriota;c__Acidimicrobiia;o__Microtrichales;f__Iamiaceae;g__Iamia;s__	11	18	16	14	0	0	0	0	0	0	0	0	0	10	0	0	0	0	0	0	31	21	20	28
k__Bacteria;p__Actinobacteriota;c__Acidimicrobiia;o__Microtrichales;f__Ilumatobacteraceae;__;__	0	7	0	0	0	0	0	0	0	0	0	0	18	0	0	0	0	0	0	0	0	0	22	0
k__Bacteria;p__Actinobacteriota;c__Acidimicrobiia;o__Microtrichales;f__Ilumatobacteraceae;g__;s__	0	10	0	0	0	0	0	0	0	0	0	0	0	0	0	0	0	0	0	0	5	0	0	0
k__Bacteria;p__Actinobacteriota;c__Acidimicrobiia;o__Microtrichales;f__Ilumatobacteraceae;g__CL500-29_marine_group;__	0	0	0	0	0	0	0	0	0	0	0	0	9	0	0	0	0	0	0	0	0	0	0	0
k__Bacteria;p__Actinobacteriota;c__Acidimicrobiia;o__Microtrichales;f__Ilumatobacteraceae;g__CL500-29_marine_group;s__	0	7	16	0	0	0	0	0	0	0	0	0	0	5	0	2	0	0	0	0	11	0	0	0
k__Bacteria;p__Actinobacteriota;c__Acidimicrobiia;o__Microtrichales;f__Ilumatobacteraceae;g__Ilumatobacter;s__	35	8	16	16	0	0	0	0	0	0	0	0	0	8	13	13	0	0	0	0	18	21	17	15
k__Bacteria;p__Actinobacteriota;c__Acidimicrobiia;o__Microtrichales;f__Ilumatobacteraceae;g__Ilumatobacteraceae;s__	0	0	0	15	0	0	0	0	0	0	0	0	13	0	0	0	0	0	0	0	33	30	32	33
k__Bacteria;p__Actinobacteriota;c__Acidimicrobiia;o__Microtrichales;f__Microtrichaceae;__;__	0	0	0	0	0	0	0	0	0	0	0	0	0	0	0	0	0	0	0	0	0	0	9	0
k__Bacteria;p__Actinobacteriota;c__Actinobacteria;__;__;__;__	0	0	13	0	0	0	0	13	0	0	0	0	0	0	0	0	0	7	177	0	0	0	0	0
k__Bacteria;p__Actinobacteriota;c__Actinobacteria;o__0319-7L14;f__0319-7L14;g__0319-7L14;s__	19	33	24	59	13	0	5	10	0	0	0	5	0	0	0	0	12	3	8	4	0	7	11	9
k__Bacteria;p__Actinobacteriota;c__Actinobacteria;o__Catenulisporales;f__Actinospicaceae;g__Actinospica;__	0	0	0	0	312	87	329	259	68	47	37	90	0	0	0	0	62	68	104	21	0	0	0	0
k__Bacteria;p__Actinobacteriota;c__Actinobacteria;o__Catenulisporales;f__Actinospicaceae;g__Actinospica;s__	0	0	0	0	99	106	76	128	32	57	32	38	18	15	39	25	112	167	132	114	0	0	0	0
k__Bacteria;p__Actinobacteriota;c__Actinobacteria;o__Catenulisporales;f__Actinospicaceae;g__Actinospica;s__bacterium_Ellin5012	0	0	0	0	0	0	0	0	0	0	0	0	0	0	0	0	62	89	56	103	0	0	0	0
k__Bacteria;p__Actinobacteriota;c__Actinobacteria;o__Catenulisporales;f__Catenulisporaceae;g__Catenulispora;__	0	2	0	0	36	50	29	57	32	14	30	27	13	6	10	5	33	44	39	20	0	0	0	0
k__Bacteria;p__Actinobacteriota;c__Actinobacteria;o__Corynebacteriales;f__Corynebacteriaceae;g__Corynebacterium;s__Corynebacterium_accolens	0	0	0	0	0	0	0	0	0	0	0	17	0	0	0	0	0	0	0	0	0	0	0	0
k__Bacteria;p__Actinobacteriota;c__Actinobacteria;o__Corynebacteriales;f__Corynebacteriaceae;g__Lawsonella;s__	0	0	0	0	0	0	0	0	0	0	0	11	0	0	0	0	0	0	0	4	0	0	0	0
k__Bacteria;p__Actinobacteriota;c__Actinobacteria;o__Corynebacteriales;f__Mycobacteriaceae;g__Mycobacterium;__	79	22	67	61	70	57	62	83	72	62	62	55	68	80	66	50	205	216	160	176	33	41	60	44
k__Bacteria;p__Actinobacteriota;c__Actinobacteria;o__Corynebacteriales;f__Nocardiaceae;g__Nocardia;__	0	3	0	0	0	0	8	0	0	0	11	10	0	0	0	0	23	0	11	7	0	0	7	0
k__Bacteria;p__Actinobacteriota;c__Actinobacteria;o__Corynebacteriales;f__Nocardiaceae;g__Nocardia;s__Nocardia_elegans	0	0	14	10	0	5	0	0	0	9	11	10	0	0	0	0	53	51	67	41	0	0	0	0
k__Bacteria;p__Actinobacteriota;c__Actinobacteria;o__Corynebacteriales;f__Nocardiaceae;g__Rhodococcus;__	8	7	4	8	0	0	0	0	0	0	0	0	15	20	26	19	0	0	0	0	0	0	0	10
k__Bacteria;p__Actinobacteriota;c__Actinobacteria;o__Corynebacteriales;f__Nocardiaceae;g__Rhodococcus;s__Rhodococcus_hoagii	0	0	0	0	0	0	0	0	0	0	0	0	0	0	12	0	0	0	0	0	0	0	0	0
k__Bacteria;p__Actinobacteriota;c__Actinobacteria;o__Frankiales;__;__;__	0	0	0	0	78	41	50	87	0	0	4	0	7	19	68	0	33	27	10	26	0	0	4	12
k__Bacteria;p__Actinobacteriota;c__Actinobacteria;o__Frankiales;f__;g__;s__	36	21	58	12	0	11	5	0	0	1	0	0	18	8	11	0	0	0	4	0	17	35	19	13
k__Bacteria;p__Actinobacteriota;c__Actinobacteria;o__Frankiales;f__Acidothermaceae;g__Acidothermus;__	0	0	4	0	48	22	9	48	63	54	0	0	30	86	55	28	21	77	0	75	0	0	0	0
k__Bacteria;p__Actinobacteriota;c__Actinobacteria;o__Frankiales;f__Acidothermaceae;g__Acidothermus;s__	38	36	22	18	298	542	415	301	329	234	314	380	37	26	56	35	518	533	421	476	63	32	33	41
k__Bacteria;p__Actinobacteriota;c__Actinobacteria;o__Frankiales;f__Acidothermaceae;g__Acidothermus;s__bacterium_Ellin334	0	0	0	0	22	64	49	21	11	16	0	7	0	0	0	0	12	22	11	9	0	0	0	0
k__Bacteria;p__Actinobacteriota;c__Actinobacteria;o__Frankiales;f__Acidothermaceae;g__Acidothermus;s__bacterium_Ellin5129	0	5	0	8	106	85	53	41	0	0	42	47	178	156	161	162	62	0	39	36	0	0	0	0
k__Bacteria;p__Actinobacteriota;c__Actinobacteria;o__Frankiales;f__Frankiaceae;__;__	0	0	0	0	0	5	5	0	0	8	0	11	50	60	32	64	0	7	8	7	0	0	0	0
k__Bacteria;p__Actinobacteriota;c__Actinobacteria;o__Frankiales;f__Frankiaceae;g__Jatrophihabitans;__	0	0	7	0	44	49	89	51	31	0	0	25	0	0	0	0	46	45	9	62	0	0	3	3
k__Bacteria;p__Actinobacteriota;c__Actinobacteria;o__Frankiales;f__Frankiaceae;g__Jatrophihabitans;s__	0	0	26	0	26	19	0	0	30	65	22	32	8	13	13	34	143	81	91	56	0	0	0	0
k__Bacteria;p__Actinobacteriota;c__Actinobacteria;o__Frankiales;f__Frankiaceae;g__Jatrophihabitans;s__Frankiales_bacterium	0	0	0	0	0	0	0	0	0	0	0	0	0	0	0	0	0	0	0	0	6	0	0	0
k__Bacteria;p__Actinobacteriota;c__Actinobacteria;o__Frankiales;f__Frankiaceae;g__Jatrophihabitans;s__Jatrophihabitans_sp.	0	0	0	0	0	6	0	0	0	0	19	0	0	0	0	0	0	0	0	0	0	0	0	0
k__Bacteria;p__Actinobacteriota;c__Actinobacteria;o__Frankiales;f__Frankiales;g__Frankiales;s__	0	4	0	0	0	0	0	0	7	0	0	0	0	0	0	0	0	0	0	0	13	9	10	6
k__Bacteria;p__Actinobacteriota;c__Actinobacteria;o__Frankiales;f__Geodermatophilaceae;__;__	0	0	0	0	0	0	0	35	0	0	0	0	0	4	8	0	0	0	0	0	0	0	0	0
k__Bacteria;p__Actinobacteriota;c__Actinobacteria;o__Frankiales;f__Geodermatophilaceae;g__Blastococcus;__	82	45	56	52	0	0	9	0	25	0	0	0	19	0	0	0	0	0	0	0	24	53	36	50
k__Bacteria;p__Actinobacteriota;c__Actinobacteria;o__Frankiales;f__Geodermatophilaceae;g__Geodermatophilus;__	0	0	21	0	59	35	31	14	0	23	19	33	0	0	0	0	97	97	99	121	0	0	0	0
k__Bacteria;p__Actinobacteriota;c__Actinobacteria;o__Frankiales;f__Nakamurellaceae;g__Nakamurella;__	8	0	0	0	13	6	0	0	0	0	0	6	50	67	53	52	0	0	0	0	0	0	0	0
k__Bacteria;p__Actinobacteriota;c__Actinobacteria;o__Frankiales;f__Nakamurellaceae;g__Nakamurella;s__	6	9	20	14	0	0	0	0	0	7	4	0	9	8	15	9	0	0	0	0	19	7	25	18
k__Bacteria;p__Actinobacteriota;c__Actinobacteria;o__Frankiales;f__Sporichthyaceae;__;__	0	0	0	0	0	0	0	0	0	0	0	0	11	0	10	0	0	0	0	0	0	0	0	0
k__Bacteria;p__Actinobacteriota;c__Actinobacteria;o__Frankiales;f__Sporichthyaceae;g__;s__	12	15	26	34	0	0	0	0	0	0	0	0	16	20	30	38	0	0	0	0	0	4	11	6
k__Bacteria;p__Actinobacteriota;c__Actinobacteria;o__Frankiales;f__Sporichthyaceae;g__Sporichthya;__	0	0	0	0	0	0	0	0	0	0	0	0	10	0	0	0	0	0	0	0	0	0	0	0
k__Bacteria;p__Actinobacteriota;c__Actinobacteria;o__Frankiales;f__Sporichthyaceae;g__Sporichthya;s__	0	0	0	0	0	10	0	14	20	0	8	16	0	13	0	0	0	5	7	17	0	8	0	0
k__Bacteria;p__Actinobacteriota;c__Actinobacteria;o__Kineosporiales;f__Kineosporiaceae;__;__	0	0	0	0	0	0	0	0	0	0	0	0	0	0	0	0	0	0	0	0	7	0	12	0
k__Bacteria;p__Actinobacteriota;c__Actinobacteria;o__Kineosporiales;f__Kineosporiaceae;g__Angustibacter;__	0	0	0	0	0	0	0	0	0	0	0	0	30	0	32	0	0	0	0	0	0	0	0	0
k__Bacteria;p__Actinobacteriota;c__Actinobacteria;o__Kineosporiales;f__Kineosporiaceae;g__Angustibacter;s__	0	0	0	0	0	0	0	0	0	0	0	0	0	16	0	23	0	0	0	0	0	0	0	0
k__Bacteria;p__Actinobacteriota;c__Actinobacteria;o__Kineosporiales;f__Kineosporiaceae;g__Kineosporia;s__Kineosporia_rhizophila	0	0	0	0	0	0	0	0	0	0	0	0	0	0	0	0	0	0	0	0	0	0	0	20
k__Bacteria;p__Actinobacteriota;c__Actinobacteria;o__Kineosporiales;f__Kineosporiaceae;g__Quadrisphaera;s__	0	5	12	10	0	0	0	0	0	0	0	0	0	8	8	0	0	0	0	0	0	0	0	0
k__Bacteria;p__Actinobacteriota;c__Actinobacteria;o__Micrococcales;__;__;__	0	0	0	0	0	0	0	0	0	0	0	0	5	22	27	0	0	6	0	0	0	0	0	0
k__Bacteria;p__Actinobacteriota;c__Actinobacteria;o__Micrococcales;f__Intrasporangiaceae;__;__	5	15	18	13	0	4	0	0	0	0	0	0	25	13	16	0	0	0	0	0	4	0	6	19
k__Bacteria;p__Actinobacteriota;c__Actinobacteria;o__Micrococcales;f__Intrasporangiaceae;g__;__	19	0	0	0	0	0	0	0	0	0	0	0	0	0	0	0	0	0	0	0	0	0	10	0
k__Bacteria;p__Actinobacteriota;c__Actinobacteria;o__Micrococcales;f__Intrasporangiaceae;g__;s__	0	0	13	0	0	0	0	0	0	0	0	0	0	0	0	0	0	0	0	0	0	0	0	0
k__Bacteria;p__Actinobacteriota;c__Actinobacteria;o__Micrococcales;f__Intrasporangiaceae;g__Intrasporangium;__	41	0	36	0	0	0	0	0	0	0	0	0	19	0	0	23	0	0	0	0	16	15	18	0
k__Bacteria;p__Actinobacteriota;c__Actinobacteria;o__Micrococcales;f__Intrasporangiaceae;g__Lapillicoccus;__	29	13	21	29	0	0	0	0	0	0	0	0	0	0	0	29	0	0	0	0	27	20	37	37
k__Bacteria;p__Actinobacteriota;c__Actinobacteria;o__Micrococcales;f__Intrasporangiaceae;g__Lapillicoccus;s__	0	9	0	0	0	0	0	0	0	0	0	0	0	0	0	0	0	0	0	0	0	0	0	0
k__Bacteria;p__Actinobacteriota;c__Actinobacteria;o__Micrococcales;f__Intrasporangiaceae;g__Oryzihumus;__	0	0	0	4	0	0	0	0	0	0	0	0	0	0	0	0	0	0	0	0	0	8	0	0
k__Bacteria;p__Actinobacteriota;c__Actinobacteria;o__Micrococcales;f__Intrasporangiaceae;g__Oryzihumus;s__Oryzihumus_leptocrescens	166	63	191	131	0	17	7	0	0	0	0	0	11	27	19	8	0	0	0	0	63	45	71	83
k__Bacteria;p__Actinobacteriota;c__Actinobacteria;o__Micrococcales;f__Intrasporangiaceae;g__Phycicoccus;__	8	0	9	4	8	0	0	0	0	0	0	0	0	10	0	0	0	0	15	0	0	0	0	0
k__Bacteria;p__Actinobacteriota;c__Actinobacteria;o__Micrococcales;f__Intrasporangiaceae;g__Terrabacter;__	45	9	43	22	0	0	6	7	0	0	0	10	39	0	17	0	15	15	0	17	15	0	8	19
k__Bacteria;p__Actinobacteriota;c__Actinobacteria;o__Micrococcales;f__Microbacteriaceae;__;__	0	0	0	0	40	8	32	22	0	0	6	16	174	123	162	129	34	21	29	15	0	0	9	0
k__Bacteria;p__Actinobacteriota;c__Actinobacteria;o__Micrococcales;f__Microbacteriaceae;g__Agromyces;__	43	37	64	70	0	0	0	0	0	0	0	0	12	13	0	9	0	0	0	0	57	33	43	31
k__Bacteria;p__Actinobacteriota;c__Actinobacteria;o__Micrococcales;f__Microbacteriaceae;g__Amnibacterium;__	0	0	0	0	0	0	0	0	0	0	0	7	0	0	0	0	0	31	0	0	0	0	0	0
k__Bacteria;p__Actinobacteriota;c__Actinobacteria;o__Micrococcales;f__Microbacteriaceae;g__Cryobacterium;__	0	0	0	0	0	0	0	0	0	0	0	0	0	0	0	0	0	0	0	0	0	0	5	0
k__Bacteria;p__Actinobacteriota;c__Actinobacteria;o__Micrococcales;f__Microbacteriaceae;g__Curtobacterium;__	0	0	0	0	0	0	0	0	0	0	0	11	0	0	0	0	0	6	0	0	0	0	0	0
k__Bacteria;p__Actinobacteriota;c__Actinobacteria;o__Micrococcales;f__Microbacteriaceae;g__Humibacter;__	0	0	0	0	0	0	13	21	0	0	0	0	13	12	13	0	0	0	4	0	0	0	0	0
k__Bacteria;p__Actinobacteriota;c__Actinobacteria;o__Micrococcales;f__Microbacteriaceae;g__Leifsonia;__	0	0	0	7	0	16	9	0	0	9	10	7	0	0	0	0	4	7	9	10	0	0	0	0
k__Bacteria;p__Actinobacteriota;c__Actinobacteria;o__Micrococcales;f__Microbacteriaceae;g__Leucobacter;s__	0	0	0	11	0	0	0	0	0	0	0	0	0	0	0	0	0	0	0	0	0	0	0	0
k__Bacteria;p__Actinobacteriota;c__Actinobacteria;o__Micrococcales;f__Microbacteriaceae;g__Lysinimonas;__	0	8	6	11	0	0	0	0	0	0	0	0	8	0	10	0	0	0	0	0	7	0	0	8
k__Bacteria;p__Actinobacteriota;c__Actinobacteria;o__Micrococcales;f__Microbacteriaceae;g__Microbacterium;__	18	5	19	33	9	3	0	0	11	14	21	8	59	44	40	23	4	0	5	0	41	26	51	36
k__Bacteria;p__Actinobacteriota;c__Actinobacteria;o__Micrococcales;f__Microbacteriaceae;g__Microbacterium;s__Microbacterium_mangrovi	0	0	0	0	0	10	0	0	0	0	0	12	0	0	0	0	0	0	0	0	0	0	0	0
k__Bacteria;p__Actinobacteriota;c__Actinobacteria;o__Micrococcales;f__Microbacteriaceae;g__Microbacterium;s__Microbacterium_rhizosphaerae	0	0	0	0	10	14	17	24	0	0	0	0	0	0	2	0	0	0	0	0	0	0	0	0
k__Bacteria;p__Actinobacteriota;c__Actinobacteria;o__Micrococcales;f__Microbacteriaceae;g__Parafrigoribacterium;__	0	0	0	0	0	0	0	0	0	0	0	0	0	11	0	0	0	0	0	0	0	0	0	0
k__Bacteria;p__Actinobacteriota;c__Actinobacteria;o__Micrococcales;f__Microbacteriaceae;g__Yonghaparkia;__	0	0	14	15	0	0	0	0	0	0	0	0	0	0	0	0	0	0	0	0	0	0	0	0
k__Bacteria;p__Actinobacteriota;c__Actinobacteria;o__Micrococcales;f__Micrococcaceae;__;__	39	8	31	39	2	9	0	2	0	0	0	0	2	5	7	0	0	4	7	9	12	15	28	0
k__Bacteria;p__Actinobacteriota;c__Actinobacteria;o__Micrococcales;f__Micrococcaceae;g__Arthrobacter;__	8	19	4	0	7	0	0	18	0	0	0	0	25	18	19	17	0	0	0	0	43	42	12	73
k__Bacteria;p__Actinobacteriota;c__Actinobacteria;o__Micrococcales;f__Micrococcaceae;g__Paenarthrobacter;__	0	0	0	0	0	0	0	0	0	0	0	0	0	0	0	9	0	0	0	0	0	0	0	0
k__Bacteria;p__Actinobacteriota;c__Actinobacteria;o__Micrococcales;f__Micrococcaceae;g__Pseudarthrobacter;__	0	0	17	14	0	0	0	0	0	0	0	0	0	0	0	0	0	0	0	0	8	0	9	19
k__Bacteria;p__Actinobacteriota;c__Actinobacteria;o__Micrococcales;f__Micrococcaceae;g__Sinomonas;__	0	0	0	0	7	4	0	0	0	0	0	7	0	0	0	0	10	13	0	22	0	0	0	0
k__Bacteria;p__Actinobacteriota;c__Actinobacteria;o__Micrococcales;f__Promicromonosporaceae;g__Cellulosimicrobium;__	0	0	0	0	0	0	0	0	0	0	0	0	0	0	0	0	0	0	0	0	0	0	0	15
k__Bacteria;p__Actinobacteriota;c__Actinobacteria;o__Micromonosporales;f__Micromonosporaceae;__;__	86	49	99	98	4	18	33	0	0	15	24	0	164	87	136	63	11	10	0	11	58	93	95	50
k__Bacteria;p__Actinobacteriota;c__Actinobacteria;o__Micromonosporales;f__Micromonosporaceae;g__Actinocatenispora;__	0	0	0	0	0	0	0	0	0	0	0	0	0	0	0	0	0	0	0	9	0	0	0	0
k__Bacteria;p__Actinobacteriota;c__Actinobacteria;o__Micromonosporales;f__Micromonosporaceae;g__Actinoplanes;__	0	0	0	0	0	0	0	0	0	0	0	9	0	0	0	0	0	0	0	0	38	0	0	15
k__Bacteria;p__Actinobacteriota;c__Actinobacteria;o__Micromonosporales;f__Micromonosporaceae;g__Actinoplanes;s__Actinoplanes_globisporus	0	0	0	0	0	0	0	0	0	0	0	0	0	0	0	0	0	20	0	0	0	0	0	0
k__Bacteria;p__Actinobacteriota;c__Actinobacteria;o__Micromonosporales;f__Micromonosporaceae;g__Catelliglobosispora;s__Catelliglobosispora_koreensis	0	0	0	24	0	0	0	0	0	0	0	0	0	0	0	0	0	0	0	0	0	0	0	0
k__Bacteria;p__Actinobacteriota;c__Actinobacteria;o__Micromonosporales;f__Micromonosporaceae;g__Dactylosporangium;__	0	0	0	0	0	0	0	0	0	0	0	0	0	0	0	0	0	0	10	0	0	0	0	0
k__Bacteria;p__Actinobacteriota;c__Actinobacteria;o__Micromonosporales;f__Micromonosporaceae;g__Hamadaea;__	0	0	0	0	0	0	0	0	0	0	0	0	0	0	0	16	0	0	0	0	0	0	0	0
k__Bacteria;p__Actinobacteriota;c__Actinobacteria;o__Micromonosporales;f__Micromonosporaceae;g__Luedemannella;s__	51	43	46	0	0	28	0	14	113	0	0	0	51	22	32	42	0	7	0	0	0	0	0	0
k__Bacteria;p__Actinobacteriota;c__Actinobacteria;o__Micromonosporales;f__Micromonosporaceae;g__Micromonospora;__	0	0	0	9	0	0	0	0	0	0	0	0	12	16	12	9	0	0	0	0	0	0	4	0
k__Bacteria;p__Actinobacteriota;c__Actinobacteria;o__Micromonosporales;f__Micromonosporaceae;g__Rhizocola;__	0	22	0	0	0	0	0	0	0	0	0	0	0	0	0	0	0	0	0	0	0	0	0	0
k__Bacteria;p__Actinobacteriota;c__Actinobacteria;o__Micromonosporales;f__Micromonosporaceae;g__Rhizocola;s__Rhizocola_hellebori	0	10	0	0	0	0	0	0	0	0	0	0	0	0	0	0	0	0	0	0	0	0	0	0
k__Bacteria;p__Actinobacteriota;c__Actinobacteria;o__PeM15;f__PeM15;g__PeM15;__	0	0	0	0	0	0	0	0	0	0	0	0	7	2	4	0	0	0	0	0	0	0	0	0
k__Bacteria;p__Actinobacteriota;c__Actinobacteria;o__PeM15;f__PeM15;g__PeM15;s__	0	0	0	0	0	0	0	0	0	0	0	0	0	4	0	0	0	0	0	0	0	0	12	0
k__Bacteria;p__Actinobacteriota;c__Actinobacteria;o__Propionibacteriales;f__Nocardioidaceae;__;__	0	0	0	0	0	0	0	0	0	0	0	0	0	0	0	11	0	0	0	0	0	0	0	0
k__Bacteria;p__Actinobacteriota;c__Actinobacteria;o__Propionibacteriales;f__Nocardioidaceae;g__Aeromicrobium;__	0	33	33	0	0	0	0	0	0	0	0	0	31	38	34	42	0	0	0	0	0	0	0	11
k__Bacteria;p__Actinobacteriota;c__Actinobacteria;o__Propionibacteriales;f__Nocardioidaceae;g__Aeromicrobium;s__	24	0	12	33	0	0	0	0	0	0	0	0	0	0	0	0	0	0	0	0	15	20	17	13
k__Bacteria;p__Actinobacteriota;c__Actinobacteria;o__Propionibacteriales;f__Nocardioidaceae;g__Kribbella;__	0	0	0	0	0	0	0	0	0	0	0	0	0	0	6	0	0	0	0	0	0	0	0	16
k__Bacteria;p__Actinobacteriota;c__Actinobacteria;o__Propionibacteriales;f__Nocardioidaceae;g__Marmoricola;__	8	0	0	0	0	12	0	0	0	12	14	16	14	22	17	0	0	0	4	0	0	0	0	0
k__Bacteria;p__Actinobacteriota;c__Actinobacteria;o__Propionibacteriales;f__Nocardioidaceae;g__Nocardioides;__	47	14	58	46	5	0	0	0	0	3	0	6	19	15	9	0	0	0	0	0	31	35	39	55
k__Bacteria;p__Actinobacteriota;c__Actinobacteria;o__Propionibacteriales;f__Nocardioidaceae;g__Nocardioides;s__Marmoricola_sp.	28	17	15	14	0	0	0	0	0	0	0	0	0	0	0	0	0	0	0	0	34	26	36	37
k__Bacteria;p__Actinobacteriota;c__Actinobacteria;o__Propionibacteriales;f__Nocardioidaceae;g__Nocardioides;s__Nocardioides_baekrokdamisoli	0	0	0	0	0	0	6	0	0	0	0	0	0	0	0	0	0	0	0	0	0	0	0	0
k__Bacteria;p__Actinobacteriota;c__Actinobacteria;o__Propionibacteriales;f__Nocardioidaceae;g__Nocardioides;s__Nocardioides_tritolerans	0	0	8	12	0	0	0	0	0	0	0	0	0	0	0	0	0	0	0	0	0	0	0	0
k__Bacteria;p__Actinobacteriota;c__Actinobacteria;o__Propionibacteriales;f__Propionibacteriaceae;g__Cutibacterium;__	0	0	0	0	0	0	0	0	0	0	2	13	0	0	0	0	0	0	0	0	0	0	0	0
k__Bacteria;p__Actinobacteriota;c__Actinobacteria;o__Propionibacteriales;f__Propionibacteriaceae;g__Microlunatus;__	0	0	0	0	0	0	0	0	0	0	0	0	0	0	0	0	0	0	0	0	0	0	8	0
k__Bacteria;p__Actinobacteriota;c__Actinobacteria;o__Pseudonocardiales;f__Pseudonocardiaceae;__;__	0	0	0	0	0	0	0	0	24	0	0	0	0	7	15	0	0	4	0	0	0	0	79	0
k__Bacteria;p__Actinobacteriota;c__Actinobacteria;o__Pseudonocardiales;f__Pseudonocardiaceae;g__Actinophytocola;__	0	0	0	16	0	0	0	0	0	0	0	0	0	0	0	0	0	0	0	0	0	0	0	0
k__Bacteria;p__Actinobacteriota;c__Actinobacteria;o__Pseudonocardiales;f__Pseudonocardiaceae;g__Actinophytocola;s__	0	0	0	0	0	0	0	0	0	0	0	0	0	0	0	0	0	0	0	0	8	0	0	0
k__Bacteria;p__Actinobacteriota;c__Actinobacteria;o__Pseudonocardiales;f__Pseudonocardiaceae;g__Amycolatopsis;__	0	0	6	0	0	0	0	0	0	0	0	0	12	12	20	20	0	0	0	0	0	0	0	0
k__Bacteria;p__Actinobacteriota;c__Actinobacteria;o__Pseudonocardiales;f__Pseudonocardiaceae;g__Crossiella;s__	0	0	0	0	18	4	0	5	18	4	9	6	0	0	0	0	47	42	46	59	12	0	0	0
k__Bacteria;p__Actinobacteriota;c__Actinobacteria;o__Pseudonocardiales;f__Pseudonocardiaceae;g__Kutzneria;__	0	0	0	6	0	0	0	0	0	0	0	0	7	0	0	0	5	3	5	0	0	0	0	0
k__Bacteria;p__Actinobacteriota;c__Actinobacteria;o__Pseudonocardiales;f__Pseudonocardiaceae;g__Lechevalieria;__	0	8	0	0	0	0	0	0	0	0	0	0	5	0	11	0	0	0	0	0	20	10	0	0
k__Bacteria;p__Actinobacteriota;c__Actinobacteria;o__Pseudonocardiales;f__Pseudonocardiaceae;g__Longimycelium;s__	0	0	0	0	3	0	8	0	0	0	0	0	0	0	0	0	0	0	0	0	0	0	0	0
k__Bacteria;p__Actinobacteriota;c__Actinobacteria;o__Pseudonocardiales;f__Pseudonocardiaceae;g__Pseudonocardia;__	19	8	7	0	0	0	0	0	9	0	0	4	19	14	13	0	0	4	0	0	0	0	16	16
k__Bacteria;p__Actinobacteriota;c__Actinobacteria;o__Pseudonocardiales;f__Pseudonocardiaceae;g__Pseudonocardia;s__	0	0	0	0	0	0	0	0	0	0	0	0	13	0	14	0	0	0	0	0	0	11	0	0
k__Bacteria;p__Actinobacteriota;c__Actinobacteria;o__Streptomycetales;f__Streptomycetaceae;__;__	0	0	0	6	0	0	27	0	31	0	0	28	0	0	0	0	0	9	0	0	0	0	0	0
k__Bacteria;p__Actinobacteriota;c__Actinobacteria;o__Streptomycetales;f__Streptomycetaceae;g__Kitasatospora;__	23	0	24	16	0	9	0	0	0	4	0	0	0	0	0	0	18	17	17	24	0	0	74	0
k__Bacteria;p__Actinobacteriota;c__Actinobacteria;o__Streptomycetales;f__Streptomycetaceae;g__Streptacidiphilus;__	0	0	0	4	62	162	54	64	215	66	100	105	10	0	0	0	85	93	98	112	6	0	0	0
k__Bacteria;p__Actinobacteriota;c__Actinobacteria;o__Streptomycetales;f__Streptomycetaceae;g__Streptacidiphilus;s__Streptacidiphilus_oryzae	0	0	0	0	10	0	0	3	0	12	3	0	0	0	0	0	0	0	0	0	0	0	0	0
k__Bacteria;p__Actinobacteriota;c__Actinobacteria;o__Streptomycetales;f__Streptomycetaceae;g__Streptomyces;__	22	24	28	37	0	0	0	0	19	312	238	0	30	56	89	110	0	4	0	0	67	30	0	498
k__Bacteria;p__Actinobacteriota;c__Actinobacteria;o__Streptosporangiales;f__Streptosporangiaceae;g__Nonomuraea;s__Nonomuraea_jabiensis	0	0	0	0	0	0	0	0	0	0	0	0	0	0	0	0	0	0	0	0	6	0	0	0
k__Bacteria;p__Actinobacteriota;c__Actinobacteria;o__Streptosporangiales;f__Thermomonosporaceae;g__Actinoallomurus;__	0	0	0	0	0	0	0	0	0	0	0	0	19	0	8	0	0	0	0	0	0	0	0	0
k__Bacteria;p__Actinobacteriota;c__Actinobacteria;o__Streptosporangiales;f__Thermomonosporaceae;g__Actinocorallia;s__	0	0	0	0	0	0	0	0	0	0	0	0	0	2	5	0	0	0	0	0	0	8	0	0
k__Bacteria;p__Actinobacteriota;c__Actinobacteria;o__Streptosporangiales;f__Thermomonosporaceae;g__Actinomadura;__	0	4	0	3	0	0	0	0	0	0	0	0	0	0	0	0	9	5	0	0	0	0	0	0
k__Bacteria;p__Actinobacteriota;c__MB-A2-108;o__MB-A2-108;f__MB-A2-108;g__MB-A2-108;s__	126	49	60	65	0	0	3	0	1	0	0	0	86	80	41	66	0	0	0	0	169	112	137	152
k__Bacteria;p__Actinobacteriota;c__Thermoleophilia;__;__;__;__	0	0	0	0	0	0	0	0	0	0	0	0	0	0	0	0	0	0	0	0	0	0	0	6
k__Bacteria;p__Actinobacteriota;c__Thermoleophilia;o__;f__;g__;s__	0	0	0	0	0	0	0	0	0	0	0	0	11	0	0	0	0	0	0	0	0	20	14	24
k__Bacteria;p__Actinobacteriota;c__Thermoleophilia;o__Gaiellales;__;__;__	88	76	128	95	162	212	182	232	226	111	97	137	81	43	98	30	278	349	372	326	34	69	62	35
k__Bacteria;p__Actinobacteriota;c__Thermoleophilia;o__Gaiellales;f__;g__;s__	20	34	12	37	22	67	48	40	96	47	41	60	52	67	44	70	75	125	79	97	90	75	56	108
k__Bacteria;p__Actinobacteriota;c__Thermoleophilia;o__Gaiellales;f__;g__;s__Gaiella_sp.	0	0	0	0	0	0	0	0	0	0	0	0	0	0	0	0	0	0	0	0	6	0	0	0
k__Bacteria;p__Actinobacteriota;c__Thermoleophilia;o__Gaiellales;f__;g__;s__bacterium_Ellin6515	0	0	0	0	0	0	0	0	10	10	0	15	0	0	0	0	0	10	5	0	0	0	0	0
k__Bacteria;p__Actinobacteriota;c__Thermoleophilia;o__Gaiellales;f__;g__;s__bacterium_Ellin6517	7	0	3	4	0	8	10	9	0	9	0	0	0	0	0	0	19	34	11	28	0	0	0	0
k__Bacteria;p__Actinobacteriota;c__Thermoleophilia;o__Gaiellales;f__Gaiellaceae;g__Gaiella;__	0	7	0	0	0	0	0	0	0	8	0	0	0	16	0	160	0	0	0	0	31	0	21	0
k__Bacteria;p__Actinobacteriota;c__Thermoleophilia;o__Gaiellales;f__Gaiellaceae;g__Gaiella;s__	246	21	70	55	0	0	1	0	0	0	0	0	59	31	62	0	0	0	0	0	104	81	141	106
k__Bacteria;p__Actinobacteriota;c__Thermoleophilia;o__Gaiellales;f__Gaiellaceae;g__Gaiella;s__actinobacterium_WWH12	0	0	0	0	0	0	0	0	0	0	0	0	0	0	0	0	0	0	0	0	0	0	7	25
k__Bacteria;p__Actinobacteriota;c__Thermoleophilia;o__Gaiellales;f__Gaiellales;g__Gaiellales;s__	0	0	0	0	0	0	0	0	0	0	0	0	0	0	0	0	0	18	0	0	0	0	0	0
k__Bacteria;p__Actinobacteriota;c__Thermoleophilia;o__Solirubrobacterales;__;__;__	25	0	18	27	0	0	0	0	0	0	0	0	0	0	0	0	0	0	0	0	0	0	10	13
k__Bacteria;p__Actinobacteriota;c__Thermoleophilia;o__Solirubrobacterales;f__67-14;g__67-14;__	0	0	0	0	0	0	0	0	0	0	0	0	0	0	0	0	0	0	0	0	0	16	0	0
k__Bacteria;p__Actinobacteriota;c__Thermoleophilia;o__Solirubrobacterales;f__67-14;g__67-14;s__	79	42	54	21	0	2	0	0	16	0	29	0	31	32	51	34	21	12	11	0	53	35	34	56
k__Bacteria;p__Actinobacteriota;c__Thermoleophilia;o__Solirubrobacterales;f__Solirubrobacteraceae;__;__	0	53	28	39	0	0	8	0	41	35	0	14	0	23	0	0	0	0	0	31	0	0	48	30
k__Bacteria;p__Actinobacteriota;c__Thermoleophilia;o__Solirubrobacterales;f__Solirubrobacteraceae;g__;s__	0	0	5	6	26	18	27	32	134	58	99	123	5	0	0	0	33	32	35	0	17	0	6	0
k__Bacteria;p__Actinobacteriota;c__Thermoleophilia;o__Solirubrobacterales;f__Solirubrobacteraceae;g__Conexibacter;__	0	0	21	0	95	73	111	216	0	0	0	44	21	0	18	0	234	87	160	71	48	0	0	0
k__Bacteria;p__Actinobacteriota;c__Thermoleophilia;o__Solirubrobacterales;f__Solirubrobacteraceae;g__Conexibacter;s__	0	0	0	0	0	12	0	0	0	40	51	0	0	0	0	0	32	55	0	80	0	0	0	0
k__Bacteria;p__AncK6;c__AncK6;o__AncK6;f__AncK6;g__AncK6;s__	5	0	0	0	0	0	0	0	0	0	0	0	0	0	0	0	0	0	0	0	0	0	0	0
k__Bacteria;p__Armatimonadota;__;__;__;__;__	0	0	0	0	0	0	0	0	9	16	6	8	0	0	0	0	17	11	10	6	0	0	0	0
k__Bacteria;p__Armatimonadota;c__;o__;f__;g__;s__	13	15	27	9	0	0	0	0	12	8	0	8	0	4	6	9	6	14	5	13	8	7	16	6
k__Bacteria;p__Armatimonadota;c__Armatimonadia;o__Armatimonadales;f__Armatimonadales;g__Armatimonadales;s__	0	0	4	50	47	63	49	75	190	60	33	121	43	38	32	45	194	194	124	163	0	5	0	7
k__Bacteria;p__Armatimonadota;c__Chthonomonadetes;o__Chthonomonadales;f__Chthonomonadaceae;g__Chthonomonas;s__	0	0	0	0	0	0	4	0	0	0	5	0	0	0	0	0	0	4	5	4	0	0	0	0
k__Bacteria;p__Armatimonadota;c__Chthonomonadetes;o__Chthonomonadales;f__Chthonomonadales;g__Chthonomonadales;s__	14	7	9	16	0	5	15	2	6	0	0	0	0	9	4	8	0	0	0	0	0	13	0	0
k__Bacteria;p__Armatimonadota;c__Fimbriimonadia;o__Fimbriimonadales;f__Fimbriimonadaceae;g__Fimbriimonadaceae;s__	125	81	189	186	68	60	148	30	244	175	175	312	40	33	40	40	58	62	62	67	205	188	175	198
k__Bacteria;p__Armatimonadota;c__Fimbriimonadia;o__Fimbriimonadales;f__Fimbriimonadales;g__Fimbriimonadales;s__	0	0	0	0	0	0	0	0	0	0	0	0	0	0	0	0	0	0	0	0	21	20	18	22
k__Bacteria;p__Bacteroidota;__;__;__;__;__	0	0	0	0	0	0	0	0	0	0	0	0	0	0	0	0	0	0	0	0	5	0	0	0
k__Bacteria;p__Bacteroidota;c__Bacteroidia;__;__;__;__	87	71	66	87	0	0	0	0	0	0	0	0	0	0	0	9	0	0	0	0	44	44	56	48
k__Bacteria;p__Bacteroidota;c__Bacteroidia;o__Bacteroidales;f__Bacteroidetes_vadinHA17;g__Bacteroidetes_vadinHA17;s__	0	0	0	0	0	0	0	0	0	0	0	0	0	0	0	0	0	0	0	0	0	0	0	17
k__Bacteria;p__Bacteroidota;c__Bacteroidia;o__Bacteroidetes_VC2.1_Bac22;f__Bacteroidetes_VC2.1_Bac22;g__Bacteroidetes_VC2.1_Bac22;s__	0	6	22	30	0	0	0	0	0	0	0	0	24	15	10	10	0	0	0	0	0	0	0	0
k__Bacteria;p__Bacteroidota;c__Bacteroidia;o__Chitinophagales;__;__;__	0	7	6	7	0	0	0	0	0	0	0	0	0	0	0	0	0	0	0	0	4	8	12	9
k__Bacteria;p__Bacteroidota;c__Bacteroidia;o__Chitinophagales;f__37-13;g__37-13;s__	27	24	41	40	76	98	96	75	73	62	47	95	55	43	31	58	95	93	65	80	75	93	64	86
k__Bacteria;p__Bacteroidota;c__Bacteroidia;o__Chitinophagales;f__;g__;s__	0	0	7	7	6	0	7	0	0	7	0	0	15	14	10	11	0	0	0	0	10	0	6	0
k__Bacteria;p__Bacteroidota;c__Bacteroidia;o__Chitinophagales;f__Chitinophagaceae;__;__	0	50	34	67	79	24	48	74	53	8	35	9	41	63	76	81	42	30	38	25	59	58	40	35
k__Bacteria;p__Bacteroidota;c__Bacteroidia;o__Chitinophagales;f__Chitinophagaceae;g__;__	0	0	0	0	0	0	9	0	0	0	7	3	0	0	0	4	2	1	0	0	0	0	0	0
k__Bacteria;p__Bacteroidota;c__Bacteroidia;o__Chitinophagales;f__Chitinophagaceae;g__;s__	0	0	0	0	0	5	6	0	0	0	0	0	7	0	13	0	0	0	0	0	0	0	0	0
k__Bacteria;p__Bacteroidota;c__Bacteroidia;o__Chitinophagales;f__Chitinophagaceae;g__;s__Chitinophagaceae_bacterium	0	0	0	0	0	0	0	0	0	0	0	0	0	7	0	0	0	0	0	0	0	0	0	0
k__Bacteria;p__Bacteroidota;c__Bacteroidia;o__Chitinophagales;f__Chitinophagaceae;g__;s__Panacibacter_ginsenosidivorans	0	4	0	0	0	0	0	0	0	0	0	0	0	0	0	0	0	0	0	0	0	10	0	0
k__Bacteria;p__Bacteroidota;c__Bacteroidia;o__Chitinophagales;f__Chitinophagaceae;g__Aurantisolimonas;s__	0	0	0	0	0	0	0	0	0	0	0	0	0	0	7	0	0	0	0	0	0	10	0	7
k__Bacteria;p__Bacteroidota;c__Bacteroidia;o__Chitinophagales;f__Chitinophagaceae;g__Chitinophaga;__	0	0	0	0	0	0	0	0	0	0	0	0	0	0	0	0	0	0	0	0	14	0	0	0
k__Bacteria;p__Bacteroidota;c__Bacteroidia;o__Chitinophagales;f__Chitinophagaceae;g__Chitinophaga;s__Chitinophaga_pinensis	0	0	0	0	0	0	0	0	0	0	0	0	0	5	5	0	0	0	0	0	0	0	0	0
k__Bacteria;p__Bacteroidota;c__Bacteroidia;o__Chitinophagales;f__Chitinophagaceae;g__Dinghuibacter;s__	0	0	0	7	0	0	0	0	0	0	0	0	0	0	0	0	0	0	0	0	0	0	5	0
k__Bacteria;p__Bacteroidota;c__Bacteroidia;o__Chitinophagales;f__Chitinophagaceae;g__Dinghuibacter;s__Dinghuibacter_silviterrae	0	0	0	0	2	0	0	6	7	0	0	0	0	0	0	0	0	12	0	4	0	0	0	0
k__Bacteria;p__Bacteroidota;c__Bacteroidia;o__Chitinophagales;f__Chitinophagaceae;g__Edaphobaculum;__	0	0	0	0	0	0	0	0	9	0	0	0	0	0	0	0	0	0	0	0	0	0	0	0
k__Bacteria;p__Bacteroidota;c__Bacteroidia;o__Chitinophagales;f__Chitinophagaceae;g__Edaphobaculum;s__	0	0	0	0	5	5	0	0	0	0	0	0	0	0	8	8	0	0	0	0	0	0	0	0
k__Bacteria;p__Bacteroidota;c__Bacteroidia;o__Chitinophagales;f__Chitinophagaceae;g__Ferruginibacter;s__	0	0	0	0	0	0	0	0	0	0	0	0	7	0	0	0	0	0	0	0	8	8	0	0
k__Bacteria;p__Bacteroidota;c__Bacteroidia;o__Chitinophagales;f__Chitinophagaceae;g__Flavisolibacter;__	40	0	24	0	0	0	0	0	0	0	0	0	0	0	0	0	0	0	0	0	0	0	0	0
k__Bacteria;p__Bacteroidota;c__Bacteroidia;o__Chitinophagales;f__Chitinophagaceae;g__Flavitalea;s__	0	0	22	0	0	0	0	0	0	0	0	0	0	0	0	0	0	0	0	0	0	0	0	0
k__Bacteria;p__Bacteroidota;c__Bacteroidia;o__Chitinophagales;f__Chitinophagaceae;g__Lacibacter;__	0	0	0	6	0	0	0	0	0	0	0	0	0	0	0	0	0	0	0	0	7	0	0	7
k__Bacteria;p__Bacteroidota;c__Bacteroidia;o__Chitinophagales;f__Chitinophagaceae;g__Niastella;__	0	0	0	26	0	0	0	0	0	0	0	0	21	12	0	0	0	3	0	0	0	0	12	0
k__Bacteria;p__Bacteroidota;c__Bacteroidia;o__Chitinophagales;f__Chitinophagaceae;g__Niastella;s__	0	0	0	0	0	0	0	0	5	0	0	0	0	0	0	0	0	0	0	0	0	0	9	0
k__Bacteria;p__Bacteroidota;c__Bacteroidia;o__Chitinophagales;f__Chitinophagaceae;g__Parafilimonas;s__	7	0	0	0	0	0	0	0	0	0	0	0	5	0	0	0	0	0	0	0	16	0	11	0
k__Bacteria;p__Bacteroidota;c__Bacteroidia;o__Chitinophagales;f__Chitinophagaceae;g__Pseudoflavitalea;__	0	0	0	0	0	0	0	0	0	0	0	0	0	0	0	0	0	0	0	0	21	0	0	19
k__Bacteria;p__Bacteroidota;c__Bacteroidia;o__Chitinophagales;f__Chitinophagaceae;g__Pseudoflavitalea;s__	0	0	0	15	0	0	0	0	0	0	0	0	0	0	0	0	0	0	0	0	0	0	0	0
k__Bacteria;p__Bacteroidota;c__Bacteroidia;o__Chitinophagales;f__Chitinophagaceae;g__Puia;__	0	0	0	0	0	14	0	0	0	13	0	11	0	0	0	10	6	2	0	0	0	0	0	0
k__Bacteria;p__Bacteroidota;c__Bacteroidia;o__Chitinophagales;f__Chitinophagaceae;g__Puia;s__	0	0	0	0	0	21	0	0	0	0	0	17	0	0	0	0	0	0	0	0	0	0	0	0
k__Bacteria;p__Bacteroidota;c__Bacteroidia;o__Chitinophagales;f__Chitinophagaceae;g__Terrimonas;__	55	27	0	39	0	0	0	0	0	0	0	0	0	25	27	0	0	0	0	0	44	50	54	31
k__Bacteria;p__Bacteroidota;c__Bacteroidia;o__Chitinophagales;f__Chitinophagaceae;g__Terrimonas;s__	83	53	81	70	0	0	0	0	0	0	0	0	18	21	0	38	0	0	0	0	42	42	57	54
k__Bacteria;p__Bacteroidota;c__Bacteroidia;o__Chitinophagales;f__Chitinophagaceae;g__UTBCD1;s__	21	0	0	0	0	0	0	0	0	0	0	0	0	0	0	0	0	0	0	0	0	0	0	0
k__Bacteria;p__Bacteroidota;c__Bacteroidia;o__Chitinophagales;f__Saprospiraceae;g__;__	0	0	0	4	0	0	0	0	0	0	0	0	0	0	0	0	0	0	0	0	23	25	13	15
k__Bacteria;p__Bacteroidota;c__Bacteroidia;o__Chitinophagales;f__Saprospiraceae;g__;s__	78	98	107	103	0	3	0	0	0	0	0	0	85	79	37	53	0	0	0	0	202	167	135	106
k__Bacteria;p__Bacteroidota;c__Bacteroidia;o__Cytophagales;f__Cytophagaceae;g__Cytophaga;s__	0	0	0	0	0	0	0	0	4	0	0	0	0	0	0	0	0	0	0	0	0	0	0	0
k__Bacteria;p__Bacteroidota;c__Bacteroidia;o__Cytophagales;f__Cytophagaceae;g__Sporocytophaga;s__	0	0	0	0	0	4	0	0	0	15	0	0	0	6	0	11	0	0	0	0	5	0	0	0
k__Bacteria;p__Bacteroidota;c__Bacteroidia;o__Cytophagales;f__Hymenobacteraceae;g__Adhaeribacter;__	0	23	17	23	0	0	0	0	0	0	0	0	0	20	19	0	0	0	0	0	68	57	37	0
k__Bacteria;p__Bacteroidota;c__Bacteroidia;o__Cytophagales;f__Hymenobacteraceae;g__Adhaeribacter;s__	59	36	52	62	0	0	0	0	0	0	0	0	23	0	0	0	0	0	0	0	100	77	85	92
k__Bacteria;p__Bacteroidota;c__Bacteroidia;o__Cytophagales;f__Microscillaceae;__;__	81	76	46	128	0	0	0	0	0	0	0	0	32	68	23	21	0	0	0	0	87	78	102	88
k__Bacteria;p__Bacteroidota;c__Bacteroidia;o__Cytophagales;f__Microscillaceae;g__;__	74	51	168	151	0	36	91	13	29	27	57	39	78	78	156	131	6	8	8	0	48	25	28	21
k__Bacteria;p__Bacteroidota;c__Bacteroidia;o__Cytophagales;f__Microscillaceae;g__;s__	152	201	213	256	5	0	0	0	28	0	0	12	194	96	127	162	22	7	2	8	285	253	206	210
k__Bacteria;p__Bacteroidota;c__Bacteroidia;o__Cytophagales;f__Microscillaceae;g__;s__Cytophagales_bacterium	0	0	0	8	0	0	0	0	0	0	0	8	0	0	0	0	0	0	0	0	0	0	0	0
k__Bacteria;p__Bacteroidota;c__Bacteroidia;o__Cytophagales;f__Microscillaceae;g__;s__Sorangium_cellulosum	24	3	21	0	0	0	0	0	0	0	0	0	0	0	0	0	0	0	0	0	0	0	0	0
k__Bacteria;p__Bacteroidota;c__Bacteroidia;o__Cytophagales;f__Microscillaceae;g__Ohtaekwangia;__	11	0	0	0	0	0	0	0	0	0	0	0	0	0	0	0	0	0	0	0	0	0	0	0
k__Bacteria;p__Bacteroidota;c__Bacteroidia;o__Cytophagales;f__Microscillaceae;g__Ohtaekwangia;s__	30	12	26	44	0	0	0	0	0	0	0	0	36	40	36	39	0	0	0	0	84	42	40	48
k__Bacteria;p__Bacteroidota;c__Bacteroidia;o__Cytophagales;f__Microscillaceae;g__Ohtaekwangia;s__Bacteroidetes_bacterium	0	0	0	8	0	0	0	0	0	0	0	0	0	0	0	0	0	0	0	0	0	0	0	0
k__Bacteria;p__Bacteroidota;c__Bacteroidia;o__Flavobacteriales;__;__;__	0	0	0	0	0	0	0	0	0	0	0	0	0	0	0	0	0	0	0	0	10	0	0	0
k__Bacteria;p__Bacteroidota;c__Bacteroidia;o__Flavobacteriales;f__Flavobacteriaceae;g__Flavobacterium;__	524	322	505	1676	27	11	41	6	29	11	800	232	277	250	182	265	0	0	0	0	819	803	834	789
k__Bacteria;p__Bacteroidota;c__Bacteroidia;o__Flavobacteriales;f__Flavobacteriaceae;g__Flavobacterium;s__Flavobacterium_anatoliense	0	0	0	0	0	0	4	0	0	0	0	0	0	0	0	0	0	0	10	0	0	0	10	0
k__Bacteria;p__Bacteroidota;c__Bacteroidia;o__Flavobacteriales;f__Flavobacteriaceae;g__Flavobacterium;s__Flavobacterium_anhuiense	11	91	0	19	0	0	0	0	0	0	0	0	7	0	0	0	0	0	0	0	0	0	8	0
k__Bacteria;p__Bacteroidota;c__Bacteroidia;o__Flavobacteriales;f__Flavobacteriaceae;g__Flavobacterium;s__Flavobacterium_caeni	0	0	0	0	0	0	0	0	0	0	0	0	0	0	4	0	0	0	0	0	0	0	0	0
k__Bacteria;p__Bacteroidota;c__Bacteroidia;o__Flavobacteriales;f__Flavobacteriaceae;g__Flavobacterium;s__Flavobacterium_cauense	133	22	27	44	0	0	0	0	0	0	0	0	31	54	40	48	0	0	0	0	142	114	93	52
k__Bacteria;p__Bacteroidota;c__Bacteroidia;o__Flavobacteriales;f__Flavobacteriaceae;g__Flavobacterium;s__Flavobacterium_hauense	0	4	0	3	0	0	0	0	0	0	0	0	0	0	0	0	0	0	0	0	13	10	14	0
k__Bacteria;p__Bacteroidota;c__Bacteroidia;o__Flavobacteriales;f__Flavobacteriaceae;g__Flavobacterium;s__Flavobacterium_suncheonense	0	0	0	0	0	0	0	0	0	0	0	0	0	0	0	0	0	0	0	0	30	36	0	22
k__Bacteria;p__Bacteroidota;c__Bacteroidia;o__Flavobacteriales;f__Flavobacteriaceae;g__Flavobacterium;s__Flavobacterium_terrae	0	0	6	0	0	0	0	0	0	0	0	0	9	0	0	0	0	0	0	0	33	51	211	47
k__Bacteria;p__Bacteroidota;c__Bacteroidia;o__Flavobacteriales;f__Flavobacteriaceae;g__Flavobacterium;s__Flavobacterium_urocaniciphilum	0	0	0	0	0	0	0	0	0	0	0	0	0	0	0	0	0	0	0	0	0	24	23	20
k__Bacteria;p__Bacteroidota;c__Bacteroidia;o__Flavobacteriales;f__Flavobacteriaceae;g__Flavobacterium;s__Flavobacterium_verecundum	0	0	0	0	0	0	0	0	0	0	0	0	0	5	0	0	0	0	0	0	0	0	94	17
k__Bacteria;p__Bacteroidota;c__Bacteroidia;o__Flavobacteriales;f__Flavobacteriaceae;g__Flavobacterium;s__arsenic-oxidizing_bacterium	0	0	0	0	0	0	0	0	0	0	0	0	0	12	0	0	0	0	0	0	36	12	25	16
k__Bacteria;p__Bacteroidota;c__Bacteroidia;o__Flavobacteriales;f__NS9_marine_group;g__NS9_marine_group;__	6	8	0	0	0	0	0	0	0	0	0	0	12	12	13	13	0	0	0	0	0	15	9	0
k__Bacteria;p__Bacteroidota;c__Bacteroidia;o__Flavobacteriales;f__NS9_marine_group;g__NS9_marine_group;s__	0	3	0	5	0	0	0	0	0	0	0	0	0	5	0	0	0	0	0	0	19	0	11	0
k__Bacteria;p__Bacteroidota;c__Bacteroidia;o__Flavobacteriales;f__NS9_marine_group;g__NS9_marine_group;s__Bacteroidetes_bacterium	0	0	6	0	0	0	0	0	0	0	0	0	0	0	0	0	0	0	0	0	0	0	0	0
k__Bacteria;p__Bacteroidota;c__Bacteroidia;o__Flavobacteriales;f__Weeksellaceae;__;__	0	0	0	0	0	0	9	0	0	0	0	0	0	0	0	0	0	0	0	0	0	0	0	0
k__Bacteria;p__Bacteroidota;c__Bacteroidia;o__Flavobacteriales;f__Weeksellaceae;g__Chryseobacterium;__	2	0	12	34	0	0	0	0	0	13	7	15	0	0	11	0	0	5	0	0	79	206	116	75
k__Bacteria;p__Bacteroidota;c__Bacteroidia;o__Flavobacteriales;f__Weeksellaceae;g__Chryseobacterium;s__Chryseobacterium_lathyri	0	0	0	0	0	0	0	0	0	0	0	0	0	0	0	0	0	0	0	0	0	9	0	0
k__Bacteria;p__Bacteroidota;c__Bacteroidia;o__Flavobacteriales;f__Weeksellaceae;g__Chryseobacterium;s__Flavobacterium-like_sp.	0	0	0	0	0	0	0	0	0	0	0	0	0	0	0	5	0	0	0	0	0	0	0	0
k__Bacteria;p__Bacteroidota;c__Bacteroidia;o__Flavobacteriales;f__Weeksellaceae;g__Cloacibacterium;s__	0	0	0	0	0	0	0	0	0	0	0	14	0	0	0	0	0	0	0	0	0	0	0	0
k__Bacteria;p__Bacteroidota;c__Bacteroidia;o__Sphingobacteriales;__;__;__	9	6	15	13	0	9	0	0	0	0	0	0	0	0	4	0	0	0	0	0	7	6	14	0
k__Bacteria;p__Bacteroidota;c__Bacteroidia;o__Sphingobacteriales;f__AKYH767;g__AKYH767;s__	164	193	221	218	5	2	20	0	0	0	0	0	102	134	75	119	0	0	0	0	206	169	175	176
k__Bacteria;p__Bacteroidota;c__Bacteroidia;o__Sphingobacteriales;f__CWT_CU03-E12;g__CWT_CU03-E12;__	0	0	0	0	0	0	0	0	0	0	0	0	0	0	0	0	0	0	0	14	0	0	0	0
k__Bacteria;p__Bacteroidota;c__Bacteroidia;o__Sphingobacteriales;f__CWT_CU03-E12;g__CWT_CU03-E12;s__	0	0	2	8	118	74	88	88	91	72	67	102	0	0	0	0	82	83	59	73	0	0	0	0
k__Bacteria;p__Bacteroidota;c__Bacteroidia;o__Sphingobacteriales;f__CWT_CU03-E12;g__CWT_CU03-E12;s__bacterium_enrichment	0	0	0	0	16	0	13	11	0	0	0	11	0	0	0	0	0	13	0	0	0	0	0	0
k__Bacteria;p__Bacteroidota;c__Bacteroidia;o__Sphingobacteriales;f__KD3-93;g__KD3-93;s__	0	0	0	4	0	9	0	2	0	0	0	0	24	9	33	23	0	0	0	0	0	0	0	0
k__Bacteria;p__Bacteroidota;c__Bacteroidia;o__Sphingobacteriales;f__LiUU-11-161;g__LiUU-11-161;s__	0	0	0	0	0	0	0	0	0	0	0	0	3	0	0	9	0	0	0	0	0	0	0	5
k__Bacteria;p__Bacteroidota;c__Bacteroidia;o__Sphingobacteriales;f__NS11-12_marine_group;g__NS11-12_marine_group;__	0	0	0	0	0	0	0	0	0	0	0	0	0	0	0	0	0	0	0	0	0	0	4	0
k__Bacteria;p__Bacteroidota;c__Bacteroidia;o__Sphingobacteriales;f__NS11-12_marine_group;g__NS11-12_marine_group;s__	0	0	0	0	0	2	0	0	0	0	0	0	27	13	30	29	0	0	0	0	13	5	10	9
k__Bacteria;p__Bacteroidota;c__Bacteroidia;o__Sphingobacteriales;f__NS11-12_marine_group;g__NS11-12_marine_group;s__Bacteroidetes_bacterium	16	0	0	33	0	0	0	0	0	0	0	0	0	0	0	0	0	0	0	0	0	0	0	0
k__Bacteria;p__Bacteroidota;c__Bacteroidia;o__Sphingobacteriales;f__Sphingobacteriaceae;__;__	0	0	0	0	0	9	0	0	0	0	0	0	0	0	0	0	0	0	0	0	0	7	0	0
k__Bacteria;p__Bacteroidota;c__Bacteroidia;o__Sphingobacteriales;f__Sphingobacteriaceae;g__Mucilaginibacter;__	0	0	0	0	0	4	0	0	0	0	0	0	0	0	0	7	4	0	0	0	0	0	0	0
k__Bacteria;p__Bacteroidota;c__Bacteroidia;o__Sphingobacteriales;f__Sphingobacteriaceae;g__Pedobacter;__	0	0	0	0	0	0	1	0	0	0	0	0	19	24	59	26	0	0	0	0	0	0	9	9
k__Bacteria;p__Bacteroidota;c__Bacteroidia;o__Sphingobacteriales;f__Sphingobacteriaceae;g__Pedobacter;s__bacterium_enrichment	0	0	0	5	0	0	0	0	0	0	0	0	22	13	0	0	0	0	0	0	0	0	0	0
k__Bacteria;p__Bacteroidota;c__Bacteroidia;o__Sphingobacteriales;f__Sphingobacteriaceae;g__Sphingobacterium;__	0	0	0	0	0	0	0	0	0	0	0	0	0	8	0	0	0	0	0	0	0	0	0	0
k__Bacteria;p__Bacteroidota;c__Bacteroidia;o__Sphingobacteriales;f__Sphingobacteriaceae;g__Sphingobacterium;s__Sphingobacterium_multivorum	0	0	6	0	0	0	0	0	0	0	0	5	0	0	0	0	0	0	0	0	0	0	0	0
k__Bacteria;p__Bacteroidota;c__Bacteroidia;o__Sphingobacteriales;f__env.OPS_17;g__env.OPS_17;__	0	0	0	0	0	0	0	0	0	0	0	0	4	0	0	0	0	0	0	0	23	17	21	20
k__Bacteria;p__Bacteroidota;c__Bacteroidia;o__Sphingobacteriales;f__env.OPS_17;g__env.OPS_17;s__	32	31	50	35	7	0	18	20	17	7	0	0	25	40	39	28	0	0	15	0	39	33	38	33
k__Bacteria;p__Bacteroidota;c__Bacteroidia;o__Sphingobacteriales;f__env.OPS_17;g__env.OPS_17;s__Tuber_borchii	0	0	0	0	0	0	0	0	0	0	0	0	55	44	78	45	0	0	0	0	0	0	0	0
k__Bacteria;p__Bacteroidota;c__Ignavibacteria;o__Ignavibacteriales;__;__;__	0	0	0	0	0	0	0	0	0	0	0	0	0	0	0	0	0	0	0	0	119	62	48	26
k__Bacteria;p__Bacteroidota;c__Kapabacteria;o__Kapabacteriales;f__Kapabacteriales;g__Kapabacteriales;s__	42	51	55	57	24	27	20	29	70	73	49	122	42	50	53	49	24	45	38	25	36	35	53	21
k__Bacteria;p__Bacteroidota;c__Kryptonia;o__Kryptoniales;f__BSV26;g__BSV26;__	0	0	0	0	0	0	0	0	0	0	0	0	4	0	0	3	0	0	0	0	0	0	0	0
k__Bacteria;p__Bacteroidota;c__Kryptonia;o__Kryptoniales;f__BSV26;g__BSV26;s__	478	269	398	261	7	17	105	0	11	8	0	28	511	418	168	319	0	0	0	0	392	298	300	262
k__Bacteria;p__Bacteroidota;c__Kryptonia;o__Kryptoniales;f__BSV26;g__BSV26;s__Ignavibacteria_bacterium	0	10	11	11	0	0	0	0	0	0	0	0	0	0	0	0	0	0	0	0	0	16	0	12
k__Bacteria;p__Bacteroidota;c__SJA-28;o__SJA-28;f__SJA-28;g__SJA-28;__	24	6	48	28	0	0	0	0	0	0	0	0	22	24	0	45	0	0	0	0	25	32	0	46
k__Bacteria;p__Bacteroidota;c__SJA-28;o__SJA-28;f__SJA-28;g__SJA-28;s__	42	21	27	24	0	0	0	0	0	0	0	0	45	10	31	6	0	0	0	0	39	48	93	7
k__Bacteria;p__Bacteroidota;c__SJA-28;o__SJA-28;f__SJA-28;g__SJA-28;s__Chlorobi_bacterium	0	20	0	15	0	0	0	0	0	0	0	0	30	19	15	4	0	0	0	0	33	0	31	0
k__Bacteria;p__Bdellovibrionota;c__Bdellovibrionia;o__Bacteriovoracales;f__Bacteriovoracaceae;g__Bacteriovorax;s__Bdellovibrio_sp.	0	0	0	0	0	0	0	0	0	0	0	0	0	4	0	0	0	0	0	0	0	0	11	0
k__Bacteria;p__Bdellovibrionota;c__Bdellovibrionia;o__Bacteriovoracales;f__Bacteriovoracaceae;g__Peredibacter;__	19	16	0	25	0	0	0	0	0	0	0	0	0	0	0	0	0	0	0	0	34	24	25	25
k__Bacteria;p__Bdellovibrionota;c__Bdellovibrionia;o__Bacteriovoracales;f__Bacteriovoracaceae;g__Peredibacter;s__	0	0	21	0	0	0	0	0	0	0	0	0	0	0	0	30	0	0	0	0	2	8	2	0
k__Bacteria;p__Bdellovibrionota;c__Bdellovibrionia;o__Bacteriovoracales;f__Bacteriovoracaceae;g__Peredibacter;s__microbial_mat	0	4	0	0	0	0	0	0	0	0	0	0	0	0	0	0	0	0	0	0	0	0	0	11
k__Bacteria;p__Bdellovibrionota;c__Bdellovibrionia;o__Bdellovibrionales;f__Bdellovibrionaceae;g__Bdellovibrio;__	0	5	0	0	0	9	15	0	7	0	0	0	4	5	0	8	0	0	0	0	0	14	19	0
k__Bacteria;p__Bdellovibrionota;c__Bdellovibrionia;o__Bdellovibrionales;f__Bdellovibrionaceae;g__Bdellovibrio;s__	26	11	29	35	39	24	0	25	70	52	78	67	102	91	127	65	30	54	27	24	67	56	140	35
k__Bacteria;p__Bdellovibrionota;c__Bdellovibrionia;o__Bdellovibrionales;f__Bdellovibrionaceae;g__Bdellovibrio;s__Bdellovibrio_bacteriovorus	0	0	0	0	0	0	0	0	0	0	0	18	0	0	0	0	0	0	0	0	0	0	0	0
k__Bacteria;p__Bdellovibrionota;c__Bdellovibrionia;o__Bdellovibrionales;f__Bdellovibrionaceae;g__Bdellovibrio;s__Bdellovibrio_exovorus	0	0	0	0	0	0	4	0	0	0	0	0	0	0	0	0	0	0	0	0	0	0	0	0
k__Bacteria;p__Bdellovibrionota;c__Bdellovibrionia;o__Bdellovibrionales;f__Bdellovibrionaceae;g__Bdellovibrio;s__Bdellovibrio_sp.	0	0	0	5	0	0	0	0	26	0	0	0	0	0	0	0	0	0	0	0	0	0	0	0
k__Bacteria;p__Bdellovibrionota;c__Bdellovibrionia;o__Bdellovibrionales;f__Bdellovibrionaceae;g__OM27_clade;s__	73	99	99	74	0	0	0	0	0	0	0	0	34	28	15	20	0	0	0	0	88	61	80	35
k__Bacteria;p__Bdellovibrionota;c__Oligoflexia;o__0319-6G20;f__0319-6G20;g__0319-6G20;__	0	11	18	6	70	82	58	96	87	65	86	95	22	50	10	0	95	68	159	92	0	0	6	0
k__Bacteria;p__Bdellovibrionota;c__Oligoflexia;o__0319-6G20;f__0319-6G20;g__0319-6G20;s__	73	38	156	85	157	162	161	90	215	348	251	425	201	129	194	213	138	181	138	151	164	190	157	129
k__Bacteria;p__Bdellovibrionota;c__Oligoflexia;o__0319-6G20;f__0319-6G20;g__0319-6G20;s__Bdellovibrionales_bacterium	0	0	0	0	0	33	0	0	0	0	0	0	0	0	5	0	0	0	0	0	0	0	0	0
k__Bacteria;p__Bdellovibrionota;c__Oligoflexia;o__0319-6G20;f__0319-6G20;g__0319-6G20;s__Geobacter_sp.	0	0	0	19	0	0	0	0	0	0	0	0	0	0	0	0	0	12	0	0	0	0	0	0
k__Bacteria;p__Bdellovibrionota;c__Oligoflexia;o__Oligoflexales;f__;g__;s__	4	13	6	0	7	9	7	3	19	6	0	0	13	22	24	21	0	5	0	5	5	15	5	11
k__Bacteria;p__Bdellovibrionota;c__Oligoflexia;o__Oligoflexales;f__Oligoflexales;g__Oligoflexus;__	0	0	0	0	0	0	0	0	0	0	0	0	0	0	0	0	0	0	0	0	0	0	10	0
k__Bacteria;p__Bdellovibrionota;c__Oligoflexia;o__Oligoflexales;f__Oligoflexales;g__Oligoflexus;s__	0	0	6	0	0	0	0	0	0	0	0	0	0	5	0	0	0	0	0	0	0	9	0	0
k__Bacteria;p__Bdellovibrionota;c__Oligoflexia;o__Silvanigrellales;f__Silvanigrellaceae;g__Silvanigrella;__	0	0	0	0	6	0	0	0	0	0	0	0	0	0	0	0	0	0	0	0	0	0	0	0
k__Bacteria;p__Chloroflexi;__;__;__;__;__	41	66	57	56	140	198	166	158	232	130	87	232	37	32	68	33	261	229	441	324	16	13	134	36
k__Bacteria;p__Chloroflexi;c__AD3;o__AD3;f__AD3;g__AD3;s__	103	63	67	49	385	481	460	825	886	475	413	410	64	41	83	40	706	717	716	674	234	172	79	93
k__Bacteria;p__Chloroflexi;c__Anaerolineae;__;__;__;__	0	10	0	13	0	0	0	0	0	0	0	0	0	0	0	0	0	0	0	0	17	0	12	0
k__Bacteria;p__Chloroflexi;c__Anaerolineae;o__Anaerolineae;f__Anaerolineae;g__Anaerolineae;s__	22	16	15	11	0	0	0	0	0	0	0	0	28	46	21	32	0	0	0	0	0	32	27	38
k__Bacteria;p__Chloroflexi;c__Anaerolineae;o__Ardenticatenales;f__;g__;s__	11	31	17	13	0	0	0	0	0	0	0	0	0	0	0	0	0	0	0	0	62	42	19	78
k__Bacteria;p__Chloroflexi;c__Anaerolineae;o__Ardenticatenales;f__Ardenticatenaceae;g__;s__	0	4	0	0	0	0	0	0	0	0	0	0	0	0	0	0	0	0	0	0	0	0	0	6
k__Bacteria;p__Chloroflexi;c__Anaerolineae;o__Caldilineales;f__Caldilineaceae;g__Litorilinea;s__	0	0	0	0	0	0	0	0	0	0	0	0	0	0	0	0	0	0	0	0	7	0	0	0
k__Bacteria;p__Chloroflexi;c__Anaerolineae;o__RBG-13-54-9;f__RBG-13-54-9;g__RBG-13-54-9;s__	0	10	0	8	0	0	0	0	0	0	0	0	0	0	0	0	0	0	0	0	0	0	0	3
k__Bacteria;p__Chloroflexi;c__Anaerolineae;o__SBR1031;f__A4b;g__A4b;s__	5	11	0	8	0	0	0	0	0	0	0	0	0	9	0	0	0	0	0	0	0	0	0	0
k__Bacteria;p__Chloroflexi;c__Anaerolineae;o__SJA-15;f__SJA-15;g__SJA-15;s__	5	0	0	0	0	0	0	0	0	0	0	0	0	0	5	0	0	0	0	0	0	0	5	7
k__Bacteria;p__Chloroflexi;c__Chloroflexia;o__Chloroflexales;__;__;__	5	5	4	11	0	0	0	0	0	0	0	0	0	0	0	0	0	0	0	0	21	15	19	7
k__Bacteria;p__Chloroflexi;c__Chloroflexia;o__Chloroflexales;f__Chloroflexaceae;g__Chloronema;s__	0	0	0	0	0	0	0	0	0	0	0	0	0	0	0	0	0	0	0	0	8	0	0	0
k__Bacteria;p__Chloroflexi;c__Chloroflexia;o__Chloroflexales;f__Chloroflexaceae;g__Oscillochloris;__	0	0	0	0	0	0	0	0	0	0	0	0	0	0	0	0	0	0	0	0	0	0	5	0
k__Bacteria;p__Chloroflexi;c__Chloroflexia;o__Chloroflexales;f__Chloroflexaceae;g__Oscillochloris;s__	0	0	0	0	0	0	0	0	0	0	0	0	0	0	0	0	0	0	0	0	0	0	4	0
k__Bacteria;p__Chloroflexi;c__Chloroflexia;o__Chloroflexales;f__Herpetosiphonaceae;g__Herpetosiphon;__	0	0	0	6	0	0	0	0	0	0	0	0	0	0	0	0	0	0	0	0	19	0	0	0
k__Bacteria;p__Chloroflexi;c__Chloroflexia;o__Chloroflexales;f__Herpetosiphonaceae;g__Herpetosiphon;s__	0	5	0	0	0	0	0	0	0	0	0	0	0	0	0	0	0	0	0	0	0	0	0	0
k__Bacteria;p__Chloroflexi;c__Chloroflexia;o__Chloroflexales;f__Herpetosiphonaceae;g__Herpetosiphon;s__Herpetosiphon_aurantiacus	0	0	0	0	0	0	0	0	0	0	0	0	0	0	0	0	0	0	0	0	154	46	0	0
k__Bacteria;p__Chloroflexi;c__Chloroflexia;o__Chloroflexales;f__Roseiflexaceae;__;__	0	0	0	0	0	0	0	0	0	0	0	0	0	0	0	6	0	0	0	0	0	0	0	0
k__Bacteria;p__Chloroflexi;c__Chloroflexia;o__Chloroflexales;f__Roseiflexaceae;g__;s__	64	41	46	62	0	0	5	0	0	0	0	0	25	44	28	21	0	0	0	0	95	77	104	81
k__Bacteria;p__Chloroflexi;c__Chloroflexia;o__Chloroflexales;f__Roseiflexaceae;g__Kouleothrix;__	0	0	0	0	0	0	0	0	0	0	0	0	0	0	0	0	0	0	0	0	8	9	0	0
k__Bacteria;p__Chloroflexi;c__Chloroflexia;o__Chloroflexales;f__Roseiflexaceae;g__Kouleothrix;s__	16	6	14	11	0	0	0	0	0	0	0	0	8	10	0	0	0	0	0	0	0	0	0	14
k__Bacteria;p__Chloroflexi;c__Chloroflexia;o__Kallotenuales;f__AKIW781;g__AKIW781;s__	0	0	0	0	0	0	0	0	0	0	0	0	0	0	0	0	0	0	0	0	7	0	0	0
k__Bacteria;p__Chloroflexi;c__Chloroflexia;o__Thermomicrobiales;f__JG30-KF-CM45;g__JG30-KF-CM45;s__	0	0	0	9	0	0	0	0	0	0	0	0	0	0	6	0	0	0	0	0	0	10	12	7
k__Bacteria;p__Chloroflexi;c__Chloroflexia;o__Thermomicrobiales;f__JG30-KF-CM45;g__JG30-KF-CM45;s__bacterium_Ellin6537	0	0	0	0	0	0	0	7	4	10	7	4	0	0	0	0	8	5	5	7	0	0	0	0
k__Bacteria;p__Chloroflexi;c__Chloroflexia;o__Thermomicrobiales;f__Thermomicrobiaceae;g__Nitrolancea;s__	0	0	0	0	0	0	0	0	0	0	0	0	4	0	0	0	0	0	0	0	0	0	0	0
k__Bacteria;p__Chloroflexi;c__Dehalococcoidia;o__S085;f__S085;g__S085;__	0	0	0	0	0	0	0	0	0	0	0	0	0	0	0	0	0	0	0	0	0	0	4	0
k__Bacteria;p__Chloroflexi;c__Dehalococcoidia;o__S085;f__S085;g__S085;s__	61	70	63	73	0	0	0	0	0	7	0	0	19	26	15	48	0	3	0	0	157	195	164	131
k__Bacteria;p__Chloroflexi;c__Dehalococcoidia;o__SAR202_clade;f__SAR202_clade;g__SAR202_clade;s__	0	0	7	5	0	0	0	0	0	0	0	0	0	0	0	0	0	0	0	0	7	0	0	0
k__Bacteria;p__Chloroflexi;c__Gitt-GS-136;o__Gitt-GS-136;f__Gitt-GS-136;g__Gitt-GS-136;s__	0	6	0	0	0	0	0	0	0	0	0	0	4	10	3	6	0	0	0	0	0	10	12	8
k__Bacteria;p__Chloroflexi;c__JG30-KF-CM66;o__JG30-KF-CM66;f__JG30-KF-CM66;g__JG30-KF-CM66;s__	104	125	165	124	0	10	20	5	8	10	0	0	44	30	27	16	28	29	5	23	99	112	131	107
k__Bacteria;p__Chloroflexi;c__KD4-96;o__KD4-96;f__KD4-96;g__KD4-96;s__	91	63	76	59	15	19	32	11	0	0	0	0	34	39	47	53	0	8	0	0	88	51	88	76
k__Bacteria;p__Chloroflexi;c__Ktedonobacteria;o__B10-SB3A;f__B10-SB3A;g__B10-SB3A;s__	0	0	0	0	0	0	0	9	0	0	0	0	0	0	0	0	0	0	0	0	0	0	0	0
k__Bacteria;p__Chloroflexi;c__Ktedonobacteria;o__B12-WMSP1;f__B12-WMSP1;g__B12-WMSP1;s__	0	0	0	0	0	0	0	0	0	0	0	0	0	0	0	0	0	4	0	0	0	0	0	0
k__Bacteria;p__Chloroflexi;c__Ktedonobacteria;o__C0119;f__C0119;g__C0119;s__	18	2	24	25	11	28	11	0	15	35	7	7	21	23	28	30	10	44	23	19	11	0	13	0
k__Bacteria;p__Chloroflexi;c__Ktedonobacteria;o__Ktedonobacterales;__;__;__	11	10	24	22	119	102	154	119	34	32	58	101	321	127	340	232	94	54	153	97	0	0	0	0
k__Bacteria;p__Chloroflexi;c__Ktedonobacteria;o__Ktedonobacterales;f__JG30-KF-AS9;g__JG30-KF-AS9;__	5	0	5	0	20	46	46	29	23	34	10	19	0	0	0	0	73	111	101	121	0	0	0	0
k__Bacteria;p__Chloroflexi;c__Ktedonobacteria;o__Ktedonobacterales;f__JG30-KF-AS9;g__JG30-KF-AS9;s__	278	166	239	232	2565	2939	2702	3544	1056	958	803	1276	755	426	996	633	2832	3063	3048	2950	25	11	22	0
k__Bacteria;p__Chloroflexi;c__Ktedonobacteria;o__Ktedonobacterales;f__Ktedonobacteraceae;__;__	0	14	21	38	724	295	323	302	74	169	188	222	944	1137	1438	924	1090	500	757	758	0	14	15	6
[truncated: 760 more rows]

## Sheet: C
Relative abundance (RA) of ASVs with specific aliganed species.
[truncated: 237 more rows]

## Sheet: D
Shannon index
[truncated: 25 more rows]

## Sheet: E
RA occupation at phylum and family level
[truncated: 47 more rows]

[truncated: 7 more sheets: F, G, H, I, J, K, L]
