# Supplementary material for: Rhizospheric microbial consortium of Lilium lancifolium Thunb. causes lily root rot under continuous cropping system
Source: Front Microbiol. 2022 Oct 26;13:981615. doi: 10.3389/fmicb.2022.981615 (PMC9645529; doi:10.3389/fmicb.2022.981615)
Supplement: Supplementary Table 3 — Soil characteristics of the three geological soil types. [file Table_3.xlsx]

## Sheet: Sheet1
Soil characteristics of three geological soil types
	Ag			Hg			TFe2O3			N			P			Organic compounds			pH				ttest
	μg/g	Aver	se	μg/g	Aver	se	%	Aver	se	μg/g	Aver	se	μg/g	Aver	se	%	Aver	se	NA	Aver	se		Ag	Hg	Fe	N	P	OC	pH
Slily.1	0.062	0.0393333	0.00519401	0.046	0.049	0.00520897	5.33	5.695	0.252253	1017	1157.17	44.1463	740	736.667	49.0807	1.4	1.68	0.102535	4.81	4.63167	0.0383333		0.483281	0.430001	0.127203	0.662874	0.46894	0.498177	0.118294
Slily.2	0.029			0.07			5.17			1171			778			1.93			4.61				0.170249	0.0892209	0.019692	0.794503	0.750861	0.173535	0.132691
Slily.3	0.045			0.054			4.94			1347			526			1.99			4.63				0.0435083	3.44256e-05	0.278478	0.856854	0.153099	0.256526	0.00390572
Slily.4	0.03			0.042			6.38			1164			898			1.68			4.53
Slily.5	0.031			0.032			6.17			1116			731			1.68			4.61
Slily.6	0.039			0.05			6.18			1128			747			1.4			4.6
Smaize.1	0.043	0.0445	0.00483563	0.058	0.0576667	0.0091603	5.44	4.91	0.39884	1421	1202	89.5157	730	683.833	50.1707	2.23	1.83167	0.189867	4.65	5.81833	0.693404
Smaize.2	0.03			0.034			5.69			1267			782			1.98			4.58
Smaize.3	0.049			0.099			3.61			1440			804			2.39			4.75
Smaize.4	0.06			0.056			4.83			1145			684			1.81			8.09
Smaize.5	0.053			0.057			5.99			1070			636			1.32			4.92
Smaize.6	0.032			0.042			3.9			869			467			1.26			7.92
Olily.1	0.082	0.0538333	0.00832433	0.2	0.092	0.0222456	5.03	4.42833	0.380854	1336	1183.33	87.2818	1264	694	121.161	2.26	1.965	0.165262	5.45	5.35667	0.441246		0.638614	0.323381	0.72022	0.382481	0.635318	0.852101	0.19657
Olily.2	0.035			0.056			4.28			1237			542			2.05			4.7				0.581556	0.00418111	0.0858461	0.715511	0.22868	0.592278	0.148929
Olily.3	0.05			0.075			4.77			799			668			1.19			4.48
Olily.4	0.075			0.071			2.65			1162			521			2.11			4.56
Olily.5	0.033			0.058			4.6			1414			447			2.28			5.61
Olily.6	0.048			0.092			5.24			1152			722			1.9			7.34
Omaize.1	0.048	0.0491667	0.00485398	0.05	0.0666667	0.00999555	4.43	4.59333	0.23558	1254	1269.33	35.2852	529	633.5	24.9102	1.93	1.93167	0.0551614	5.89	6.21333	0.434317
Omaize.2	0.066			0.052			3.89			1324			679			1.99			6.52
Omaize.3	0.051			0.056			3.98			1223			608			1.87			5.61
Omaize.4	0.03			0.05			4.94			1373			663			2.14			4.77
Omaize.5	0.045			0.11			5.21			1130			697			1.73			7.91
Omaize.6	0.055			0.082			5.11			1312			625			1.93			6.58
Clily.1	0.087	0.0601667	0.007373	0.26	0.206667	0.0217051	5.57	5.29167	0.24543	1268	1142.83	63.621	1065	878.333	77.3695	2.01	1.85667	0.105061	6.41	6.35333	0.459889		0.358041	0.170458	0.11241	0.449089	0.487789	0.689327	0.186983
Clily.2	0.069			0.2			4.58			1307			1123			2.05			6.38
Clily.3	0.068			0.18			5.15			1116			853			1.81			6.02
Clily.4	0.051			0.28			5.7			888			693			1.41			7.05
Clily.5	0.05			0.18			4.66			1220			881			2.1			7.81
Clily.6	0.036			0.14			6.09			1058			655			1.76			4.45
Cmaize.1	0.12	0.073	0.0110935	0.24	0.149167	0.0323176	5	4.81833	0.117173	1493	1253.67	125.482	1185	787.333	99.8565	2.74	1.99	0.306442	7.81	7.26	0.445114
Cmaize.2	0.076			0.16			4.41			997			688			1.43			7.89
Cmaize.3	0.063			0.2			4.9			984			622			1.32			7.88
Cmaize.4	0.071			0.19			4.7			1756			992			3.12			7.86
Cmaize.5	0.072			0.049			4.67			1124			668			1.62			5.16
Cmaize.6	0.036			0.056			5.23			1168			569			1.71			6.96
